# Supplementary material for: MYST regulates DNA repair and forms a NuA4-like complex in the malaria parasite Plasmodium falciparum
Source: mSphere. 2024 Apr 2;9(4):e00140-24. doi: 10.1128/msphere.00140-24 (PMC11036802; doi:10.1128/msphere.00140-24)
Supplement: Table S1 — List of identified proteins from TAP of PfMYST-associated proteins. [file msphere.00140-24-s0002.xlsx]

## Sheet: PfMYST TAP
Table S1A. Identified proteins from three replicates of PfMYST TAP from parasite nuclei compared to their controls
R1-R3: three repicates of IPs, nu: nuclear
Gene ID	Product Description	Gene Name	Protein Length	MYST nu R1	MYST nu R2	MYST nu R4	Control R1	Control R2	Control R3
PF3D7_1303800	conserved Plasmodium protein, unknown function	N/A	9271	109	63	111	0	0	0
PF3D7_1118600	histone acetyltransferase MYST	MYST	608	75	76	96	0	0	0
PF3D7_1229300	conserved Plasmodium protein, unknown function	N/A	990	66	70	0	0	0	0
PF3D7_0930300	merozoite surface protein 1	MSP1	1720	60	52	34	0	173	73
PF3D7_0818900	heat shock protein 70	HSP70	677	55	42	48	45	61	5
PF3D7_1019000	eukaryotic translation initiation factor subunit eIF2A, putative	N/A	2405	54	50	0	0	0	0
PF3D7_1239200	AP2 domain transcription factor, putative	ApiAP2	2577	53	35	0	0	0	0
PF3D7_1325100	phosphoribosylpyrophosphate synthetase	N/A	437	52	29	0	0	0	0
PF3D7_1437900	HSP40, subfamily A	HSP40	424	50	60	34	0	12	0
PF3D7_1410400	rhoptry-associated protein 1	RAP1	782	49	55	0	0	20	0
PF3D7_1316900	conserved protein, unknown function	N/A	958	48	36	86	0	0	0
PF3D7_1017600	conserved Plasmodium protein, unknown function	N/A	971	45	39	40	0	0	0
PF3D7_0917900	heat shock protein 70	BIP	652	44	37	22	25	15	0
PF3D7_1357000	elongation factor 1-alpha	N/A	443	43	34	2	0	37	0
PF3D7_1224300	polyadenylate-binding protein 1, putative	PABP1	875	41	30	7	2	9	0
PF3D7_1103600	actin-like protein, putative	ALP2a	499	40	14	62	0	0	0
PF3D7_1422800	actin-related protein ARP4	ARP4	522	37	19	40	0	0	0
PF3D7_1246200	actin I	ACT1	376	37	27	32	4	40	0
PF3D7_0525100	acyl-CoA synthetase	ACS10	673	30	30	0	0	0	0
PF3D7_0618000	conserved Plasmodium membrane protein, unknown function	N/A	795	28	24	0	0	0	0
PF3D7_1342600	myosin A	MyoA	818	26	17	0	0	0	0
PF3D7_1426700	phosphoenolpyruvate carboxylase	PEPC	1148	24	18	0	0	0	0
PF3D7_1248700	conserved protein, unknown function	N/A	1989	24	24	0	0	0	0
PF3D7_1007700	AP2 domain transcription factor AP2-I	AP2-I	1597	23	7	0	0	0	0
PF3D7_1032100	mRNA-decapping enzyme subunit 1, putative	DCP1	1190	22	10	0	0	0	0
PF3D7_1417600	conserved Plasmodium protein, unknown function	N/A	4662	22	9	97	0	0	0
PF3D7_0108300	conserved Plasmodium protein, unknown function	ARP	2221	21	19	0	0	0	0
PF3D7_1460500	conserved Plasmodium protein, unknown function	N/A	1632	21	19	0	0	0	0
PF3D7_1468100	MORC family protein	MORC	2558	21	39	8	0	0	0
PF3D7_0323800	conserved Plasmodium protein, unknown function	N/A	977	20	3	0	0	0	0
PF3D7_0604500	GYF domain-containing protein, putative	N/A	2874	20	12	0	0	0	0
PF3D7_1132000	ubiquitin-like protein, putative	N/A	882	20	32	0	0	0	0
PF3D7_0506900	rhomboid protease ROM4	ROM4	759	19	18	0	0	0	0
PF3D7_1107800	AP2 domain transcription factor, putative	ApiAP2	1828	19	20	0	0	0	0
PF3D7_1108700	heat shock protein J2	Pfj2	540	18	12	0	0	0	0
PF3D7_0624600	ISWI chromatin-remodeling complex ATPase	ISWI	2719	18	16	0	0	0	0
PF3D7_0905400	high molecular weight rhoptry protein 3	RhopH3	897	18	21	0	0	0	0
PF3D7_1008100	PHD finger protein PHD1	PHD1	3853	17	14	2	0	0	0
PF3D7_0929400	high molecular weight rhoptry protein 2	RhopH2	1378	17	49	11	0	0	0
PF3D7_1329100	myosin F, putative	MyoF	2160	17	11	0	0	2	0
PF3D7_0915400	ATP-dependent 6-phosphofructokinase	PFK9	1418	17	12	0	16	8	0
PF3D7_0917000	merozoite organizing protein	MOP	1826	16	4	0	0	0	0
PF3D7_1036900	conserved Plasmodium protein, unknown function	N/A	1681	16	7	0	0	0	0
PF3D7_0606000	protein KIC1	KIC1	1063	16	10	0	0	0	0
PF3D7_0602600	SAC3 domain-containing protein, putative	N/A	1297	16	11	0	0	0	0
PF3D7_1135400	HotDog domain-containing protein, putative	N/A	245	16	15	0	0	0	0
PF3D7_0511500	RNA pseudouridylate synthase, putative	N/A	10061	16	17	0	0	0	0
PF3D7_0628600	DNA methyltransferase 1-associated protein 1, putative	N/A	385	16	10	48	0	0	0
PF3D7_0501600	rhoptry-associated protein 2	RAP2	398	16	14	0	0	7	0
PF3D7_0811600	conserved protein, unknown function	N/A	1210	15	3	0	0	0	0
PF3D7_0822900	conserved Plasmodium protein, unknown function	N/A	1176	15	8	0	0	0	0
PF3D7_0613800	AP2 domain transcription factor, putative	ApiAP2	4109	15	10	0	0	0	0
PF3D7_0706500	conserved Plasmodium protein, unknown function	N/A	1706	15	11	0	0	0	0
PF3D7_0501500	rhoptry-associated protein 3	RAP3	400	15	14	0	0	0	0
PF3D7_0219600	replication factor C subunit 1	RFC1	904	15	18	0	0	0	0
PF3D7_0809500	histone acetyltransferase subunit NuA4, putative	N/A	104	15	13	10	0	0	0
PF3D7_1462800	glyceraldehyde-3-phosphate dehydrogenase	GAPDH	337	15	17	0	14	35	0
PF3D7_0518500	ATP-dependent RNA helicase DDX23, putative	DDX23	1123	14	5	0	0	0	0
PF3D7_1108600	endoplasmic reticulum-resident calcium binding protein	ERC	343	14	9	0	0	0	0
PF3D7_1209400	cytosolic iron-sulfur protein assembly protein 1, putative	CIA1	792	14	11	0	0	0	0
PF3D7_0709700	prodrug activation and resistance esterase	PARE	368	14	16	0	0	0	0
PF3D7_0909600	conserved protein, unknown function	N/A	604	14	16	0	0	0	0
PF3D7_1116800	heat shock protein 101	HSP101	906	14	19	0	0	0	0
PF3D7_0907400	ATP-dependent protease ATPase subunit ClpY	ClpY	922	14	10	2	0	0	0
PF3D7_0935800	cytoadherence linked asexual protein 9	CLAG9	1340	14	21	3	0	0	0
PF3D7_0629200	DnaJ protein, putative	N/A	380	14	11	9	0	3	0
PF3D7_1014900	protein KIC8	KIC8	2279	13	2	0	0	0	0
PF3D7_1023900	chromodomain-helicase-DNA-binding protein 1 homolog, putative	CHD1	3328	13	4	0	0	0	0
PF3D7_0606700	coatomer alpha subunit, putative	N/A	1512	13	8	0	0	0	0
PF3D7_0303200	lipin, putative	N/A	1162	13	13	0	0	0	0
PF3D7_0424600	Plasmodium exported protein (PHISTb)	N/A	309	13	14	0	0	0	0
PF3D7_0911900	falstatin	ICP	413	13	17	0	0	0	0
PF3D7_0424200	reticulocyte binding protein homologue 4	RH4	1716	13	8	2	0	0	0
PF3D7_1015600	heat shock protein 60	HSP60	580	13	5	0	2	2	0
PF3D7_1018200	serine/threonine protein phosphatase 8, putative	PPP8	2166	12	1	0	0	0	0
PF3D7_0727900	conserved Plasmodium protein, unknown function	N/A	1923	12	7	0	0	0	0
PF3D7_0917600	pre-mRNA-splicing factor ATP-dependent RNA helicase PRP43, putative	PRP43	820	12	10	0	0	0	0
PF3D7_1107300	polyadenylate-binding protein-interacting protein 1, putative	PAIP1	3334	12	10	0	0	0	0
PF3D7_0914900	BSD-domain protein, putative	N/A	709	12	11	0	0	0	0
PF3D7_1222300	endoplasmin, putative	GRP94	821	12	15	0	0	0	0
PF3D7_1335100	merozoite surface protein 7	MSP7	351	12	8	0	0	22	3
PF3D7_0714200	conserved Plasmodium protein, unknown function	N/A	1361	11	8	0	0	0	0
PF3D7_1238800	acyl-CoA synthetase	ACS11	792	11	8	0	0	0	0
PF3D7_0729100	conserved Plasmodium protein, unknown function	N/A	2580	11	8	0	0	0	0
PF3D7_1241700	replication factor C subunit 4, putative	RFC4	336	11	11	0	0	0	0
PF3D7_1123500	golgi protein 2	GP2	1336	11	13	0	0	0	0
PF3D7_1014600	transcriptional coactivator ADA2	ADA2	2578	11	13	3	0	0	0
PF3D7_0818200	14-3-3 protein	14-3-3I	262	11	10	0	27	3	0
PF3D7_0703500	erythrocyte membrane-associated antigen	N/A	2299	10	0	0	0	0	0
PF3D7_1329400	AMP deaminase	AMPD	693	10	4	0	0	0	0
PF3D7_1111900	Josephin domain-containing protein, putative	N/A	236	10	4	0	0	0	0
PF3D7_0911100	conserved protein, unknown function	N/A	1165	10	5	0	0	0	0
PF3D7_0516800	AP2 domain transcription factor AP2-O2, putative	ApiAP2	2378	10	5	0	0	0	0
PF3D7_1004300	E3 ubiquitin-protein ligase, putative	N/A	1130	10	7	0	0	0	0
PF3D7_1471200	inorganic anion exchanger, inorganic anion antiporter	SulP	664	10	9	0	0	0	0
PF3D7_1321500	3',5'-cyclic nucleotide phosphodiesterase beta	PDEbeta	1139	10	12	0	0	0	0
PF3D7_0823300	histone acetyltransferase GCN5	GCN5	1465	10	9	0	6	0	0
PF3D7_0510100	KH domain-containing protein, putative	N/A	2535	9	2	0	0	0	0
PF3D7_1360900	RNA-binding protein, putative	N/A	389	9	4	0	0	0	0
PF3D7_1021900	PHAX domain-containing protein, putative	N/A	2290	9	4	0	0	0	0
PF3D7_1213800	proline--tRNA ligase	PRS	746	9	7	0	0	0	0
PF3D7_0420300	AP2 domain transcription factor, putative	ApiAP2	3473	9	8	0	0	0	0
PF3D7_1473700	nucleoporin NUP116/NSP116, putative	NUP116	1253	9	8	0	0	0	0
PF3D7_1237500	conserved Plasmodium protein, unknown function	N/A	1681	9	9	0	0	0	0
PF3D7_1010700	dolichyl-phosphate-mannose--protein mannosyltransferase, putative	N/A	223	9	8	3	0	0	0
PF3D7_0826100	HECT-like E3 ubiquitin ligase, putative	HEUL	8591	9	47	3	0	0	0
PF3D7_1408000	plasmepsin II	PMII	453	9	10	0	0	4	0
PF3D7_0516200	40S ribosomal protein S11	RPS11	151	9	6	0	2	4	0
PF3D7_1468700	eukaryotic initiation factor 4A	eIF4A	398	9	14	0	0	17	0
PF3D7_1347500	DNA/RNA-binding protein Alba 4	ALBA4	372	8	0	0	0	0	0
PF3D7_0826500	ubiquitin conjugation factor E4 B, putative	UBE4B	1326	8	3	0	0	0	0
PF3D7_0918000	glideosome-associated protein 50	GAP50	396	8	3	0	0	0	0
PF3D7_1463200	replication factor C subunit 3, putative	RFC3	344	8	3	0	0	0	0
PF3D7_0730500	conserved Plasmodium protein, unknown function	N/A	2773	8	5	0	0	0	0
PF3D7_1037300	ADP,ATP carrier protein 1	AAC1	301	8	5	0	0	0	0
PF3D7_1412500	actin II	ACT2	376	8	6	0	0	0	0
PF3D7_0212300	eukaryotic peptide chain release factor subunit 1, putative	ERF1	427	8	6	0	0	0	0
PF3D7_0505200	actin-like protein, putative	ALP2b	565	8	8	0	0	0	0
PF3D7_1329500	conserved protein, unknown function	N/A	1844	8	9	0	0	0	0
PF3D7_1016400	serine/threonine protein kinase, FIKK family	FIKK10.1	609	8	9	0	0	0	0
PF3D7_0926100	protein kinase, putative	N/A	3178	8	11	0	0	0	0
PF3D7_1118200	heat shock protein 90, putative	N/A	930	8	15	0	0	0	0
PF3D7_0812400	karyopherin alpha	KARalpha	545	8	4	3	0	0	0
PF3D7_1434200	calmodulin	CAM	149	8	9	8	0	0	0
PF3D7_1015900	enolase	ENO	446	8	1	0	2	0	0
PF3D7_1130400	26S protease regulatory subunit 6A, putative	RPT5	439	8	6	0	2	0	0
PF3D7_1407800	plasmepsin IV	PM4	449	8	8	4	3	0	0
PF3D7_1465900	40S ribosomal protein S3	N/A	221	8	12	4	3	0	0
PF3D7_0207600	serine repeat antigen 5	SERA5	997	8	5	0	0	23	0
PF3D7_0905800	conserved Plasmodium protein, unknown function	N/A	1197	7	1	0	0	0	0
PF3D7_1212000	glutathione peroxidase-like thioredoxin peroxidase	TPx(Gl)	205	7	1	0	0	0	0
PF3D7_1360800	falcilysin	FLN	1193	7	1	0	0	0	0
PF3D7_0617200	BFR1 domain-containing protein, putative	N/A	446	7	2	0	0	0	0
PF3D7_0724600	protein kinase, putative	N/A	2041	7	2	0	0	0	0
PF3D7_0922700	pre-mRNA-splicing factor 18, putative	PRP18	343	7	3	0	0	0	0
PF3D7_0704300	conserved Plasmodium membrane protein, unknown function	N/A	1852	7	3	0	0	0	0
PF3D7_0524000	karyopherin beta	KASbeta	1123	7	4	0	0	0	0
PF3D7_1463900	rhoptry neck protein 11, putative	RON11	1071	7	4	0	0	0	0
PF3D7_1003500	40S ribosomal protein S20e, putative	N/A	118	7	5	0	0	0	0
PF3D7_1253400	acyl-CoA synthetase	ACS3	816	7	5	0	0	0	0
PF3D7_1119400	ubiquitin-protein ligase, putative	N/A	2147	7	6	0	0	0	0
PF3D7_1133800	RNA (uracil-5-)methyltransferase, putative	N/A	857	7	6	0	0	0	0
PF3D7_1205500	zinc finger protein, putative	N/A	1785	7	7	0	0	0	0
PF3D7_0603100	RNA-binding protein, putative	N/A	452	7	7	0	0	0	0
PF3D7_0507800	conserved protein, unknown function	N/A	1527	7	9	0	0	0	0
PF3D7_1216900	DNA-binding chaperone, putative	N/A	939	7	9	0	0	0	0
PF3D7_0109200	cleavage and polyadenylation specificity factor subunit 5, putative	CFIM25	232	7	9	0	0	0	0
PF3D7_0410800	conserved Plasmodium protein, unknown function	N/A	1298	7	9	0	0	0	0
PF3D7_0616800	malate:quinone oxidoreductase	MQO	521	7	9	0	0	0	0
PF3D7_1230700	protein transport protein SEC13	SEC13	822	7	11	0	0	0	0
PF3D7_0317200	cdc2-related protein kinase 4	CRK4	1553	7	11	0	0	0	0
PF3D7_1248900	26S protease regulatory subunit 8, putative	RPT6	435	7	7	0	2	0	0
PF3D7_0517000	60S ribosomal protein L12, putative	N/A	165	7	6	2	2	0	0
PF3D7_1311500	26S protease regulatory subunit 7, putative	RPT1	420	7	6	0	5	0	0
PF3D7_1228600	merozoite surface protein 9	MSP9	743	7	9	0	0	3	0
PF3D7_1006200	DNA/RNA-binding protein Alba 3	ALBA3	107	7	4	0	3	5	0
PF3D7_0619400	cell division cycle protein 48 homologue, putative	N/A	828	7	2	0	0	10	0
PF3D7_1129100	parasitophorous vacuolar protein 1	PV1	452	7	13	0	0	10	0
PF3D7_1366900	conserved protein, unknown function	N/A	685	6	0	0	0	0	0
PF3D7_1205700	targeted glyoxalase II	tGLO2	322	6	0	0	0	0	0
PF3D7_1251200	coronin	N/A	602	6	1	0	0	0	0
PF3D7_0810600	ATP-dependent RNA helicase DBP1, putative	DBP1	941	6	3	0	0	0	0
PF3D7_0817300	conserved Plasmodium protein, unknown function	N/A	2235	6	3	0	0	0	0
PF3D7_1445900	ATP-dependent RNA helicase DDX5, putative	DDX5	527	6	4	0	0	0	0
PF3D7_0827900	protein disulfide-isomerase	PDI8	483	6	4	0	0	0	0
PF3D7_0323700	U4/U6.U5 tri-snRNP-associated protein 1, putative	SART1	693	6	5	0	0	0	0
PF3D7_1359600	conserved Plasmodium protein, unknown function	N/A	2025	6	6	0	0	0	0
PF3D7_0920700	CRAL/TRIO domain-containing protein, putative	N/A	593	6	6	0	0	0	0
PF3D7_1408600	40S ribosomal protein S8e, putative	N/A	218	6	8	0	0	0	0
PF3D7_1121700	protein GCN20	GCN20	815	6	9	0	0	0	0
PF3D7_1348600	conserved Plasmodium protein, unknown function	N/A	371	6	10	0	0	0	0
PF3D7_0705400	DNA replication licensing factor MCM7	MCM7	821	6	12	0	0	0	0
PF3D7_1139300	AP2 domain transcription factor, putative	ApiAP2	2653	6	12	0	0	0	0
PF3D7_0413600	26S protease regulatory subunit 6B, putative	RPT3	392	6	7	0	2	0	0
PF3D7_1466300	26S proteasome regulatory subunit RPN2, putative	RPN2	1172	6	5	0	3	0	0
PF3D7_1306400	26S protease regulatory subunit 10B, putative	RPT4	393	6	6	0	3	0	0
PF3D7_0322900	40S ribosomal protein S3A, putative	RPS3A	262	6	3	0	0	4	0
PF3D7_1130200	60S ribosomal protein P0	PfP0	316	6	10	9	2	5	0
PF3D7_0422400	40S ribosomal protein S19	RPS19	170	6	3	0	3	6	0
PF3D7_0708400	heat shock protein 90	HSP90	745	6	16	0	4	10	0
PF3D7_1008700	tubulin beta chain	N/A	445	6	17	2	2	12	0
PF3D7_1450100	signal recognition particle subunit SRP54	SRP54	500	5	0	0	0	0	0
PF3D7_1235500	N6-adenosine-methyltransferase, putative	MT-A70.2	646	5	0	0	0	0	0
PF3D7_1410300	WD repeat-containing protein, putative	N/A	4405	5	1	0	0	0	0
PF3D7_0516900	60S ribosomal protein L2	RPL2	260	5	1	0	0	0	0
PF3D7_1120000	conserved protein, unknown function	N/A	1070	5	1	0	0	0	0
PF3D7_1428900	conserved Plasmodium protein, unknown function	N/A	1445	5	1	0	0	0	0
PF3D7_1121100	conserved protein, unknown function	N/A	1544	5	2	0	0	0	0
PF3D7_0704600	HECT-type E3 ubiquitin ligase UT	UT	3893	5	2	0	0	0	0
PF3D7_0618300	60S ribosomal protein L27a, putative	N/A	148	5	2	0	0	0	0
PF3D7_1433400	PHD finger protein PHD2, putative	PHD2	5757	5	2	0	0	0	0
PF3D7_0625400	conserved Plasmodium protein, unknown function	N/A	412	5	2	0	0	0	0
PF3D7_1110200	pre-mRNA-processing factor 6, putative	PRPF6	1329	5	3	0	0	0	0
PF3D7_1022000	RNA-binding protein, putative	N/A	1426	5	3	0	0	0	0
PF3D7_1336800	nuclear movement protein, putative	NUDC	386	5	3	0	0	0	0
PF3D7_1010600	eukaryotic translation initiation factor 2 subunit beta	eIF2beta	222	5	3	0	0	0	0
PF3D7_1104200	chromatin remodeling protein	SNF2L	1426	5	3	0	0	0	0
PF3D7_1423700	conserved Plasmodium protein, unknown function	N/A	1558	5	3	0	0	0	0
PF3D7_1470600	RAP protein, putative	N/A	533	5	3	0	0	0	0
PF3D7_0727200	cysteine desulfurase IscS, putative	NFS1	553	5	3	0	0	0	0
PF3D7_0621900	signal recognition particle subunit SRP68, putative	SRP68	776	5	4	0	0	0	0
PF3D7_0606600	conserved Plasmodium protein, unknown function	N/A	2414	5	4	0	0	0	0
PF3D7_0515000	pre-mRNA-splicing factor CWC2, putative	CWC2	848	5	4	0	0	0	0
PF3D7_0404300	conserved Plasmodium protein, unknown function	N/A	631	5	4	0	0	0	0
PF3D7_0321400	pseudo protein kinase 1, putative	pPK1	319	5	4	0	0	0	0
PF3D7_0715200	conserved Plasmodium protein, unknown function	N/A	2206	5	5	0	0	0	0
PF3D7_1417200	NOT family protein, putative	N/A	4466	5	6	0	0	0	0
PF3D7_1466900	conserved Plasmodium protein, unknown function	N/A	1416	5	6	0	0	0	0
PF3D7_1211400	heat shock protein DNAJ homologue Pfj4	PfJ4	244	5	6	0	0	0	0
PF3D7_1111100	replication factor C subunit 5, putative	RFC5	349	5	7	0	0	0	0
PF3D7_0416800	small GTP-binding protein sar1	SAR1	192	5	8	0	0	0	0
PF3D7_0801000	Plasmodium exported protein (PHISTc)	N/A	1219	5	8	0	0	0	0
PF3D7_1119900	protein transport protein SEC16, putative	SEC16	1749	5	13	0	0	0	0
PF3D7_0218000	replication factor C subunit 2, putative	RFC2	330	5	9	0	2	0	0
PF3D7_1302100	gamete antigen 27/25	G27/25	217	5	2	0	0	2	0
PF3D7_0520000	40S ribosomal protein S9, putative	RPS9	189	5	3	3	0	2	0
PF3D7_0627800	acetyl-CoA synthetase, putative	ACS	997	5	10	0	2	4	0
PF3D7_0922200	S-adenosylmethionine synthetase	SAMS	402	5	3	0	10	7	0
PF3D7_0805700	serine/threonine protein kinase, FIKK family	FIKK8	1457	4	0	0	0	0	0
PF3D7_1138000	conserved Plasmodium protein, unknown function	N/A	2849	4	0	0	0	0	0
PF3D7_1459600	conserved Plasmodium protein, unknown function	N/A	801	4	0	0	0	0	0
PF3D7_0307500	spindle and kinetochore-associated protein 2, putative	SKA2	389	4	0	0	0	0	0
PF3D7_0403800	alpha/beta hydrolase, putative	N/A	734	4	0	0	0	0	0
PF3D7_0717600	conserved Plasmodium protein, unknown function	N/A	1053	4	0	0	0	0	0
PF3D7_0803200	filament assembling protein, putative	N/A	728	4	0	0	0	0	0
PF3D7_1410700	conserved protein, unknown function	N/A	334	4	0	0	0	0	0
PF3D7_1468200	telomere length and silencing protein 1, putative	TLS1	226	4	0	0	0	0	0
PF3D7_1365900	ubiquitin-60S ribosomal protein L40	N/A	128	4	1	0	0	0	0
PF3D7_0822800	U5 small nuclear ribonucleoprotein 40 kDa protein, putative	SNRNP40	324	4	1	0	0	0	0
PF3D7_0507600	protein CAF40, putative	CAF40	652	4	1	0	0	0	0
PF3D7_0315100	eukaryotic translation initiation factor 4E	eIF4E	227	4	1	0	0	0	0
PF3D7_0304200	EH domain-containing protein	EHD	533	4	1	0	0	0	0
PF3D7_0622900	AP2 domain transcription factor AP2Tel	AP2Tel	1989	4	1	0	0	0	0
PF3D7_1029400	LEM3/CDC50 family protein, putative	CDC50C	501	4	1	0	0	0	0
PF3D7_1133200	conserved Plasmodium protein, unknown function	N/A	2072	4	1	0	0	0	0
PF3D7_1435600	conserved Plasmodium protein, unknown function	N/A	1788	4	1	0	0	0	0
PF3D7_1464500	conserved Plasmodium membrane protein, unknown function	N/A	3251	4	1	0	0	0	0
PF3D7_1236100	clustered-asparagine-rich protein	CARP	445	4	2	0	0	0	0
PF3D7_1328500	alpha/beta-hydrolase, putative	N/A	1004	4	2	0	0	0	0
PF3D7_0924400	conserved Plasmodium protein, unknown function	N/A	1245	4	2	0	0	0	0
PF3D7_0804800	peptidyl-prolyl cis-trans isomerase	CYP24	217	4	2	0	0	0	0
PF3D7_1116300	peptidyl-prolyl cis-trans isomerase	CYP19C	167	4	2	0	0	0	0
PF3D7_0707700	E3 ubiquitin-protein ligase, putative	N/A	961	4	2	0	0	0	0
PF3D7_1316600	choline-phosphate cytidylyltransferase	CCT	896	4	3	0	0	0	0
PF3D7_1235300	CCR4-NOT transcription complex subunit 4, putative	NOT4	1662	4	3	0	0	0	0
PF3D7_0525800	inner membrane complex protein 1g, putative	IMC1g	300	4	3	0	0	0	0
PF3D7_1226900	parasitophorous vacuolar protein 2	PV2	495	4	3	0	0	0	0
PF3D7_1440700	AP-3 complex subunit mu, putative	AP3M	733	4	4	0	0	0	0
PF3D7_1016200	Rab3 GTPase-activating protein non-catalytic subunit, putative	N/A	560	4	4	0	0	0	0
PF3D7_1145400	dynamin-like protein	DYN1	837	4	4	0	0	0	0
PF3D7_0817500	histidine triad nucleotide-binding protein 1	HINT1	185	4	4	0	0	0	0
PF3D7_1368900	conserved protein, unknown function	N/A	450	4	4	0	0	0	0
PF3D7_0803700	tubulin gamma chain	g-tub	452	4	5	0	0	0	0
PF3D7_1211900	non-SERCA-type Ca2+ -transporting P-ATPase	ATP4	1264	4	5	0	0	0	0
PF3D7_1338100	26S proteasome regulatory subunit RPN3, putative	RPN3	503	4	6	0	0	0	0
PF3D7_1304200	CorA-like Mg2+ transporter protein, putative	MIT2	468	4	6	0	0	0	0
PF3D7_1407100	rRNA 2'-O-methyltransferase fibrillarin, putative	NOP1	318	4	7	0	0	0	0
PF3D7_0112200	multidrug resistance-associated protein 1	MRP1	1822	4	7	0	0	0	0
PF3D7_1219600	phospholipid-transporting ATPase 2	ATP2	1555	4	7	0	0	0	0
PF3D7_1343700	kelch protein K13	Kelch13	726	4	8	0	0	0	0
PF3D7_1317300	conserved Plasmodium protein, unknown function	N/A	296	4	9	0	0	0	0
PF3D7_0110500	bromodomain protein 3, putative	BDP3	2285	4	10	0	0	0	0
PF3D7_1210600	kelch protein, putative	N/A	1065	4	15	0	0	0	0
PF3D7_0807000	YEATS domain-containing protein, putative	N/A	222	4	2	11	0	0	0
PF3D7_0205900	26S proteasome regulatory subunit RPN1, putative	RPN1	966	4	3	0	2	0	0
PF3D7_0320800	ATP-dependent RNA helicase DDX6	DOZI	433	4	2	0	16	0	0
PF3D7_1105100	histone H2B	H2B	117	4	3	0	0	4	0
PF3D7_1105400	40S ribosomal protein S4, putative	RPS4	261	4	3	0	0	6	0
PF3D7_0814200	DNA/RNA-binding protein Alba 1	ALBA1	248	4	4	2	0	7	0
PF3D7_1467900	rab GTPase activator, putative	N/A	1656	3	0	0	0	0	0
PF3D7_0801800	mannose-6-phosphate isomerase, putative	N/A	1011	3	0	0	0	0	0
PF3D7_1438600	conserved protein, unknown function	N/A	277	3	0	0	0	0	0
PF3D7_0811300	CCR4-associated factor 1	CAF1	1774	3	0	0	0	0	0
PF3D7_1344300	zinc finger protein, putative	N/A	1426	3	0	0	0	0	0
PF3D7_0105800	cyclin-dependent kinases regulatory subunit, putative	N/A	832	3	0	0	0	0	0
PF3D7_0214100	protein transport protein SEC31	SEC31	1471	3	0	0	0	0	0
PF3D7_0526200	ADP-ribosylation factor GTPase-activating protein 2	ARFGAP2	506	3	0	0	0	0	0
PF3D7_0704800	protein phosphatase PPM12, putative	PPM12	1297	3	0	0	0	0	0
PF3D7_0212100	conserved Plasmodium protein, unknown function	N/A	1844	3	0	0	0	0	0
PF3D7_0104300	ubiquitin carboxyl-terminal hydrolase 1, putative	UBP1	3499	3	0	0	0	0	0
PF3D7_0310900	conserved Plasmodium protein, unknown function	N/A	786	3	0	0	0	0	0
PF3D7_0503500	protein kinase, putative	N/A	850	3	0	0	0	0	0
PF3D7_0522100	conserved Plasmodium protein, unknown function	N/A	763	3	0	0	0	0	0
PF3D7_1352400	conserved Plasmodium protein, unknown function	N/A	1594	3	0	0	0	0	0
PF3D7_1450300	NADPH--cytochrome P450 reductase, putative	CPR	865	3	0	0	0	0	0
PF3D7_0922100	ubiquitin-like protein, putative	N/A	1542	3	1	0	0	0	0
PF3D7_1471400	diacylglycerol kinase, putative	N/A	499	3	1	0	0	0	0
PF3D7_0102200	ring-infected erythrocyte surface antigen	RESA	1085	3	1	0	0	0	0
PF3D7_1201200	Plasmodium exported protein (PHISTa-like), unknown function	N/A	221	3	1	0	0	0	0
PF3D7_1209300	telomere repeat-binding zinc finger protein	TRZ	1461	3	1	0	0	0	0
PF3D7_1021800	schizont egress antigen-1	SEA1	2074	3	1	0	0	0	0
PF3D7_1002700	conserved Plasmodium protein, unknown function	N/A	944	3	2	0	0	0	0
PF3D7_1455500	AP-1 complex subunit gamma, putative	N/A	1081	3	2	0	0	0	0
PF3D7_1134800	coatomer subunit delta	N/A	487	3	2	0	0	0	0
PF3D7_1364300	pre-mRNA-splicing factor ATP-dependent RNA helicase PRP16	PRP16	1151	3	2	0	0	0	0
PF3D7_0202100	liver stage associated protein 2	LSAP2	302	3	2	0	0	0	0
PF3D7_1442400	protein KIC9	KIC9	2113	3	2	0	0	0	0
PF3D7_0813000	protein KIC7	KIC7	599	3	2	0	0	0	0
PF3D7_1349600	conserved Plasmodium protein, unknown function	N/A	307	3	2	0	0	0	0
PF3D7_0517300	serine/arginine-rich splicing factor 1	SR1	298	3	3	0	0	0	0
PF3D7_0731600	acyl-CoA synthetase	ACS5	811	3	3	0	0	0	0
PF3D7_1022700	phospholipid scramblase, putative	N/A	275	3	3	0	0	0	0
PF3D7_1349300	tyrosine kinase-like protein	TKL3	1807	3	4	0	0	0	0
PF3D7_1146600	oocyst rupture protein 1, putative	ORP1	1301	3	4	0	0	0	0
PF3D7_0934500	V-type proton ATPase subunit E, putative	N/A	235	3	4	0	0	0	0
PF3D7_0723400	conserved Plasmodium protein, unknown function	N/A	1422	3	5	0	0	0	0
PF3D7_1304100	DNA ligase I	LigI	912	3	5	0	0	0	0
PF3D7_0319000	P-type ATPase, putative	ATPase7	1864	3	6	0	0	0	0
PF3D7_0528100	AP-1/2 complex subunit beta, putative	N/A	929	3	8	0	0	0	0
PF3D7_1417800	DNA replication licensing factor MCM2	MCM2	971	3	16	0	0	0	0
PF3D7_0527900	ATP-dependent RNA helicase DDX41, putative	DDX41	665	3	1	3	0	0	0
PF3D7_0934800	cAMP-dependent protein kinase catalytic subunit	PKAc	342	3	0	0	2	0	0
PF3D7_1368100	26S proteasome regulatory subunit RPN11, putative	RPN11	311	3	1	0	2	0	0
PF3D7_1203700	nucleosome assembly protein	NAPL	347	3	5	0	2	0	0
PF3D7_1362200	RuvB-like helicase 3	RUVB3	483	3	17	0	8	0	0
PF3D7_0316800	40S ribosomal protein S15A, putative	N/A	130	3	0	0	0	2	0
PF3D7_1026800	40S ribosomal protein S2	RPS2	263	3	0	0	2	2	0
PF3D7_0916700	RNA-binding protein musashi, putative	HoMu	388	3	1	0	0	3	0
PF3D7_0929200	RNA-binding protein, putative	N/A	289	3	3	0	0	3	0
PF3D7_1027800	60S ribosomal protein L3	RPL3	386	3	5	4	0	3	0
PF3D7_1331800	60S ribosomal protein L23, putative	N/A	139	3	2	0	0	4	0
PF3D7_1447000	40S ribosomal protein S5	N/A	272	3	6	2	0	4	0
PF3D7_1421200	40S ribosomal protein S25	RPS25	105	3	1	0	0	5	0
PF3D7_1105000	histone H4	H4	103	3	5	0	0	7	0
PF3D7_1456800	V-type H(+)-translocating pyrophosphatase, putative	VP1	717	3	1	0	0	9	0
PF3D7_1419400	conserved Plasmodium membrane protein, unknown function	N/A	2201	2	0	0	0	0	0
PF3D7_1307700	TOM1-like protein, putative	N/A	1235	2	0	0	0	0	0
PF3D7_1320000	golgi protein 1	GP1	1258	2	0	0	0	0	0
PF3D7_1304000	condensin complex subunit 2, putative	CAPH	1024	2	0	0	0	0	0
PF3D7_0716800	eukaryotic translation initiation factor 3 subunit I, putative	EIF3I	327	2	0	0	0	0	0
PF3D7_1110400	RNA-binding protein, putative	N/A	1483	2	0	0	0	0	0
PF3D7_1461300	40S ribosomal protein S28e, putative	N/A	67	2	0	0	0	0	0
PF3D7_1247500	serine/threonine protein kinase, putative	N/A	909	2	0	0	0	0	0
PF3D7_1451700	calcineurin subunit B	CNB	177	2	0	0	0	0	0
PF3D7_0726400	conserved Plasmodium membrane protein, unknown function	N/A	4944	2	0	0	0	0	0
PF3D7_0624200	SURP domain-containing protein, putative	N/A	341	2	0	0	0	0	0
PF3D7_0825000	conserved Plasmodium protein, unknown function	N/A	1664	2	0	0	0	0	0
PF3D7_1330800	RNA-binding protein, putative	N/A	596	2	0	0	0	0	0
PF3D7_1439500	oocyst rupture protein 2, putative	ORP2	1074	2	0	0	0	0	0
PF3D7_0306900	40S ribosomal protein S23, putative	N/A	145	2	0	0	0	0	0
PF3D7_1115400	cysteine proteinase falcipain 3	FP3	492	2	0	0	0	0	0
PF3D7_0715300	calcium/calmodulin-dependent protein kinase, putative	N/A	517	2	0	0	0	0	0
PF3D7_0404900	6-cysteine protein P41	P41	378	2	0	0	0	0	0
PF3D7_0803000	peptidyl-prolyl cis-trans isomerase	CYP81	677	2	0	0	0	0	0
PF3D7_0807900	tyrosine--tRNA ligase	TyrRS	373	2	0	0	0	0	0
PF3D7_0906100	vacuolar protein sorting-associated protein 46, putative	VPS46	195	2	0	0	0	0	0
PF3D7_0910400	selenide water dikinase, putative	N/A	1193	2	0	0	0	0	0
PF3D7_0912500	SAP domain-containing protein, putative	N/A	288	2	0	0	0	0	0
PF3D7_1363500	CCR4 domain-containing protein 2, putative	CCR4-2	836	2	0	0	0	0	0
PF3D7_1366600	signal recognition particle receptor subunit alpha, putative	SRPR-alpha	576	2	0	0	0	0	0
PF3D7_1011800	PRE-binding protein	PREBP	1139	2	1	0	0	0	0
PF3D7_0822600	protein transport protein SEC23	SEC23	759	2	1	0	0	0	0
PF3D7_1454000	RNA-binding protein, putative	N/A	511	2	1	0	0	0	0
PF3D7_1103800	CCR4-NOT transcription complex subunit 1, putative	NOT1	3371	2	1	0	0	0	0
PF3D7_0813400	conserved protein, unknown function	N/A	659	2	1	0	0	0	0
PF3D7_1144000	40S ribosomal protein S21	RPS21	82	2	1	0	0	0	0
PF3D7_0613500	AP-3 complex subunit beta, putative	N/A	1363	2	1	0	0	0	0
PF3D7_1030500	26S proteasome regulatory subunit RPN9, putative	RPN9	393	2	1	0	0	0	0
PF3D7_1119700	conserved Plasmodium protein, unknown function	N/A	352	2	1	0	0	0	0
PF3D7_1472000	pre-mRNA-splicing factor ISY1, putative	ISY1	201	2	1	0	0	0	0
PF3D7_0730300	AP2 domain transcription factor AP2-L, putative	ApiAP2	1331	2	1	0	0	0	0
PF3D7_1135100	protein phosphatase PPM8, putative	PPM8	689	2	1	0	0	0	0
PF3D7_0815600	eukaryotic translation initiation factor 3 subunit G, putative	EIF3G	268	2	1	0	0	0	0
PF3D7_1446700	conserved Plasmodium protein, unknown function	N/A	357	2	1	0	0	0	0
PF3D7_0415800	RING zinc finger protein, putative	N/A	875	2	1	0	0	0	0
PF3D7_1315300	conserved protein, unknown function	N/A	477	2	1	0	0	0	0
PF3D7_1353900	proteasome subunit alpha type-7, putative	N/A	241	2	1	0	0	0	0
PF3D7_0217500	calcium-dependent protein kinase 1	CDPK1	524	2	1	0	0	0	0
PF3D7_0623500	superoxide dismutase [Fe]	SOD2	266	2	1	0	0	0	0
PF3D7_1008900	adenylate kinase	AK1	242	2	1	0	0	0	0
PF3D7_1127800	TFIIS central domain-containing protein, putative	N/A	1420	2	1	0	0	0	0
PF3D7_1200700	acyl-CoA synthetase	ACS7	926	2	1	0	0	0	0
PF3D7_1446500	nucleoporin NUP313, putative	NUP313	3001	2	1	0	0	0	0
PF3D7_1464600	serine/threonine protein phosphatase UIS2, putative	UIS2	1442	2	1	0	0	0	0
PF3D7_1122500	protein KIC10	KIC10	1956	2	1	0	0	0	0
PF3D7_1443000	serine/threonine protein kinase	SRPK2	1268	2	2	0	0	0	0
PF3D7_0314700	RING finger protein RNF1	RNF1	1181	2	2	0	0	0	0
PF3D7_1412700	AAA family ATPase, putative	N/A	1219	2	2	0	0	0	0
PF3D7_1242700	40S ribosomal protein S17, putative	N/A	137	2	2	0	0	0	0
PF3D7_0808400	coatomer subunit epsilon, putative	SEC28	278	2	2	0	0	0	0
PF3D7_0615400	ribonuclease, putative	N/A	2729	2	2	0	0	0	0
PF3D7_0523400	DnaJ protein, putative	N/A	533	2	2	0	0	0	0
PF3D7_1443900	heat shock protein 90, putative	HSP90	927	2	2	0	0	0	0
PF3D7_0827300	conserved Plasmodium protein, unknown function	N/A	833	2	2	0	0	0	0
PF3D7_1338900	serine/threonine protein kinase, putative	N/A	931	2	2	0	0	0	0
PF3D7_1447800	calponin homology domain-containing protein, putative	N/A	1986	2	3	0	0	0	0
PF3D7_0823200	RNA-binding protein, putative	N/A	286	2	3	0	0	0	0
PF3D7_1006700	conserved Plasmodium protein, unknown function	N/A	383	2	3	0	0	0	0
PF3D7_1114200	GTPase-activating protein, putative	N/A	373	2	3	0	0	0	0
PF3D7_0801900	lysine-specific histone demethylase, putative	LSD2	4662	2	3	0	0	0	0
PF3D7_0413700	lysine decarboxylase-like protein, putative	N/A	338	2	3	0	0	0	0
PF3D7_0607400	G-protein associated signal transduction protein, putative	N/A	633	2	3	0	0	0	0
PF3D7_0820000	Snf2-related CBP activator, putative	SRCAP	2082	2	4	0	0	0	0
PF3D7_0813100	conserved Plasmodium protein, unknown function	N/A	662	2	4	0	0	0	0
PF3D7_0610100	pre-mRNA-splicing factor SLU7, putative	SLU7	444	2	5	0	0	0	0
PF3D7_0802800	serine/threonine protein phosphatase 2B catalytic subunit A	CNA	604	2	6	0	0	0	0
PF3D7_1317100	DNA replication licensing factor MCM4	MCM4	1005	2	6	0	0	0	0
PF3D7_1128000	conserved Plasmodium protein, unknown function	N/A	1789	2	7	0	0	0	0
PF3D7_1466400	AP2 domain transcription factor AP2-EXP	ApiAP2	813	2	8	0	0	0	0
PF3D7_1451200	conserved Plasmodium protein, unknown function	N/A	1504	2	0	3	0	0	0
PF3D7_1402300	26S proteasome regulatory subunit RPN6	RPN6	666	2	2	0	2	0	0
PF3D7_1142500	60S ribosomal protein L28	RPL28	127	2	1	0	3	0	0
PF3D7_1106000	RuvB-like helicase 2	RUVB2	475	2	9	3	5	0	0
PF3D7_0605100	RNA-binding protein, putative	N/A	755	2	0	0	6	0	0
PF3D7_0721600	40S ribosomal protein S5, putative	N/A	195	2	1	0	0	3	0
PF3D7_1466800	NOC3 domain-containing protein, putative	N/A	902	2	3	0	0	3	0
PF3D7_1302800	40S ribosomal protein S7, putative	N/A	194	2	4	0	0	3	0
PF3D7_0527500	Hsc70-interacting protein	HIP	458	2	7	0	0	3	0
PF3D7_1424100	60S ribosomal protein L5, putative	RPL5	294	2	3	7	0	4	0
PF3D7_1407900	plasmepsin I	PMI	452	2	0	0	0	7	0
PF3D7_0925900	lipocalin	LCN	217	2	3	0	0	8	0
PF3D7_0102500	erythrocyte binding antigen-181	EBA181	1567	1	0	0	0	0	0
PF3D7_1467600	conserved Plasmodium protein, unknown function	N/A	2104	1	0	0	0	0	0
PF3D7_0621500	ribonuclease P/MRP protein subunit RPP1, putative	RPP1	343	1	0	0	0	0	0
PF3D7_1017100	rhoptry neck protein 12	RON12	310	1	0	0	0	0	0
PF3D7_1435500	clathrin light chain, putative	CLC	254	1	0	0	0	0	0
PF3D7_0524300	conserved Plasmodium protein, unknown function	N/A	406	1	0	0	0	0	0
PF3D7_1223100	cAMP-dependent protein kinase regulatory subunit	PKAr	441	1	0	0	0	0	0
PF3D7_1216300	signal recognition particle subunit SRP19	SRP19	152	1	0	0	0	0	0
PF3D7_1308300	40S ribosomal protein S27	RPS27	82	1	0	0	0	0	0
PF3D7_1361100	protein transport protein Sec24A	SEC24A	940	1	0	0	0	0	0
PF3D7_0718500	prefoldin subunit 3, putative	N/A	192	1	0	0	0	0	0
PF3D7_0302800	RNA-binding protein, putative	N/A	419	1	0	0	0	0	0
PF3D7_0308900	splicing factor 3B subunit 1, putative	SF3B1	1386	1	0	0	0	0	0
PF3D7_0526500	conserved Plasmodium protein, unknown function	N/A	1384	1	0	0	0	0	0
PF3D7_1037500	dynamin-like protein	DYN2	709	1	0	0	0	0	0
PF3D7_1208900	protein phosphatase PPM11, putative	PPM11	1442	1	0	0	0	0	0
PF3D7_1435300	glutamate synthase [NADH], putative	N/A	3106	1	0	0	0	0	0
PF3D7_1442900	Sec7 domain-containing protein ARFGEF, putative	ARFGEF	3384	1	0	0	0	0	0
PF3D7_1017000	DNA polymerase delta catalytic subunit	N/A	1094	1	0	0	0	0	0
PF3D7_0215500	conserved Plasmodium protein, unknown function	N/A	764	1	0	0	0	0	0
PF3D7_0406500	NYN domain-containing protein, putative	N/A	3211	1	0	0	0	0	0
PF3D7_0927600	RNA-binding protein, putative	N/A	595	1	0	0	0	0	0
PF3D7_0930600	peptidyl-prolyl cis-trans isomerase	CYP72	609	1	0	0	0	0	0
PF3D7_1128500	Fe-S cluster assembly protein, putative	N/A	718	1	0	0	0	0	0
PF3D7_1149000	antigen 332, DBL-like protein	Pf332	6093	1	0	0	0	0	0
PF3D7_1312900	eukaryotic translation initation factor 4 gamma	EIF4G	1255	1	0	0	0	0	0
PF3D7_1327700	regulator of nonsense transcripts 3B, putative	UPF3B	271	1	0	0	0	0	0
PF3D7_1354900	conserved Plasmodium protein, unknown function	N/A	637	1	0	0	0	0	0
PF3D7_1425300	conserved Plasmodium protein, unknown function	N/A	307	1	0	0	0	0	0
PF3D7_1437200	ribonucleoside-diphosphate reductase large subunit, putative	N/A	847	1	0	0	0	0	0
PF3D7_1457900	conserved Plasmodium protein, unknown function	N/A	3455	1	0	0	0	0	0
PF3D7_0310400	parasite-infected erythrocyte surface protein	PIESP1	1294	1	0	0	0	0	0
PF3D7_0616000	pyridoxal kinase	PDXK	497	1	0	0	0	0	0
PF3D7_1022400	serine/arginine-rich splicing factor 4	SRSF4	538	1	0	0	0	0	0
PF3D7_1149200	ring-infected erythrocyte surface antigen	RESA3	1090	1	0	0	0	0	0
PF3D7_0711000	AAA family ATPase, CDC48 subfamily	CDC48	1229	1	0	0	0	0	0
PF3D7_1245100	kinesin-13, putative	KLP8	1326	1	0	0	0	0	0
PF3D7_0605800	DNA repair protein RAD50, putative	RAD50	2236	1	0	0	0	0	0
PF3D7_0323400	Rh5 interacting protein	RIPR	1086	1	0	0	0	0	0
PF3D7_0414900	armadillo-domain containing rhoptry protein	ARO	275	1	0	0	0	0	0
PF3D7_0731500	erythrocyte binding antigen-175	EBA175	1502	1	0	0	0	0	0
PF3D7_0808100	AP-3 complex subunit delta, putative	N/A	1609	1	0	0	0	0	0
PF3D7_1014100	merozoite surface protein MSA180	MSA180	1455	1	0	0	0	0	0
PF3D7_1249800	THO complex subunit 2, putative	THO2	2932	1	0	0	0	0	0
PF3D7_1309400	HORMA domain protein, putative	N/A	1327	1	0	0	0	0	0
PF3D7_1312100	GYF domain-containing protein, putative	N/A	1333	1	0	0	0	0	0
PF3D7_1321900	conserved protein, unknown function	N/A	292	1	0	0	0	0	0
PF3D7_1328800	transcriptional regulatory protein sir2a	SIR2A	273	1	0	0	0	0	0
PF3D7_1331700	glutamine--tRNA ligase, putative	N/A	918	1	0	0	0	0	0
PF3D7_1343100	conserved Plasmodium protein, unknown function	N/A	315	1	0	0	0	0	0
PF3D7_1351700	inner membrane complex protein 1f, putative	IMC1f	1318	1	0	0	0	0	0
PF3D7_1352500	thioredoxin-related protein, putative	N/A	208	1	0	0	0	0	0
PF3D7_1355600	PhIL1 interacting protein PIP1	PIP1	562	1	0	0	0	0	0
PF3D7_1355700	NLI interacting factor-like phosphatase, putative	NIF3	1288	1	0	0	0	0	0
PF3D7_1411000	conserved Plasmodium protein, unknown function	N/A	2054	1	0	0	0	0	0
PF3D7_1414500	atypical protein kinase, ABC-1 family, putative	ABCk2	2758	1	0	0	0	0	0
PF3D7_1441600	acid cluster protein 33 homologue, putative	N/A	569	1	0	0	0	0	0
PF3D7_1123200	leucine-rich repeat protein	LRR11	814	1	0	0	0	0	0
PF3D7_0407800	protein CINCH	CINCH	1960	1	1	0	0	0	0
PF3D7_1423300	serine/threonine protein phosphatase 7	PP7	959	1	1	0	0	0	0
PF3D7_0814000	60S ribosomal protein L13-2, putative	N/A	215	1	1	0	0	0	0
PF3D7_1342000	40S ribosomal protein S6	N/A	306	1	1	0	0	0	0
PF3D7_1346300	DNA/RNA-binding protein Alba 2	ALBA2	211	1	1	0	0	0	0
PF3D7_0617800	histone H2A	H2A	132	1	1	0	0	0	0
PF3D7_1345100	thioredoxin 2	TRX2	157	1	1	0	0	0	0
PF3D7_1319300	tRNA (guanine(26)-N(2))-dimethyltransferase, putative	TRM1	804	1	1	0	0	0	0
PF3D7_1445600	RNA-binding protein, putative	N/A	596	1	1	0	0	0	0
PF3D7_1117700	GTP-binding nuclear protein RAN/TC4	RAN	214	1	1	0	0	0	0
PF3D7_0903300	conserved protein, unknown function	N/A	3203	1	1	0	0	0	0
PF3D7_1306900	U1 small nuclear ribonucleoprotein A, putative	SNRPA	449	1	1	0	0	0	0
PF3D7_1462400	conserved Plasmodium protein, unknown function	N/A	3322	1	1	0	0	0	0
PF3D7_0524800	ubiquitin fusion degradation protein 1, putative	UFD1	700	1	1	0	0	0	0
PF3D7_0202500	early transcribed membrane protein 2	ETRAMP2	106	1	1	0	0	0	0
PF3D7_0503400	actin-depolymerizing factor 1	ADF1	122	1	1	0	0	0	0
PF3D7_0629900	sec14-like cytosolic factor or phosphatidylinositol/phosphatidylcholine transfer protein, putative	N/A	328	1	1	0	0	0	0
PF3D7_0824400	nucleoside transporter 2	NT2	585	1	1	0	0	0	0
PF3D7_0905100	nucleoporin NUP221, putative	NUP221	2112	1	1	0	0	0	0
PF3D7_0924100	conserved Plasmodium protein, unknown function	N/A	698	1	1	0	0	0	0
PF3D7_1001500	early transcribed membrane protein 10.1	ETRAMP10	107	1	1	0	0	0	0
PF3D7_1119300	splicing factor U2AF small subunit, putative	U2AF1	294	1	1	0	0	0	0
PF3D7_1207000	conserved Plasmodium protein, unknown function	N/A	2612	1	1	0	0	0	0
PF3D7_1220900	heterochromatin protein 1	HP1	266	1	1	0	0	0	0
PF3D7_1252800	Plasmodium exported protein (PHISTb), unknown function	N/A	626	1	1	0	0	0	0
PF3D7_1326100	WD repeat-containing protein, putative	N/A	336	1	1	0	0	0	0
PF3D7_1440100	cohesin complex subunit, putative	N/A	1014	1	1	0	0	0	0
PF3D7_1444300	1-acyl-sn-glycerol-3-phosphate acyltransferase, putative	LPAAT	292	1	1	0	0	0	0
PF3D7_1447900	multidrug resistance protein 2	MDR2	1024	1	1	0	0	0	0
PF3D7_1457400	conserved Plasmodium protein, unknown function	N/A	3055	1	1	0	0	0	0
PF3D7_0521700	ATP-dependent RNA helicase DDX1, putative	DDX1	841	1	1	0	0	0	0
PF3D7_1003800	U5 small nuclear ribonucleoprotein component, putative	EFTUD2	1235	1	2	0	0	0	0
PF3D7_0309600	60S acidic ribosomal protein P2	PfP2	112	1	2	0	0	0	0
PF3D7_1017900	26S proteasome regulatory subunit p55, putative	RPN5	467	1	2	0	0	0	0
PF3D7_0519500	CCR4 domain-containing protein 1, putative	CCR4-1	2488	1	2	0	0	0	0
PF3D7_0719700	40S ribosomal protein S10, putative	RPS10	137	1	2	0	0	0	0
PF3D7_1316500	pre-mRNA-processing factor 40, putative	PRP40	906	1	2	0	0	0	0
PF3D7_0207800	serine repeat antigen 3	SERA3	930	1	2	0	0	0	0
PF3D7_1404900	conserved Plasmodium protein, unknown function	N/A	297	1	2	0	0	0	0
PF3D7_0727800	cation transporting ATPase, putative	N/A	1918	1	2	0	0	0	0
PF3D7_1008800	nucleolar protein 5, putative	NOP5	469	1	3	0	0	0	0
PF3D7_0317300	conserved Plasmodium protein, unknown function	N/A	3394	1	3	0	0	0	0
PF3D7_0312300	26S proteasome regulatory subunit RPN12, putative	RPN12	304	1	3	0	0	0	0
PF3D7_1412600	deoxyhypusine synthase	DHS	496	1	3	0	0	0	0
PF3D7_1019400	60S ribosomal protein L30e, putative	N/A	108	1	3	0	0	0	0
PF3D7_1346400	VPS13 domain-containing protein, putative	N/A	5988	1	3	0	0	0	0
PF3D7_1105800	conserved Apicomplexan protein, unknown function	N/A	266	1	3	0	0	0	0
PF3D7_0815800	vacuolar protein sorting-associated protein 9, putative	VPS9	1833	1	3	0	0	0	0
PF3D7_0519800	EELM2 domain-containing protein, putative	N/A	668	1	3	0	0	0	0
PF3D7_0104800	novel putative transporter 1, putative	NPT1	577	1	3	0	0	0	0
PF3D7_1340700	ras-related protein Rab-11B	RAB11b	229	1	4	0	0	0	0
PF3D7_1110300	G-patch domain-containing protein, putative	N/A	221	1	4	0	0	0	0
PF3D7_0505900	mediator of RNA polymerase II transcription subunit 11, putative	MED11	126	1	5	0	0	0	0
PF3D7_1471100	exported protein 2	EXP2	287	1	5	0	0	0	0
PF3D7_1426800	conserved Plasmodium protein, unknown function	N/A	2082	1	6	0	0	0	0
PF3D7_1438400	metacaspase-2	MCA2	2020	1	7	0	0	0	0
PF3D7_0405400	pre-mRNA-processing-splicing factor 8, putative	PRPF8	3136	1	12	0	0	0	0
PF3D7_1431700	60S ribosomal protein L14, putative	N/A	165	1	1	2	0	0	0
PF3D7_1341200	60S ribosomal protein L18, putative	N/A	184	1	3	3	0	0	0
PF3D7_1424400	60S ribosomal protein L7-3, putative	N/A	283	1	1	4	0	0	0
PF3D7_0309500	asparagine synthetase [glutamine-hydrolyzing], putative	AS	610	1	0	0	2	0	0
PF3D7_1129200	26S proteasome regulatory subunit RPN7, putative	RPN7	393	1	1	0	3	0	0
PF3D7_1008400	26S protease regulatory subunit 4, putative	RPT2	448	1	1	0	4	0	0
PF3D7_0831700	heat shock protein 70	HSP70x	679	1	1	0	13	0	0
PF3D7_1323100	60S ribosomal protein L6, putative	N/A	190	1	1	0	0	2	0
PF3D7_1460700	60S ribosomal protein L27	RPL27	146	1	2	0	0	2	0
PF3D7_0406200	parasitophorous vacuole membrane protein S16	Pfs16	157	1	5	0	0	2	0
PF3D7_1414300	60S ribosomal protein L10, putative	N/A	219	1	1	0	0	3	0
PF3D7_0702500	Plasmodium exported protein, unknown function	N/A	253	1	1	0	0	3	0
PF3D7_0813900	40S ribosomal protein S16, putative	RPS16	144	1	3	0	0	3	0
PF3D7_0317600	40S ribosomal protein S11, putative	RPS11	161	1	1	4	0	3	0
PF3D7_0507100	60S ribosomal protein L4	RPL4	411	1	3	5	0	3	0
PF3D7_0608700	T-complex protein 1 subunit zeta	CCT6	543	1	1	0	0	4	0
PF3D7_1126200	40S ribosomal protein S18, putative	RPS18	156	1	1	0	0	5	0
PF3D7_1438900	thioredoxin peroxidase 1	Trx-Px1	195	1	0	0	0	8	0
PF3D7_1134000	heat shock protein 70	HSP70-3	663	1	0	0	0	9	0
PF3D7_0903700	alpha tubulin 1	N/A	453	1	3	0	0	12	0
PF3D7_1206600	DNA-directed RNA polymerase III subunit RPC2, putative	RPC2	1450	0	1	0	0	0	0
PF3D7_0422500	pre-mRNA-splicing helicase BRR2, putative	BRR2	2874	0	1	0	0	0	0
PF3D7_1218200	symplekin domain-containing protein, putative	N/A	2134	0	1	0	0	0	0
PF3D7_1327400	conserved Plasmodium protein, unknown function	N/A	302	0	1	0	0	0	0
PF3D7_1136400	signal recognition particle subunit SRP72, putative	SRP72	886	0	1	0	0	0	0
PF3D7_0209100	patatin-like phospholipase 1	PATPL1	679	0	1	0	0	0	0
PF3D7_0819000	ribonuclease, putative	N/A	1313	0	1	0	0	0	0
PF3D7_1438500	cleavage and polyadenylation specificity factor subunit 3, putative	CPSF3	876	0	1	0	0	0	0
PF3D7_0807800	26S proteasome regulatory subunit RPN10, putative	RPN10	481	0	1	0	0	0	0
PF3D7_1236300	conserved protein, unknown function	N/A	425	0	1	0	0	0	0
PF3D7_1463400	DNA-directed RNA polymerase III subunit RPC4, putative	N/A	336	0	1	0	0	0	0
PF3D7_0409600	replication protein A1, large subunit	RPA1	1145	0	1	0	0	0	0
PF3D7_0526800	conserved Plasmodium protein, unknown function	N/A	368	0	1	0	0	0	0
PF3D7_0406700	KLRAQ domain-containing protein, putative	N/A	847	0	1	0	0	0	0
PF3D7_1473200	DnaJ protein, putative	N/A	454	0	1	0	0	0	0
PF3D7_1349500	conserved Plasmodium protein, unknown function	N/A	3381	0	1	0	0	0	0
PF3D7_0306100	conserved Plasmodium protein, unknown function	N/A	628	0	1	0	0	0	0
PF3D7_1108400	casein kinase 2, alpha subunit	CK2alpha	335	0	1	0	0	0	0
PF3D7_0629800	cullin-2, putative	N/A	1129	0	1	0	0	0	0
PF3D7_1441100	conserved Plasmodium protein, unknown function	N/A	227	0	1	0	0	0	0
PF3D7_0407900	AAA family ATPase, putative	N/A	667	0	1	0	0	0	0
PF3D7_0621800	nascent polypeptide-associated complex subunit alpha, putative	N/A	184	0	1	0	0	0	0
PF3D7_0509400	RNA polymerase I	RNAPI	2914	0	1	0	0	0	0
PF3D7_1358200	conserved Plasmodium protein, unknown function	N/A	1596	0	1	0	0	0	0
PF3D7_1414100	zinc finger protein, putative	N/A	743	0	1	0	0	0	0
PF3D7_0710600	60S ribosomal protein L34	RPL34	150	0	1	0	0	0	0
PF3D7_0714000	histone H2B variant	H2B.Z	123	0	1	0	0	0	0
PF3D7_1033600	pre-mRNA-splicing factor CEF1, putative	CEF1	915	0	1	0	0	0	0
PF3D7_0309800	YTH domain-containing protein 2	YTH2	280	0	1	0	0	0	0
PF3D7_0503800	60S ribosomal protein L31	RPL31	120	0	1	0	0	0	0
PF3D7_1309300	U4/U6 small nuclear ribonucleoprotein PRP3, putative	PRPF3	728	0	1	0	0	0	0
PF3D7_0519400	40S ribosomal protein S24	RPS24	133	0	1	0	0	0	0
PF3D7_0213700	conserved protein, unknown function	N/A	154	0	1	0	0	0	0
PF3D7_1364000	conserved protein, unknown function	N/A	827	0	1	0	0	0	0
PF3D7_1445100	histidine--tRNA ligase, putative	N/A	1132	0	1	0	0	0	0
PF3D7_1015300	methionine aminopeptidase 1b, putative	METAP1b	517	0	1	0	0	0	0
PF3D7_1116000	rhoptry neck protein 4	RON4	1201	0	1	0	0	0	0
PF3D7_1142100	conserved Plasmodium protein, unknown function	N/A	2738	0	1	0	0	0	0
PF3D7_1350200	small nuclear ribonucleoprotein E, putative	SNRPE	93	0	1	0	0	0	0
PF3D7_1429800	coatomer subunit beta, putative	N/A	1370	0	1	0	0	0	0
PF3D7_0422300	alpha tubulin 2	N/A	450	0	1	0	0	0	0
PF3D7_1205900	conserved protein, unknown function	N/A	1082	0	1	0	0	0	0
PF3D7_1024800	exported protein 3	EXP3	1464	0	1	0	0	0	0
PF3D7_0831400	Plasmodium exported protein, unknown function	N/A	302	0	1	0	0	0	0
PF3D7_0105200	heptatricopeptide repeat and RAP domain-containing protein, putative	N/A	568	0	1	0	0	0	0
PF3D7_0209600	transporter, putative	N/A	1132	0	1	0	0	0	0
PF3D7_0523000	multidrug resistance protein 1	MDR1	1419	0	1	0	0	0	0
PF3D7_0611600	basal complex transmembrane protein 1	BTP1	650	0	1	0	0	0	0
PF3D7_0614300	major facilitator superfamily-related transporter, putative	MFR1	853	0	1	0	0	0	0
PF3D7_0830400	CRA domain-containing protein, putative	N/A	137	0	1	0	0	0	0
PF3D7_0830900	Plasmodium exported protein, unknown function	N/A	192	0	1	0	0	0	0
PF3D7_1003600	inner membrane complex protein 1c, putative	IMC1c	281	0	1	0	0	0	0
PF3D7_1010300	succinate dehydrogenase subunit 4, putative	SDH4	118	0	1	0	0	0	0
PF3D7_1019500	TMEM94 domain-containing protein, putative	N/A	1241	0	1	0	0	0	0
PF3D7_1133400	apical membrane antigen 1	AMA1	622	0	1	0	0	0	0
PF3D7_1140700	chromo domain-containing protein, putative	N/A	2275	0	1	0	0	0	0
PF3D7_1140800	conserved Plasmodium protein, unknown function	N/A	803	0	1	0	0	0	0
PF3D7_1224700	conserved Plasmodium protein, unknown function	N/A	1461	0	1	0	0	0	0
PF3D7_1250200	CSC1-like protein, putative	N/A	1039	0	1	0	0	0	0
PF3D7_1326300	RNA-binding protein, putative	N/A	527	0	1	0	0	0	0
PF3D7_1334100	conserved protein, unknown function	N/A	983	0	1	0	0	0	0
PF3D7_1408200	AP2 domain transcription factor AP2-G2	AP2-G2	1702	0	1	0	0	0	0
PF3D7_1412800	glycylpeptide N-tetradecanoyltransferase	NMT	410	0	1	0	0	0	0
PF3D7_1445300	ribosomal protein S29, mitochondrial, putative	N/A	604	0	1	0	0	0	0
PF3D7_0105600	FtsJ-like methyltransferase, putative	N/A	1224	0	1	0	0	0	0
PF3D7_0503200	cell division control protein 6, putative	CDC6	979	0	1	0	0	0	0
PF3D7_1011400	proteasome subunit beta type-5	N/A	271	0	1	0	0	0	0
PF3D7_1227700	protein KIC2	KIC2	771	0	1	0	0	0	0
PF3D7_1237200	conserved Plasmodium protein, unknown function	N/A	1915	0	1	0	0	0	0
PF3D7_1440500	allantoicase, putative	N/A	553	0	1	0	0	0	0
PF3D7_1457700	large ribosomal subunit nuclear export factor, putative	N/A	1478	0	1	0	0	0	0
PF3D7_1475600	bromodomain protein 4, putative	BDP4	729	0	1	0	0	0	0
PF3D7_0405100	protein transport protein Sec24B, putative	SEC24B	1350	0	1	0	0	0	0
PF3D7_0420000	zinc finger protein, putative	N/A	3370	0	1	0	0	0	0
PF3D7_1205800	high mobility group protein B3, putative	HMGB3	2284	0	1	0	0	0	0
PF3D7_1419700	eukaryotic translation initiation factor 3 subunit H, putative	EIF3H	509	0	1	0	0	0	0
PF3D7_0500800	mature parasite-infected erythrocyte surface antigen	MESA	1434	0	1	0	0	0	0
PF3D7_1225700	VAC14 domain-containing protein, putative	N/A	1501	0	2	0	0	0	0
PF3D7_0821600	polyribonucleotide 5'-hydroxyl-kinase Clp1, putative	CLP1	674	0	2	0	0	0	0
PF3D7_0301600	Plasmodium exported protein (hyp1), unknown function	GEXP21	732	0	2	0	0	0	0
PF3D7_1355100	DNA replication licensing factor MCM6	MCM6	929	0	2	0	0	0	0
PF3D7_1343000	phosphoethanolamine N-methyltransferase	PMT	266	0	2	0	0	0	0
PF3D7_1453700	HSP90 co-chaperone p23	P23	275	0	2	0	0	0	0
PF3D7_1020900	ADP-ribosylation factor	ARF1	181	0	2	0	0	0	0
PF3D7_0317500	kinesin-5	EG5	1619	0	2	0	0	0	0
PF3D7_1129000	spermidine synthase	SpdSyn	321	0	2	0	0	0	0
PF3D7_0218700	pre-mRNA-processing protein 45, putative	PRP45	482	0	2	0	0	0	0
PF3D7_1452000	rhoptry neck protein 2	RON2	2189	0	2	0	0	0	0
PF3D7_1125500	small nuclear ribonucleoprotein Sm D1, putative	SNRPD1	126	0	2	0	0	0	0
PF3D7_1229100	multidrug resistance-associated protein 2	MRP2	2108	0	2	0	0	0	0
PF3D7_1303500	sodium/hydrogen exchanger	NHE	1920	0	2	0	0	0	0
PF3D7_1358800	40S ribosomal protein S15	RPS15	151	0	2	0	0	0	0
PF3D7_1234100	bromodomain protein 5	BDP5	3896	0	2	0	0	0	0
PF3D7_1308200	carbamoyl phosphate synthetase	cpsSII	2375	0	3	0	0	0	0
PF3D7_0215700	DNA-directed RNA polymerase II subunit RPB2, putative	RPB2	1340	0	3	0	0	0	0
PF3D7_1143300	DNA-directed RNA polymerases I and III subunit RPAC1, putative	RPC40	333	0	3	0	0	0	0
PF3D7_0906600	zinc finger protein, putative	N/A	843	0	3	0	0	0	0
PF3D7_0924700	splicing factor 3A subunit 3, putative	SF3A3	589	0	3	0	0	0	0
PF3D7_1123900	13 kDa ribonucleoprotein-associated protein, putative	SNU13	145	0	3	0	0	0	0
PF3D7_0909800	small nuclear ribonucleoprotein Sm D3, putative	SNRPD3	116	0	3	0	0	0	0
PF3D7_0925700	histone deacetylase 1	HDAC1	449	0	3	0	0	0	0
PF3D7_0303000	N-ethylmaleimide-sensitive fusion protein	NSF	783	0	3	0	0	0	0
PF3D7_0505100	trafficking protein particle complex subunit 8, putative	TRS85	2754	0	4	0	0	0	0
PF3D7_0609000	nucleoporin NUP637, putative	NUP637	6077	0	4	0	0	0	0
PF3D7_0611400	SWI/SNF-related matrix-associated actin-dependent regulator of chromatin	SWIB	830	0	4	0	0	0	0
PF3D7_1436300	translocon component PTEX150	PTEX150	993	0	4	0	0	0	0
PF3D7_0308600	pre-mRNA-processing factor 19, putative	PRPF19	532	0	4	0	0	0	0
PF3D7_0826700	receptor for activated c kinase	RACK1	323	0	4	0	0	0	0
PF3D7_1357700	U3 small nucleolar RNA-associated protein 21, putative	UTP21	1218	0	4	0	0	0	0
PF3D7_1446600	centrin-2	CEN2	168	0	4	0	0	0	0
PF3D7_0817700	rhoptry neck protein 5	RON5	1156	0	4	0	0	0	0
PF3D7_1225200	DNA-binding protein, putative	N/A	1187	0	5	0	0	0	0
PF3D7_1118500	nucleolar protein 56, putative	NOP56	594	0	5	0	0	0	0
PF3D7_1230000	TBC domain-containing protein, putative	N/A	2001	0	5	0	0	0	0
PF3D7_1025300	conserved protein, unknown function	N/A	922	0	5	0	0	0	0
PF3D7_1138400	guanylyl cyclase alpha	GCalpha	4226	0	5	0	0	0	0
PF3D7_1223400	phospholipid-transporting ATPase, putative	N/A	1618	0	5	0	0	0	0
PF3D7_0703900	conserved Plasmodium membrane protein, unknown function	N/A	4358	0	6	0	0	0	0
PF3D7_1343900	U4/U6 small nuclear ribonucleoprotein PRP4, putative	PRPF4	648	0	6	0	0	0	0
PF3D7_1472200	histone deacetylase, putative	HDA1	2251	0	8	0	0	0	0
PF3D7_0726500	ubiquitin carboxyl-terminal hydrolase, putative	N/A	3183	0	9	0	0	0	0
PF3D7_1252100	rhoptry neck protein 3	RON3	2215	0	11	0	0	0	0
PF3D7_1233600	asparagine and aspartate rich protein 1	AARP1	5439	0	13	0	0	0	0
PF3D7_1109900	60S ribosomal protein L36	RPL36	112	0	0	2	0	0	0
PF3D7_1142600	60S ribosomal protein L35ae, putative	N/A	140	0	0	2	0	0	0
PF3D7_1124300	conserved protein, unknown function	N/A	525	0	0	2	0	0	0
PF3D7_1004000	60S ribosomal protein L13, putative	N/A	202	0	0	4	0	0	0
PF3D7_0919000	nucleosome assembly protein	NAPS	269	0	0	5	0	0	0
PF3D7_1211800	polyubiquitin	PfpUB	381	0	0	6	0	0	0
PF3D7_0307200	60S ribosomal protein L7, putative	N/A	257	0	3	6	0	0	0
PF3D7_1212900	bromodomain protein 2, putative	BDP2	1088	0	0	8	0	0	0
PF3D7_1232100	60 kDa chaperonin	CPN60	718	0	1	12	0	0	0
PF3D7_0920800	inosine-5'-monophosphate dehydrogenase	IMPDH	510	0	0	0	2	0	0
PF3D7_1418000	ubiquitin fusion degradation protein 1, putative	UFD1	282	0	0	0	2	0	0
PF3D7_1311900	V-type proton ATPase catalytic subunit A	vapA	611	0	0	0	2	0	0
PF3D7_0513600	deoxyribodipyrimidine photo-lyase, putative	N/A	1113	0	0	0	2	0	0
PF3D7_0904800	replication protein A1, small fragment	RPA1	484	0	0	0	2	0	0
PF3D7_1116700	dipeptidyl aminopeptidase 1	DPAP1	700	0	0	0	2	0	0
PF3D7_1414400	serine/threonine protein phosphatase PP1	PP1	304	0	0	0	2	0	0
PF3D7_1402100	pseudouridine synthase, putative	N/A	879	0	0	0	2	0	0
PF3D7_1033200	early transcribed membrane protein 10.2	ETRAMP10.2	355	0	0	0	2	0	0
PF3D7_0524400	ribosome-interacting GTPase 1, putative	RBG1	365	0	0	0	2	0	0
PF3D7_1324900	L-lactate dehydrogenase	LDH	316	0	1	0	2	0	0
PF3D7_0511800	inositol-3-phosphate synthase	INO1	604	0	1	0	2	0	0
PF3D7_1441200	60S ribosomal protein L1, putative	N/A	217	0	5	0	2	0	0
PF3D7_1124600	ethanolamine kinase	EK	423	0	0	0	3	0	0
PF3D7_0406100	V-type proton ATPase subunit B	N/A	494	0	0	0	3	0	0
PF3D7_0214000	T-complex protein 1 subunit theta	CCT8	542	0	0	0	3	0	0
PF3D7_1410600	eukaryotic translation initiation factor 2 subunit gamma, putative	eIF2gamma	465	0	0	0	3	0	0
PF3D7_0527000	DNA replication licensing factor MCM3, putative	MCM3	962	0	0	0	3	0	0
PF3D7_0211800	asparagine--tRNA ligase	AsnRS	610	0	0	0	3	0	0
PF3D7_1361000	protein arginine N-methyltransferase 5, putative	PRMT5	724	0	0	0	3	0	0
PF3D7_1144500	SUMO-activating enzyme subunit 1	AOS1	338	0	0	0	3	0	0
PF3D7_0906500	arginase	N/A	411	0	0	0	3	0	0
PF3D7_1219100	clathrin heavy chain, putative	N/A	1997	0	0	0	3	0	0
PF3D7_1361900	proliferating cell nuclear antigen 1	PCNA1	274	0	0	0	4	0	0
PF3D7_0811400	conserved protein, unknown function	N/A	608	0	0	0	4	0	0
PF3D7_1409800	CUGBP Elav-like family member 2, putative	CELF2	514	0	0	0	4	0	0
PF3D7_1007900	eukaryotic translation initiation factor 3 subunit D, putative	EIF3D	543	0	0	0	4	0	0
PF3D7_0717700	serine--tRNA ligase, putative	N/A	539	0	0	0	4	0	0
PF3D7_1349200	glutamate--tRNA ligase, putative	N/A	863	0	0	0	4	0	0
PF3D7_1134100	protein disulfide-isomerase, putative	PDI-11	423	0	0	0	5	0	0
PF3D7_0608800	ornithine aminotransferase	OAT	414	0	0	0	5	0	0
PF3D7_1015800	ribonucleoside-diphosphate reductase small chain, putative	N/A	335	0	0	0	5	0	0
PF3D7_0926700	glutamine-dependent NAD(+) synthetase, putative	NADSYN	839	0	0	0	7	0	0
PF3D7_1104000	phenylalanine--tRNA ligase beta subunit	N/A	623	0	0	0	8	0	0
PF3D7_1021600	deoxyribose-phosphate aldolase, putative	DPA	263	0	0	0	8	0	0
PF3D7_1229400	macrophage migration inhibitory factor	MIF	116	0	0	0	9	0	0
PF3D7_1345700	isocitrate dehydrogenase [NADP], mitochondrial	IDH	468	0	0	0	10	0	0
PF3D7_1012400	hypoxanthine-guanine phosphoribosyltransferase	HGPRT	231	0	0	0	13	0	0
PF3D7_1454400	aminopeptidase P	APP	777	0	1	0	17	0	0
PF3D7_0627500	protein DJ-1	DJ1	189	0	0	0	23	0	0
PF3D7_0320300	T-complex protein 1 subunit epsilon	CCT5	535	0	0	0	0	2	0
PF3D7_1351400	60S ribosomal protein L17, putative	N/A	203	0	0	0	0	2	0
PF3D7_0204700	hexose transporter	HT1	504	0	0	0	0	2	0
PF3D7_0316600	formate-nitrite transporter	FNT	309	0	0	0	0	2	0
PF3D7_0401800	Plasmodium exported protein (PHISTb), unknown function	PfD80	560	0	0	0	0	2	0
PF3D7_0730900	EMP1-trafficking protein	PTP4	2110	0	0	0	0	2	0
PF3D7_0914700	major facilitator superfamily-related transporter, putative	MFR4	516	0	0	0	0	2	0
PF3D7_1355500	serine/threonine protein phosphatase 5	PP5	658	0	0	0	0	2	0
PF3D7_0626800	pyruvate kinase	PyrK	511	0	1	0	0	2	0
PF3D7_1132200	T-complex protein 1 subunit alpha	TCP1	544	0	0	0	3	2	0
PF3D7_1357800	T-complex protein 1 subunit delta	CCT4	529	0	0	0	4	2	0
PF3D7_1229500	T-complex protein 1 subunit gamma	CCT3	542	0	0	0	0	3	0
PF3D7_0802000	glutamate dehydrogenase, putative	GDH3	1397	0	0	0	0	3	0
PF3D7_0922500	phosphoglycerate kinase	PGK	416	0	0	0	0	3	0
PF3D7_1035500	merozoite surface protein 6	MSP6	371	0	0	0	0	3	0
PF3D7_1132800	aquaglyceroporin	AQP	258	0	0	0	0	3	0
PF3D7_1347200	nucleoside transporter 1	NT1	422	0	0	0	0	3	0
PF3D7_1317800	40S ribosomal protein S19	RPS19	145	0	1	0	0	3	0
PF3D7_0719600	60S ribosomal protein L11a, putative	N/A	173	0	1	4	0	3	0
PF3D7_0306800	T-complex protein 1 subunit beta	CCT2	533	0	0	0	2	3	0
PF3D7_0932300	M18 aspartyl aminopeptidase	M18AAP	570	0	0	0	3	3	0
PF3D7_1338200	60S ribosomal protein L6, putative	RPL6	221	0	1	2	3	3	0
PF3D7_0617900	histone H3 variant	H3.3	136	0	0	0	0	4	0
PF3D7_0206800	merozoite surface protein 2	MSP2	272	0	0	0	0	4	0
PF3D7_0702400	small exported membrane protein 1	SEMP1	123	0	0	0	0	4	0
PF3D7_1338300	elongation factor 1-gamma, putative	EF-1gamma	411	0	0	0	0	4	0
PF3D7_0415900	60S ribosomal protein L15, putative	N/A	205	0	1	3	0	4	0
PF3D7_1408100	plasmepsin III	PMIII	451	0	0	0	0	5	0
PF3D7_1364100	6-cysteine protein P92	P92	796	0	0	0	0	7	0
PF3D7_0621200	pyridoxine biosynthesis protein PDX1	PDX1	301	0	0	0	7	7	0
PF3D7_1451100	elongation factor 2	eEF2	832	0	1	0	0	8	0
PF3D7_1035700	duffy binding-like merozoite surface protein	DBLMSP	697	0	0	0	0	36	0
PF3D7_1343800	conserved Plasmodium protein, unknown function	N/A	7594	0	0	0	0	0	2

## Sheet: PfMYST SAINT
Table S1B. SAINT analysis of PfMYST IP data shown in Table S1A.
Spec: spectrum counts, SpecSum: sum of spectrum counts from R1-R3, Prob: Probability, ctrlCounts: control spectrum counts, FDR: false discovery rate.
Gene ID	protein description	IP	Spec	SpecSum	NumRep	Prob	iProb	ctrlCounts	AvgP	MaxP	FDR
PF3D7_1303800	conserved_Plasmodium_protein,_unknown_function	R1|R2|R3	109|63|111	283	3	1	1.00|1.00|1.00	0|0|0	1	1	0
PF3D7_1118600	histone_acetyltransferase_MYST	R1|R2|R3	75|76|96	247	3	1	1.00|1.00|1.00	0|0|0	1	1	0
PF3D7_1316900	conserved_protein,_unknown_function	R1|R2|R3	48|36|86	170	3	1	1.00|1.00|1.00	0|0|0	1	1	0
PF3D7_1017600	conserved_Plasmodium_protein,_unknown_function	R1|R2|R3	45|39|40	124	3	1	1.00|1.00|1.00	0|0|0	1	1	0
PF3D7_1103600	actin-like_protein,_putative	R1|R2|R3	40|14|62	116	3	1	1.00|1.00|1.00	0|0|0	0.999	1	0.0002
PF3D7_1422800	actin-related_protein_ARP4	R1|R2|R3	37|19|40	96	3	1	1.00|1.00|1.00	0|0|0	0.9993	1	0.0001
PF3D7_1468100	MORC_family_protein	R1|R2|R3	21|39|8	68	3	1	1.00|1.00|1.00	0|0|0	1	1	0
PF3D7_0929400	high_molecular_weight_rhoptry_protein_2	R1|R2|R3	17|49|11	77	3	1	1.00|1.00|1.00	0|0|0	1	1	0
PF3D7_0809500	histone_acetyltransferase_subunit_NuA4,_putative	R1|R2|R3	15|13|10	38	3	1	1.00|1.00|1.00	0|0|0	0.9987	1	0.0003
PF3D7_0935800	cytoadherence_linked_asexual_protein_9	R1|R2|R3	14|21|3	38	3	1	1.00|1.00|1.00	0|0|0	0.9997	1	0
PF3D7_0424200	reticulocyte_binding_protein_homologue_4	R1|R2|R3	13|8|2	23	3	1	1.00|1.00|0.99	0|0|0	0.996	0.999	0.0007
PF3D7_1014600	transcriptional_coactivator_ADA2	R1|R2|R3	11|13|3	27	3	1	1.00|1.00|1.00	0|0|0	1	1	0
PF3D7_1010700	dolichyl-phosphate-mannose--protein_mannosyltransferase,_putative	R1|R2|R3	9|8|3	20	3	1	1.00|1.00|0.99	0|0|0	0.995	0.998	0.0012
PF3D7_0826100	HECT-like_E3_ubiquitin_ligase,_putative	R1|R2|R3	9|47|3	59	3	1	1.00|1.00|1.00	0|0|0	0.9983	1	0.0004
PF3D7_1434200	calmodulin	R1|R2|R3	8|9|8	25	3	1	1.00|1.00|1.00	0|0|0	0.9957	0.996	0.001
PF3D7_1008100	PHD_finger_protein_PHD1	R1|R2|R3	17|14|2	33	3	0.99	1.00|1.00|0.97	0|0|0	0.99	1	0.002
PF3D7_0628600	DNA_methyltransferase_1-associated_protein_1,_putative	R1|R2|R3	16|10|48	74	3	0.99	0.99|0.97|1.00	0|0|0	0.9847	0.999	0.0032
PF3D7_0907400	ATP-dependent_protease_ATPase_subunit_ClpY	R1|R2|R3	14|10|2	26	3	0.99	1.00|1.00|0.98	0|0|0	0.994	1	0.0015
PF3D7_0812400	karyopherin_alpha	R1|R2|R3	8|4|3	15	3	0.99	0.99|0.99|0.98	0|0|0	0.988	0.994	0.0026
PF3D7_1417600	conserved_Plasmodium_protein,_unknown_function	R1|R2|R3	22|9|97	128	3	0.98	1.00|0.94|1.00	0|0|0	0.979	1	0.0041
PF3D7_0807000	YEATS_domain-containing_protein,_putative	R1|R2|R3	4|2|11	17	3	0.95	0.99|0.90|0.97	0|0|0	0.9527	0.985	0.0062
PF3D7_1437900	HSP40,_subfamily_A	R1|R2|R3	50|60|34	144	3	0.93	0.91|0.94|0.94	0|12|0	0.9267	0.937	0.0092
PF3D7_0527900	ATP-dependent_RNA_helicase_DDX41,_putative	R1|R2|R3	3|1|3	7	3	0.9	0.96|0.82|0.90	0|0|0	0.8913	0.957	0.0173
PF3D7_1341200	60S_ribosomal_protein_L18,_putative	R1|R2|R3	1|3|3	7	3	0.89	0.86|0.95|0.89	0|0|0	0.8973	0.951	0.0133
PF3D7_1431700	60S_ribosomal_protein_L14,_putative	R1|R2|R3	1|1|2	4	3	0.86	0.86|0.88|0.82	0|0|0	0.851	0.877	0.0225
PF3D7_1424400	60S_ribosomal_protein_L7-3,_putative	R1|R2|R3	1|1|4	6	3	0.85	0.83|0.84|0.86	0|0|0	0.842	0.857	0.0278
PF3D7_0525100	acyl-CoA_synthetase	R1|R2|R3	30|30|0	60	3	0.7	0.99|1.00|0.00	0|0|0	0.6633	0.996	0.0498
PF3D7_1108600	endoplasmic_reticulum-resident_calcium_binding_protein	R1|R2|R3	14|9|0	23	3	0.69	0.99|0.98|0.00	0|0|0	0.6577	0.989	0.101
PF3D7_1229300	conserved_Plasmodium_protein,_unknown_function	R1|R2|R3	66|70|0	136	3	0.68	1.00|1.00|0.00	0|0|0	0.665	0.998	0.0391
PF3D7_1132000	ubiquitin-like_protein,_putative	R1|R2|R3	20|32|0	52	3	0.68	0.98|0.99|0.00	0|0|0	0.6583	0.993	0.0937
PF3D7_0501500	rhoptry-associated_protein_3	R1|R2|R3	15|14|0	29	3	0.68	0.99|0.99|0.00	0|0|0	0.6597	0.991	0.0777
PF3D7_0709700	prodrug_activation_and_resistance_esterase	R1|R2|R3	14|16|0	30	3	0.68	0.98|0.99|0.00	0|0|0	0.6573	0.988	0.1145
PF3D7_1111900	Josephin_domain-containing_protein,_putative	R1|R2|R3	10|4|0	14	3	0.68	0.97|0.96|0.00	0|0|0	0.6447	0.974	0.201
PF3D7_1342600	myosin_A	R1|R2|R3	26|17|0	43	3	0.67	0.99|0.98|0.00	0|0|0	0.6553	0.987	0.1321
PF3D7_1248700	conserved_protein,_unknown_function	R1|R2|R3	24|24|0	48	3	0.67	0.97|0.98|0.00	0|0|0	0.6507	0.978	0.1762
PF3D7_0706500	conserved_Plasmodium_protein,_unknown_function	R1|R2|R3	15|11|0	26	3	0.67	0.95|0.94|0.00	0|0|0	0.63	0.95	0.2603
PF3D7_0914900	BSD-domain_protein,_putative	R1|R2|R3	12|11|0	23	3	0.67	0.98|0.98|0.00	0|0|0	0.6537	0.981	0.1375
PF3D7_0618000	conserved_Plasmodium_membrane_protein,_unknown_function	R1|R2|R3	28|24|0	52	3	0.66	1.00|0.99|0.00	0|0|0	0.6627	0.996	0.0597
PF3D7_1108700	heat_shock_protein_J2	R1|R2|R3	18|12|0	30	3	0.66	0.99|0.97|0.00	0|0|0	0.6523	0.988	0.1565
PF3D7_0303200	lipin,_putative	R1|R2|R3	13|13|0	26	3	0.66	0.97|0.97|0.00	0|0|0	0.6467	0.972	0.1894
PF3D7_1241700	replication_factor_C_subunit_4,_putative	R1|R2|R3	11|11|0	22	3	0.66	0.98|0.98|0.00	0|0|0	0.6537	0.983	0.1426
PF3D7_1412500	actin_II	R1|R2|R3	8|6|0	14	3	0.66	0.97|0.96|0.00	0|0|0	0.644	0.969	0.2063
PF3D7_1348600	conserved_Plasmodium_protein,_unknown_function	R1|R2|R3	6|10|0	16	3	0.66	0.95|0.98|0.00	0|0|0	0.643	0.975	0.2158
PF3D7_1111100	replication_factor_C_subunit_5,_putative	R1|R2|R3	5|7|0	12	3	0.66	0.95|0.97|0.00	0|0|0	0.6377	0.968	0.2355
PF3D7_0416800	small_GTP-binding_protein_sar1	R1|R2|R3	5|8|0	13	3	0.66	0.96|0.97|0.00	0|0|0	0.6437	0.969	0.2112
PF3D7_1325100	phosphoribosylpyrophosphate_synthetase	R1|R2|R3	52|29|0	81	3	0.65	0.99|0.99|0.00	0|0|0	0.6617	0.993	0.069
PF3D7_1426700	phosphoenolpyruvate_carboxylase	R1|R2|R3	24|18|0	42	3	0.65	0.98|0.97|0.00	0|0|0	0.6513	0.98	0.1688
PF3D7_1032100	mRNA-decapping_enzyme_subunit_1,_putative	R1|R2|R3	22|10|0	32	3	0.65	0.98|0.95|0.00	0|0|0	0.644	0.979	0.2063
PF3D7_0108300	conserved_Plasmodium_protein,_unknown_function	R1|R2|R3	21|19|0	40	3	0.65	0.94|0.94|0.00	0|0|0	0.6267	0.941	0.2661
PF3D7_1107800	AP2_domain_transcription_factor,_putative	R1|R2|R3	19|20|0	39	3	0.65	0.94|0.95|0.00	0|0|0	0.631	0.951	0.2565
PF3D7_0602600	SAC3_domain-containing_protein,_putative	R1|R2|R3	16|11|0	27	3	0.65	0.97|0.96|0.00	0|0|0	0.643	0.971	0.2158
PF3D7_1209400	cytosolic_iron-sulfur_protein_assembly_protein_1,_putative	R1|R2|R3	14|11|0	25	3	0.65	0.98|0.98|0.00	0|0|0	0.6517	0.978	0.1649
PF3D7_1116800	heat_shock_protein_101	R1|R2|R3	14|19|0	33	3	0.65	0.96|0.98|0.00	0|0|0	0.6457	0.975	0.1982
PF3D7_0424600	Plasmodium_exported_protein_(PHISTb)	R1|R2|R3	13|14|0	27	3	0.65	0.98|0.98|0.00	0|0|0	0.6557	0.984	0.1265
PF3D7_0911900	falstatin	R1|R2|R3	13|17|0	30	3	0.65	0.98|0.99|0.00	0|0|0	0.6563	0.992	0.1206
PF3D7_1360900	RNA-binding_protein,_putative	R1|R2|R3	9|4|0	13	3	0.65	0.96|0.95|0.00	0|0|0	0.6383	0.962	0.232
PF3D7_1037300	ADP,ATP_carrier_protein_1	R1|R2|R3	8|5|0	13	3	0.65	0.97|0.95|0.00	0|0|0	0.6393	0.967	0.2282
PF3D7_0505200	actin-like_protein,_putative	R1|R2|R3	8|8|0	16	3	0.65	0.97|0.97|0.00	0|0|0	0.6457	0.97	0.1982
PF3D7_1118200	heat_shock_protein_90,_putative	R1|R2|R3	8|15|0	23	3	0.65	0.93|0.97|0.00	0|0|0	0.6317	0.965	0.2525
PF3D7_0616800	malate:quinone_oxidoreductase	R1|R2|R3	7|9|0	16	3	0.65	0.97|0.98|0.00	0|0|0	0.649	0.98	0.183
PF3D7_1230700	protein_transport_protein_SEC13	R1|R2|R3	7|11|0	18	3	0.65	0.94|0.97|0.00	0|0|0	0.6363	0.965	0.2406
PF3D7_0525800	inner_membrane_complex_protein_1g,_putative	R1|R2|R3	4|3|0	7	3	0.65	0.94|0.93|0.00	0|0|0	0.6237	0.939	0.2736
PF3D7_0817500	histidine_triad_nucleotide-binding_protein_1	R1|R2|R3	4|4|0	8	3	0.65	0.95|0.96|0.00	0|0|0	0.635	0.956	0.2482
PF3D7_1304200	CorA-like_Mg2+_transporter_protein,_putative	R1|R2|R3	4|6|0	10	3	0.65	0.93|0.96|0.00	0|0|0	0.6307	0.963	0.2578
PF3D7_1407100	rRNA_2'-O-methyltransferase_fibrillarin,_putative	R1|R2|R3	4|7|0	11	3	0.65	0.94|0.97|0.00	0|0|0	0.637	0.974	0.2389
PF3D7_1239200	AP2_domain_transcription_factor,_putative	R1|R2|R3	53|35|0	88	3	0.64	0.97|0.95|0.00	0|0|0	0.6407	0.968	0.2263
PF3D7_1007700	AP2_domain_transcription_factor_AP2-I	R1|R2|R3	23|7|0	30	3	0.64	0.96|0.89|0.00	0|0|0	0.618	0.96	0.2888
PF3D7_1460500	conserved_Plasmodium_protein,_unknown_function	R1|R2|R3	21|19|0	40	3	0.64	0.95|0.95|0.00	0|0|0	0.635	0.954	0.2482
PF3D7_0506900	rhomboid_protease_ROM4	R1|R2|R3	19|18|0	37	3	0.64	0.99|0.99|0.00	0|0|0	0.6573	0.987	0.1145
PF3D7_1135400	HotDog_domain-containing_protein,_putative	R1|R2|R3	16|15|0	31	3	0.64	0.97|0.98|0.00	0|0|0	0.6507	0.979	0.1762
PF3D7_0219600	replication_factor_C_subunit_1	R1|R2|R3	15|18|0	33	3	0.64	0.97|0.98|0.00	0|0|0	0.648	0.976	0.1863
PF3D7_0606700	coatomer_alpha_subunit,_putative	R1|R2|R3	13|8|0	21	3	0.64	0.95|0.93|0.00	0|0|0	0.628	0.952	0.2638
PF3D7_1222300	endoplasmin,_putative	R1|R2|R3	12|15|0	27	3	0.64	0.98|0.98|0.00	0|0|0	0.6527	0.982	0.1521
PF3D7_1471200	inorganic_anion_exchanger,_inorganic_anion_antiporter	R1|R2|R3	10|9|0	19	3	0.64	0.97|0.96|0.00	0|0|0	0.6437	0.967	0.2112
PF3D7_1321500	3',5'-cyclic_nucleotide_phosphodiesterase_beta	R1|R2|R3	10|12|0	22	3	0.64	0.93|0.95|0.00	0|0|0	0.625	0.95	0.2705
PF3D7_1463200	replication_factor_C_subunit_3,_putative	R1|R2|R3	8|3|0	11	3	0.64	0.97|0.94|0.00	0|0|0	0.635	0.97	0.2437
PF3D7_0617200	BFR1_domain-containing_protein,_putative	R1|R2|R3	7|2|0	9	3	0.64	0.96|0.88|0.00	0|0|0	0.6127	0.956	0.2949
PF3D7_0603100	RNA-binding_protein,_putative	R1|R2|R3	7|7|0	14	3	0.64	0.97|0.98|0.00	0|0|0	0.6493	0.976	0.1797
PF3D7_0109200	cleavage_and_polyadenylation_specificity_factor_subunit_5,_putative	R1|R2|R3	7|9|0	16	3	0.64	0.97|0.97|0.00	0|0|0	0.646	0.972	0.1925
PF3D7_1408600	40S_ribosomal_protein_S8e,_putative	R1|R2|R3	6|8|0	14	3	0.64	0.96|0.97|0.00	0|0|0	0.6427	0.972	0.2202
PF3D7_0804800	peptidyl-prolyl_cis-trans_isomerase	R1|R2|R3	4|2|0	6	3	0.64	0.94|0.90|0.00	0|0|0	0.613	0.935	0.2941
PF3D7_1019000	eukaryotic_translation_initiation_factor_subunit_eIF2A,_putative	R1|R2|R3	54|50|0	104	3	0.63	0.98|0.98|0.00	0|0|0	0.6527	0.979	0.1521
PF3D7_0905400	high_molecular_weight_rhoptry_protein_3	R1|R2|R3	18|21|0	39	3	0.63	0.99|0.99|0.00	0|0|0	0.6583	0.99	0.0937
PF3D7_0606000	protein_KIC1	R1|R2|R3	16|10|0	26	3	0.63	0.96|0.94|0.00	0|0|0	0.6337	0.96	0.2497
PF3D7_0909600	conserved_protein,_unknown_function	R1|R2|R3	14|16|0	30	3	0.63	0.97|0.98|0.00	0|0|0	0.6517	0.984	0.1649
PF3D7_0917600	pre-mRNA-splicing_factor_ATP-dependent_RNA_helicase_PRP43,_putative	R1|R2|R3	12|10|0	22	3	0.63	0.96|0.95|0.00	0|0|0	0.6373	0.959	0.2372
PF3D7_1238800	acyl-CoA_synthetase	R1|R2|R3	11|8|0	19	3	0.63	0.97|0.96|0.00	0|0|0	0.6423	0.967	0.2243
PF3D7_1004300	E3_ubiquitin-protein_ligase,_putative	R1|R2|R3	10|7|0	17	3	0.63	0.93|0.92|0.00	0|0|0	0.6173	0.928	0.2911
PF3D7_0922700	pre-mRNA-splicing_factor_18,_putative	R1|R2|R3	7|3|0	10	3	0.63	0.96|0.93|0.00	0|0|0	0.6313	0.964	0.2539
PF3D7_0827900	protein_disulfide-isomerase	R1|R2|R3	6|4|0	10	3	0.63	0.96|0.94|0.00	0|0|0	0.632	0.958	0.2511
PF3D7_0705400	DNA_replication_licensing_factor_MCM7	R1|R2|R3	6|12|0	18	3	0.63	0.92|0.97|0.00	0|0|0	0.6297	0.967	0.2627
PF3D7_1010600	eukaryotic_translation_initiation_factor_2_subunit_beta	R1|R2|R3	5|3|0	8	3	0.63	0.96|0.93|0.00	0|0|0	0.6297	0.955	0.2627
PF3D7_0727200	cysteine_desulfurase_IscS,_putative	R1|R2|R3	5|3|0	8	3	0.63	0.94|0.92|0.00	0|0|0	0.618	0.939	0.2888
PF3D7_0321400	pseudo_protein_kinase_1,_putative	R1|R2|R3	5|4|0	9	3	0.63	0.95|0.95|0.00	0|0|0	0.635	0.954	0.2482
PF3D7_1211400	heat_shock_protein_DNAJ_homologue_Pfj4	R1|R2|R3	5|6|0	11	3	0.63	0.94|0.95|0.00	0|0|0	0.631	0.951	0.2565
PF3D7_1116300	peptidyl-prolyl_cis-trans_isomerase	R1|R2|R3	4|2|0	6	3	0.63	0.95|0.91|0.00	0|0|0	0.6217	0.952	0.2785
PF3D7_0803700	tubulin_gamma_chain	R1|R2|R3	4|5|0	9	3	0.63	0.91|0.94|0.00	0|0|0	0.6187	0.942	0.2864
PF3D7_1317300	conserved_Plasmodium_protein,_unknown_function	R1|R2|R3	4|9|0	13	3	0.63	0.95|0.98|0.00	0|0|0	0.6427	0.977	0.2202
PF3D7_0323800	conserved_Plasmodium_protein,_unknown_function	R1|R2|R3	20|3|0	23	3	0.62	0.97|0.82|0.00	0|0|0	0.595	0.97	0.314
PF3D7_0811600	conserved_protein,_unknown_function	R1|R2|R3	15|3|0	18	3	0.62	0.98|0.86|0.00	0|0|0	0.613	0.976	0.2941
PF3D7_0822900	conserved_Plasmodium_protein,_unknown_function	R1|R2|R3	15|8|0	23	3	0.62	0.95|0.92|0.00	0|0|0	0.6243	0.95	0.2716
PF3D7_0518500	ATP-dependent_RNA_helicase_DDX23,_putative	R1|R2|R3	14|5|0	19	3	0.62	0.97|0.91|0.00	0|0|0	0.6253	0.965	0.2695
PF3D7_0714200	conserved_Plasmodium_protein,_unknown_function	R1|R2|R3	11|8|0	19	3	0.62	0.92|0.90|0.00	0|0|0	0.6067	0.916	0.2985
PF3D7_1123500	golgi_protein_2	R1|R2|R3	11|13|0	24	3	0.62	0.96|0.97|0.00	0|0|0	0.6423	0.971	0.2243
PF3D7_1213800	proline--tRNA_ligase	R1|R2|R3	9|7|0	16	3	0.62	0.95|0.94|0.00	0|0|0	0.627	0.945	0.265
PF3D7_1473700	nucleoporin_NUP116/NSP116,_putative	R1|R2|R3	9|8|0	17	3	0.62	0.93|0.93|0.00	0|0|0	0.6183	0.928	0.2872
PF3D7_0918000	glideosome-associated_protein_50	R1|R2|R3	8|3|0	11	3	0.62	0.96|0.91|0.00	0|0|0	0.6233	0.96	0.2746
PF3D7_0212300	eukaryotic_peptide_chain_release_factor_subunit_1,_putative	R1|R2|R3	8|6|0	14	3	0.62	0.96|0.95|0.00	0|0|0	0.6387	0.964	0.2301
PF3D7_1016400	serine/threonine_protein_kinase,_FIKK_family	R1|R2|R3	8|9|0	17	3	0.62	0.95|0.96|0.00	0|0|0	0.638	0.961	0.2338
PF3D7_1003500	40S_ribosomal_protein_S20e,_putative	R1|R2|R3	7|5|0	12	3	0.62	0.96|0.95|0.00	0|0|0	0.636	0.955	0.2422
PF3D7_0810600	ATP-dependent_RNA_helicase_DBP1,_putative	R1|R2|R3	6|3|0	9	3	0.62	0.92|0.86|0.00	0|0|0	0.593	0.919	0.3163
PF3D7_0618300	60S_ribosomal_protein_L27a,_putative	R1|R2|R3	5|2|0	7	3	0.62	0.92|0.88|0.00	0|0|0	0.5997	0.918	0.3093
PF3D7_0621900	signal_recognition_particle_subunit_SRP68,_putative	R1|R2|R3	5|4|0	9	3	0.62	0.91|0.90|0.00	0|0|0	0.6043	0.911	0.2992
PF3D7_0404300	conserved_Plasmodium_protein,_unknown_function	R1|R2|R3	5|4|0	9	3	0.62	0.91|0.90|0.00	0|0|0	0.601	0.906	0.3061
PF3D7_1016200	Rab3_GTPase-activating_protein_non-catalytic_subunit,_putative	R1|R2|R3	4|4|0	8	3	0.62	0.92|0.93|0.00	0|0|0	0.6173	0.928	0.2911
PF3D7_1338100	26S_proteasome_regulatory_subunit_RPN3,_putative	R1|R2|R3	4|6|0	10	3	0.62	0.92|0.94|0.00	0|0|0	0.62	0.943	0.2812
PF3D7_1210600	kelch_protein,_putative	R1|R2|R3	4|15|0	19	3	0.62	0.89|0.98|0.00	0|0|0	0.6253	0.983	0.2695
PF3D7_1022700	phospholipid_scramblase,_putative	R1|R2|R3	3|3|0	6	3	0.62	0.93|0.93|0.00	0|0|0	0.619	0.93	0.2847
PF3D7_0307200	60S_ribosomal_protein_L7,_putative	R1|R2|R3	0|3|6	9	3	0.62	0.00|0.93|0.94	0|0|0	0.6227	0.935	0.2756
PF3D7_0604500	GYF_domain-containing_protein,_putative	R1|R2|R3	20|12|0	32	3	0.61	0.92|0.89|0.00	0|0|0	0.6023	0.92	0.3034
PF3D7_1036900	conserved_Plasmodium_protein,_unknown_function	R1|R2|R3	16|7|0	23	3	0.61	0.95|0.91|0.00	0|0|0	0.619	0.949	0.2847
PF3D7_1329400	AMP_deaminase	R1|R2|R3	10|4|0	14	3	0.61	0.95|0.91|0.00	0|0|0	0.622	0.952	0.2775
PF3D7_0911100	conserved_protein,_unknown_function	R1|R2|R3	10|5|0	15	3	0.61	0.94|0.90|0.00	0|0|0	0.6133	0.943	0.2926
PF3D7_1329500	conserved_protein,_unknown_function	R1|R2|R3	8|9|0	17	3	0.61	0.91|0.93|0.00	0|0|0	0.6123	0.928	0.2956
PF3D7_1465900	40S_ribosomal_protein_S3	R1|R2|R3	8|12|4	24	3	0.61	0.50|0.68|0.66	3|0|0	0.6103	0.677	0.297
PF3D7_0524000	karyopherin_beta	R1|R2|R3	7|4|0	11	3	0.61	0.92|0.88|0.00	0|0|0	0.5977	0.917	0.3123
PF3D7_1253400	acyl-CoA_synthetase	R1|R2|R3	7|5|0	12	3	0.61	0.94|0.92|0.00	0|0|0	0.619	0.937	0.2856
PF3D7_1216900	DNA-binding_chaperone,_putative	R1|R2|R3	7|9|0	16	3	0.61	0.93|0.95|0.00	0|0|0	0.6257	0.946	0.2673
PF3D7_0410800	conserved_Plasmodium_protein,_unknown_function	R1|R2|R3	7|9|0	16	3	0.61	0.92|0.95|0.00	0|0|0	0.6237	0.95	0.2736
PF3D7_1445900	ATP-dependent_RNA_helicase_DDX5,_putative	R1|R2|R3	6|4|0	10	3	0.61	0.94|0.92|0.00	0|0|0	0.6207	0.942	0.2803
PF3D7_0323700	U4/U6.U5_tri-snRNP-associated_protein_1,_putative	R1|R2|R3	6|5|0	11	3	0.61	0.93|0.92|0.00	0|0|0	0.6157	0.925	0.2919
PF3D7_0920700	CRAL/TRIO_domain-containing_protein,_putative	R1|R2|R3	6|6|0	12	3	0.61	0.93|0.94|0.00	0|0|0	0.6213	0.935	0.2794
PF3D7_1121700	protein_GCN20	R1|R2|R3	6|9|0	15	3	0.61	0.93|0.96|0.00	0|0|0	0.6303	0.963	0.259
PF3D7_0625400	conserved_Plasmodium_protein,_unknown_function	R1|R2|R3	5|2|0	7	3	0.61	0.93|0.87|0.00	0|0|0	0.6	0.933	0.3086
PF3D7_1336800	nuclear_movement_protein,_putative	R1|R2|R3	5|3|0	8	3	0.61	0.92|0.89|0.00	0|0|0	0.602	0.921	0.3041
PF3D7_1365900	ubiquitin-60S_ribosomal_protein_L40	R1|R2|R3	4|1|0	5	3	0.61	0.91|0.83|0.00	0|0|0	0.5793	0.913	0.3226
PF3D7_1368900	conserved_protein,_unknown_function	R1|R2|R3	4|4|0	8	3	0.61	0.93|0.93|0.00	0|0|0	0.6197	0.931	0.2821
PF3D7_0517300	serine/arginine-rich_splicing_factor_1	R1|R2|R3	3|3|0	6	3	0.61	0.92|0.92|0.00	0|0|0	0.612	0.919	0.2963
PF3D7_1417800	DNA_replication_licensing_factor_MCM2	R1|R2|R3	3|16|0	19	3	0.61	0.84|0.97|0.00	0|0|0	0.6033	0.973	0.3014
PF3D7_0624600	ISWI_chromatin-remodeling_complex_ATPase	R1|R2|R3	18|16|0	34	3	0.6	0.93|0.93|0.00	0|0|0	0.6227	0.934	0.2766
PF3D7_1107300	polyadenylate-binding_protein-interacting_protein_1,_putative	R1|R2|R3	12|10|0	22	3	0.6	0.88|0.88|0.00	0|0|0	0.586	0.881	0.3203
PF3D7_1237500	conserved_Plasmodium_protein,_unknown_function	R1|R2|R3	9|9|0	18	3	0.6	0.89|0.90|0.00	0|0|0	0.5967	0.899	0.3134
PF3D7_1463900	rhoptry_neck_protein_11,_putative	R1|R2|R3	7|4|0	11	3	0.6	0.92|0.88|0.00	0|0|0	0.5987	0.916	0.3117
PF3D7_0317200	cdc2-related_protein_kinase_4	R1|R2|R3	7|11|0	18	3	0.6	0.88|0.93|0.00	0|0|0	0.603	0.932	0.302
PF3D7_1470600	RAP_protein,_putative	R1|R2|R3	5|3|0	8	3	0.6	0.92|0.90|0.00	0|0|0	0.604	0.916	0.2999
PF3D7_0515000	pre-mRNA-splicing_factor_CWC2,_putative	R1|R2|R3	5|4|0	9	3	0.6	0.91|0.90|0.00	0|0|0	0.6013	0.907	0.3048
PF3D7_0801000	Plasmodium_exported_protein_(PHISTc)	R1|R2|R3	5|8|0	13	3	0.6	0.88|0.92|0.00	0|0|0	0.6003	0.918	0.308
PF3D7_1119900	protein_transport_protein_SEC16,_putative	R1|R2|R3	5|13|0	18	3	0.6	0.85|0.95|0.00	0|0|0	0.6003	0.947	0.308
PF3D7_1440700	AP-3_complex_subunit_mu,_putative	R1|R2|R3	4|4|0	8	3	0.6	0.88|0.88|0.00	0|0|0	0.5873	0.883	0.3192
PF3D7_1343700	kelch_protein_K13	R1|R2|R3	4|8|0	12	3	0.6	0.91|0.94|0.00	0|0|0	0.6173	0.942	0.2911
PF3D7_1349600	conserved_Plasmodium_protein,_unknown_function	R1|R2|R3	3|2|0	5	3	0.6	0.92|0.90|0.00	0|0|0	0.607	0.921	0.2978
PF3D7_0528100	AP-1/2_complex_subunit_beta,_putative	R1|R2|R3	3|8|0	11	3	0.6	0.85|0.93|0.00	0|0|0	0.592	0.93	0.3169
PF3D7_0802800	serine/threonine_protein_phosphatase_2B_catalytic_subunit_A	R1|R2|R3	2|6|0	8	3	0.6	0.84|0.94|0.00	0|0|0	0.594	0.942	0.3152
PF3D7_0926100	protein_kinase,_putative	R1|R2|R3	8|11|0	19	3	0.59	0.84|0.88|0.00	0|0|0	0.5733	0.881	0.325
PF3D7_1133800	RNA_(uracil-5-)methyltransferase,_putative	R1|R2|R3	7|6|0	13	3	0.59	0.93|0.93|0.00	0|0|0	0.6193	0.929	0.283
PF3D7_1466900	conserved_Plasmodium_protein,_unknown_function	R1|R2|R3	5|6|0	11	3	0.59	0.87|0.90|0.00	0|0|0	0.589	0.896	0.3175
PF3D7_1226900	parasitophorous_vacuolar_protein_2	R1|R2|R3	4|3|0	7	3	0.59	0.91|0.89|0.00	0|0|0	0.601	0.913	0.3054
PF3D7_0808400	coatomer_subunit_epsilon,_putative	R1|R2|R3	2|2|0	4	3	0.59	0.87|0.88|0.00	0|0|0	0.584	0.878	0.3209
PF3D7_1114200	GTPase-activating_protein,_putative	R1|R2|R3	2|3|0	5	3	0.59	0.87|0.92|0.00	0|0|0	0.5967	0.916	0.3134
PF3D7_0610100	pre-mRNA-splicing_factor_SLU7,_putative	R1|R2|R3	2|5|0	7	3	0.59	0.87|0.93|0.00	0|0|0	0.6003	0.934	0.308
PF3D7_0727900	conserved_Plasmodium_protein,_unknown_function	R1|R2|R3	12|7|0	19	3	0.58	0.92|0.88|0.00	0|0|0	0.599	0.921	0.3105
PF3D7_0729100	conserved_Plasmodium_protein,_unknown_function	R1|R2|R3	11|8|0	19	3	0.58	0.89|0.87|0.00	0|0|0	0.5877	0.893	0.3186
PF3D7_0826500	ubiquitin_conjugation_factor_E4_B,_putative	R1|R2|R3	8|3|0	11	3	0.58	0.90|0.81|0.00	0|0|0	0.5693	0.903	0.3295
PF3D7_1139300	AP2_domain_transcription_factor,_putative	R1|R2|R3	6|12|0	18	3	0.58	0.81|0.89|0.00	0|0|0	0.567	0.894	0.3306
PF3D7_1145400	dynamin-like_protein	R1|R2|R3	4|4|0	8	3	0.58	0.87|0.87|0.00	0|0|0	0.581	0.873	0.3221
PF3D7_1211900	non-SERCA-type_Ca2+_-transporting_P-ATPase	R1|R2|R3	4|5|0	9	3	0.58	0.83|0.87|0.00	0|0|0	0.567	0.868	0.3306
PF3D7_1219600	phospholipid-transporting_ATPase_2	R1|R2|R3	4|7|0	11	3	0.58	0.81|0.88|0.00	0|0|0	0.5617	0.88	0.3365
PF3D7_1134800	coatomer_subunit_delta	R1|R2|R3	3|2|0	5	3	0.58	0.89|0.86|0.00	0|0|0	0.5827	0.89	0.3215
PF3D7_0202100	liver_stage_associated_protein_2	R1|R2|R3	3|2|0	5	3	0.58	0.91|0.88|0.00	0|0|0	0.594	0.906	0.3146
PF3D7_0934500	V-type_proton_ATPase_subunit_E,_putative	R1|R2|R3	3|4|0	7	3	0.58	0.90|0.92|0.00	0|0|0	0.604	0.915	0.3006
PF3D7_1304100	DNA_ligase_I	R1|R2|R3	3|5|0	8	3	0.58	0.82|0.88|0.00	0|0|0	0.566	0.879	0.3322
PF3D7_1008900	adenylate_kinase	R1|R2|R3	2|1|0	3	3	0.58	0.86|0.79|0.00	0|0|0	0.5503	0.859	0.3418
PF3D7_1242700	40S_ribosomal_protein_S17,_putative	R1|R2|R3	2|2|0	4	3	0.58	0.90|0.90|0.00	0|0|0	0.599	0.901	0.3105
PF3D7_0823200	RNA-binding_protein,_putative	R1|R2|R3	2|3|0	5	3	0.58	0.86|0.90|0.00	0|0|0	0.5883	0.901	0.3181
PF3D7_1006700	conserved_Plasmodium_protein,_unknown_function	R1|R2|R3	2|3|0	5	3	0.58	0.85|0.91|0.00	0|0|0	0.586	0.905	0.3203
PF3D7_0413700	lysine_decarboxylase-like_protein,_putative	R1|R2|R3	2|3|0	5	3	0.58	0.88|0.92|0.00	0|0|0	0.599	0.915	0.3111
PF3D7_0607400	G-protein_associated_signal_transduction_protein,_putative	R1|R2|R3	2|3|0	5	3	0.58	0.83|0.89|0.00	0|0|0	0.573	0.89	0.3261
PF3D7_1019400	60S_ribosomal_protein_L30e,_putative	R1|R2|R3	1|3|0	4	3	0.58	0.81|0.91|0.00	0|0|0	0.5727	0.909	0.3272
PF3D7_1105800	conserved_Apicomplexan_protein,_unknown_function	R1|R2|R3	1|3|0	4	3	0.58	0.79|0.93|0.00	0|0|0	0.573	0.925	0.3261
PF3D7_0917000	merozoite_organizing_protein	R1|R2|R3	16|4|0	20	3	0.57	0.92|0.81|0.00	0|0|0	0.5777	0.921	0.3232
PF3D7_0507800	conserved_protein,_unknown_function	R1|R2|R3	7|9|0	16	3	0.57	0.90|0.91|0.00	0|0|0	0.6027	0.913	0.3027
PF3D7_1359600	conserved_Plasmodium_protein,_unknown_function	R1|R2|R3	6|6|0	12	3	0.57	0.84|0.86|0.00	0|0|0	0.5667	0.857	0.3312
PF3D7_0516900	60S_ribosomal_protein_L2	R1|R2|R3	5|1|0	6	3	0.57	0.92|0.79|0.00	0|0|0	0.5703	0.923	0.3289
PF3D7_1353900	proteasome_subunit_alpha_type-7,_putative	R1|R2|R3	2|1|0	3	3	0.57	0.88|0.79|0.00	0|0|0	0.5573	0.878	0.3381
PF3D7_1021900	PHAX_domain-containing_protein,_putative	R1|R2|R3	9|4|0	13	3	0.56	0.86|0.75|0.00	0|0|0	0.5393	0.864	0.3485
PF3D7_1212000	glutathione_peroxidase-like_thioredoxin_peroxidase	R1|R2|R3	7|1|0	8	3	0.56	0.95|0.74|0.00	0|0|0	0.5627	0.952	0.3355
PF3D7_1022000	RNA-binding_protein,_putative	R1|R2|R3	5|3|0	8	3	0.56	0.84|0.80|0.00	0|0|0	0.5453	0.84	0.3459
PF3D7_1104200	chromatin_remodeling_protein	R1|R2|R3	5|3|0	8	3	0.56	0.84|0.79|0.00	0|0|0	0.5437	0.841	0.3469
PF3D7_1423700	conserved_Plasmodium_protein,_unknown_function	R1|R2|R3	5|3|0	8	3	0.56	0.85|0.80|0.00	0|0|0	0.5487	0.849	0.3439
PF3D7_0315100	eukaryotic_translation_initiation_factor_4E	R1|R2|R3	4|1|0	5	3	0.56	0.93|0.79|0.00	0|0|0	0.5737	0.93	0.3244
PF3D7_1236100	clustered-asparagine-rich_protein	R1|R2|R3	4|2|0	6	3	0.56	0.91|0.87|0.00	0|0|0	0.5933	0.908	0.3158
PF3D7_1328500	alpha/beta-hydrolase,_putative	R1|R2|R3	4|2|0	6	3	0.56	0.84|0.76|0.00	0|0|0	0.5327	0.843	0.3511
PF3D7_1316600	choline-phosphate_cytidylyltransferase	R1|R2|R3	4|3|0	7	3	0.56	0.85|0.84|0.00	0|0|0	0.563	0.852	0.3349
PF3D7_1201200	Plasmodium_exported_protein_(PHISTa-like),_unknown_function	R1|R2|R3	3|1|0	4	3	0.56	0.92|0.80|0.00	0|0|0	0.5723	0.922	0.3278
PF3D7_0723400	conserved_Plasmodium_protein,_unknown_function	R1|R2|R3	3|5|0	8	3	0.56	0.80|0.88|0.00	0|0|0	0.5603	0.884	0.337
PF3D7_1144000	40S_ribosomal_protein_S21	R1|R2|R3	2|1|0	3	3	0.56	0.87|0.82|0.00	0|0|0	0.5647	0.873	0.3333
PF3D7_0623500	superoxide_dismutase_[Fe]	R1|R2|R3	2|1|0	3	3	0.56	0.86|0.80|0.00	0|0|0	0.5517	0.86	0.3407
PF3D7_0813100	conserved_Plasmodium_protein,_unknown_function	R1|R2|R3	2|4|0	6	3	0.56	0.83|0.90|0.00	0|0|0	0.577	0.903	0.3238
PF3D7_1110300	G-patch_domain-containing_protein,_putative	R1|R2|R3	1|4|0	5	3	0.56	0.75|0.94|0.00	0|0|0	0.563	0.935	0.3349
PF3D7_0505900	mediator_of_RNA_polymerase_II_transcription_subunit_11,_putative	R1|R2|R3	1|5|0	6	3	0.56	0.78|0.93|0.00	0|0|0	0.5707	0.929	0.3284
PF3D7_0822800	U5_small_nuclear_ribonucleoprotein_40_kDa_protein,_putative	R1|R2|R3	4|1|0	5	3	0.55	0.91|0.74|0.00	0|0|0	0.5507	0.913	0.3413
PF3D7_1471400	diacylglycerol_kinase,_putative	R1|R2|R3	3|1|0	4	3	0.55	0.89|0.72|0.00	0|0|0	0.5363	0.887	0.3495
PF3D7_0813000	protein_KIC7	R1|R2|R3	3|2|0	5	3	0.55	0.87|0.85|0.00	0|0|0	0.5727	0.871	0.3267
PF3D7_0731600	acyl-CoA_synthetase	R1|R2|R3	3|3|0	6	3	0.55	0.81|0.83|0.00	0|0|0	0.5487	0.832	0.3439
PF3D7_1030500	26S_proteasome_regulatory_subunit_RPN9,_putative	R1|R2|R3	2|1|0	3	3	0.55	0.84|0.76|0.00	0|0|0	0.534	0.84	0.35
PF3D7_1119700	conserved_Plasmodium_protein,_unknown_function	R1|R2|R3	2|1|0	3	3	0.55	0.85|0.75|0.00	0|0|0	0.5333	0.853	0.3506
PF3D7_1472000	pre-mRNA-splicing_factor_ISY1,_putative	R1|R2|R3	2|1|0	3	3	0.55	0.86|0.81|0.00	0|0|0	0.559	0.864	0.3376
PF3D7_0815600	eukaryotic_translation_initiation_factor_3_subunit_G,_putative	R1|R2|R3	2|1|0	3	3	0.55	0.86|0.76|0.00	0|0|0	0.5403	0.859	0.348
PF3D7_0523400	DnaJ_protein,_putative	R1|R2|R3	2|2|0	4	3	0.55	0.82|0.82|0.00	0|0|0	0.547	0.822	0.3444
PF3D7_0719700	40S_ribosomal_protein_S10,_putative	R1|R2|R3	1|2|0	3	3	0.55	0.81|0.88|0.00	0|0|0	0.5653	0.883	0.3328
PF3D7_1412600	deoxyhypusine_synthase	R1|R2|R3	1|3|0	4	3	0.55	0.70|0.89|0.00	0|0|0	0.5297	0.892	0.3527
PF3D7_1340700	ras-related_protein_Rab-11B	R1|R2|R3	1|4|0	5	3	0.55	0.76|0.94|0.00	0|0|0	0.566	0.939	0.3322
PF3D7_0613800	AP2_domain_transcription_factor,_putative	R1|R2|R3	15|10|0	25	3	0.54	0.85|0.81|0.00	0|0|0	0.5527	0.851	0.3402
PF3D7_0516800	AP2_domain_transcription_factor_AP2-O2,_putative	R1|R2|R3	10|5|0	15	3	0.54	0.86|0.78|0.00	0|0|0	0.5457	0.86	0.3454
PF3D7_0420300	AP2_domain_transcription_factor,_putative	R1|R2|R3	9|8|0	17	3	0.54	0.83|0.83|0.00	0|0|0	0.5543	0.833	0.3397
PF3D7_0704300	conserved_Plasmodium_membrane_protein,_unknown_function	R1|R2|R3	7|3|0	10	3	0.54	0.84|0.74|0.00	0|0|0	0.5267	0.841	0.3542
PF3D7_1251200	coronin	R1|R2|R3	6|1|0	7	3	0.54	0.92|0.66|0.00	0|0|0	0.5263	0.922	0.3547
PF3D7_1110200	pre-mRNA-processing_factor_6,_putative	R1|R2|R3	5|3|0	8	3	0.54	0.84|0.79|0.00	0|0|0	0.544	0.841	0.3464
PF3D7_0507600	protein_CAF40,_putative	R1|R2|R3	4|1|0	5	3	0.54	0.90|0.69|0.00	0|0|0	0.527	0.896	0.3537
PF3D7_1466400	AP2_domain_transcription_factor_AP2-EXP	R1|R2|R3	2|8|0	10	3	0.54	0.75|0.92|0.00	0|0|0	0.5567	0.923	0.3386
PF3D7_1404900	conserved_Plasmodium_protein,_unknown_function	R1|R2|R3	1|2|0	3	3	0.54	0.75|0.87|0.00	0|0|0	0.5377	0.865	0.349
PF3D7_0312300	26S_proteasome_regulatory_subunit_RPN12,_putative	R1|R2|R3	1|3|0	4	3	0.54	0.76|0.91|0.00	0|0|0	0.5557	0.912	0.3391
PF3D7_1471100	exported_protein_2	R1|R2|R3	1|5|0	6	3	0.54	0.70|0.95|0.00	0|0|0	0.549	0.945	0.3428
PF3D7_1205500	zinc_finger_protein,_putative	R1|R2|R3	7|7|0	14	3	0.53	0.84|0.85|0.00	0|0|0	0.5617	0.848	0.3365
PF3D7_0715200	conserved_Plasmodium_protein,_unknown_function	R1|R2|R3	5|5|0	10	3	0.53	0.81|0.83|0.00	0|0|0	0.5457	0.825	0.3454
PF3D7_0304200	EH_domain-containing_protein	R1|R2|R3	4|1|0	5	3	0.53	0.88|0.68|0.00	0|0|0	0.5197	0.877	0.3558
PF3D7_0707700	E3_ubiquitin-protein_ligase,_putative	R1|R2|R3	4|2|0	6	3	0.53	0.87|0.78|0.00	0|0|0	0.5497	0.868	0.3423
PF3D7_1454000	RNA-binding_protein,_putative	R1|R2|R3	2|1|0	3	3	0.53	0.83|0.74|0.00	0|0|0	0.5223	0.826	0.3553
PF3D7_1317100	DNA_replication_licensing_factor_MCM4	R1|R2|R3	2|6|0	8	3	0.53	0.74|0.89|0.00	0|0|0	0.543	0.891	0.3475
PF3D7_0309600	60S_acidic_ribosomal_protein_P2	R1|R2|R3	1|2|0	3	3	0.53	0.81|0.88|0.00	0|0|0	0.564	0.878	0.3339
PF3D7_0924400	conserved_Plasmodium_protein,_unknown_function	R1|R2|R3	4|2|0	6	3	0.52	0.82|0.73|0.00	0|0|0	0.5177	0.824	0.3563
PF3D7_1002700	conserved_Plasmodium_protein,_unknown_function	R1|R2|R3	3|2|0	5	3	0.52	0.78|0.73|0.00	0|0|0	0.504	0.784	0.3623
PF3D7_1446700	conserved_Plasmodium_protein,_unknown_function	R1|R2|R3	2|1|0	3	3	0.52	0.83|0.77|0.00	0|0|0	0.5313	0.829	0.3516
PF3D7_0827300	conserved_Plasmodium_protein,_unknown_function	R1|R2|R3	2|2|0	4	3	0.52	0.77|0.78|0.00	0|0|0	0.517	0.784	0.3574
PF3D7_1451200	conserved_Plasmodium_protein,_unknown_function	R1|R2|R3	2|0|3	5	3	0.52	0.67|0.00|0.88	0|0|0	0.517	0.883	0.3574
PF3D7_1023900	chromodomain-helicase-DNA-binding_protein_1_homolog,_putative	R1|R2|R3	13|4|0	17	3	0.51	0.82|0.66|0.00	0|0|0	0.4903	0.815	0.3683
PF3D7_0905800	conserved_Plasmodium_protein,_unknown_function	R1|R2|R3	7|1|0	8	3	0.51	0.89|0.53|0.00	0|0|0	0.473	0.89	0.3735
PF3D7_1119400	ubiquitin-protein_ligase,_putative	R1|R2|R3	7|6|0	13	3	0.51	0.77|0.77|0.00	0|0|0	0.5113	0.767	0.359
PF3D7_0112200	multidrug_resistance-associated_protein_1	R1|R2|R3	4|7|0	11	3	0.51	0.72|0.80|0.00	0|0|0	0.5067	0.804	0.3617
PF3D7_0110500	bromodomain_protein_3,_putative	R1|R2|R3	4|10|0	14	3	0.51	0.67|0.83|0.00	0|0|0	0.4993	0.827	0.365
PF3D7_1315300	conserved_protein,_unknown_function	R1|R2|R3	2|1|0	3	3	0.51	0.85|0.74|0.00	0|0|0	0.5307	0.848	0.3521
PF3D7_0217500	calcium-dependent_protein_kinase_1	R1|R2|R3	2|1|0	3	3	0.51	0.80|0.71|0.00	0|0|0	0.501	0.795	0.3639
PF3D7_1017900	26S_proteasome_regulatory_subunit_p55,_putative	R1|R2|R3	1|2|0	3	3	0.51	0.70|0.83|0.00	0|0|0	0.509	0.826	0.3607
PF3D7_1008800	nucleolar_protein_5,_putative	R1|R2|R3	1|3|0	4	3	0.51	0.67|0.88|0.00	0|0|0	0.5157	0.882	0.358
PF3D7_1410400	rhoptry-associated_protein_1	R1|R2|R3	49|55|0	104	3	0.5	0.67|0.81|0.00	0|20|0	0.4947	0.814	0.3667
PF3D7_0511500	RNA_pseudouridylate_synthase,_putative	R1|R2|R3	16|17|0	33	3	0.5	0.72|0.75|0.00	0|0|0	0.4913	0.753	0.3678
PF3D7_0629200	DnaJ_protein,_putative	R1|R2|R3	14|11|9	34	3	0.5	0.51|0.48|0.55	0|3|0	0.51	0.545	0.3601
PF3D7_0517000	60S_ribosomal_protein_L12,_putative	R1|R2|R3	7|6|2	15	3	0.5	0.49|0.49|0.50	2|0|0	0.4927	0.5	0.3672
PF3D7_1121100	conserved_protein,_unknown_function	R1|R2|R3	5|2|0	7	3	0.5	0.80|0.67|0.00	0|0|0	0.4893	0.796	0.3689
PF3D7_1235300	CCR4-NOT_transcription_complex_subunit_4,_putative	R1|R2|R3	4|3|0	7	3	0.5	0.79|0.75|0.00	0|0|0	0.5107	0.787	0.3596
PF3D7_1455500	AP-1_complex_subunit_gamma,_putative	R1|R2|R3	3|2|0	5	3	0.5	0.77|0.72|0.00	0|0|0	0.4953	0.767	0.3661
PF3D7_1146600	oocyst_rupture_protein_1,_putative	R1|R2|R3	3|4|0	7	3	0.5	0.74|0.81|0.00	0|0|0	0.5137	0.805	0.3585
PF3D7_0319000	P-type_ATPase,_putative	R1|R2|R3	3|6|0	9	3	0.5	0.68|0.82|0.00	0|0|0	0.5013	0.82	0.3634
PF3D7_1443900	heat_shock_protein_90,_putative	R1|R2|R3	2|2|0	4	3	0.5	0.76|0.77|0.00	0|0|0	0.508	0.768	0.3612
PF3D7_1338900	serine/threonine_protein_kinase,_putative	R1|R2|R3	2|2|0	4	3	0.5	0.74|0.76|0.00	0|0|0	0.5007	0.758	0.3645
PF3D7_0519800	EELM2_domain-containing_protein,_putative	R1|R2|R3	1|3|0	4	3	0.5	0.65|0.84|0.00	0|0|0	0.4977	0.841	0.3656
PF3D7_0104800	novel_putative_transporter_1,_putative	R1|R2|R3	1|3|0	4	3	0.5	0.63|0.88|0.00	0|0|0	0.5013	0.875	0.3634
PF3D7_0606600	conserved_Plasmodium_protein,_unknown_function	R1|R2|R3	5|4|0	9	3	0.49	0.74|0.71|0.00	0|0|0	0.481	0.737	0.3712
PF3D7_1029400	LEM3/CDC50_family_protein,_putative	R1|R2|R3	4|1|0	5	3	0.49	0.90|0.69|0.00	0|0|0	0.528	0.897	0.3532
PF3D7_1364300	pre-mRNA-splicing_factor_ATP-dependent_RNA_helicase_PRP16	R1|R2|R3	3|2|0	5	3	0.49	0.75|0.69|0.00	0|0|0	0.4797	0.749	0.3723
PF3D7_1412700	AAA_family_ATPase,_putative	R1|R2|R3	2|2|0	4	3	0.49	0.70|0.72|0.00	0|0|0	0.4707	0.715	0.374
PF3D7_1014900	protein_KIC8	R1|R2|R3	13|2|0	15	3	0.48	0.89|0.56|0.00	0|0|0	0.4843	0.892	0.3695
PF3D7_0817300	conserved_Plasmodium_protein,_unknown_function	R1|R2|R3	6|3|0	9	3	0.48	0.77|0.67|0.00	0|0|0	0.4817	0.773	0.3706
PF3D7_1349300	tyrosine_kinase-like_protein	R1|R2|R3	3|4|0	7	3	0.48	0.69|0.76|0.00	0|0|0	0.4823	0.76	0.37
PF3D7_0730500	conserved_Plasmodium_protein,_unknown_function	R1|R2|R3	8|5|0	13	3	0.47	0.75|0.69|0.00	0|0|0	0.4807	0.749	0.3717
PF3D7_1120000	conserved_protein,_unknown_function	R1|R2|R3	5|1|0	6	3	0.47	0.85|0.54|0.00	0|0|0	0.4637	0.854	0.3764
PF3D7_1428900	conserved_Plasmodium_protein,_unknown_function	R1|R2|R3	5|1|0	6	3	0.47	0.81|0.51|0.00	0|0|0	0.44	0.809	0.3813
PF3D7_1360800	falcilysin	R1|R2|R3	7|1|0	8	3	0.46	0.89|0.51|0.00	0|0|0	0.466	0.886	0.3758
PF3D7_1417200	NOT_family_protein,_putative	R1|R2|R3	5|6|0	11	3	0.46	0.66|0.71|0.00	0|0|0	0.4557	0.712	0.3788
PF3D7_0822600	protein_transport_protein_SEC23	R1|R2|R3	2|1|0	3	3	0.46	0.75|0.62|0.00	0|0|0	0.4557	0.745	0.3788
PF3D7_0813400	conserved_protein,_unknown_function	R1|R2|R3	2|1|0	3	3	0.46	0.76|0.65|0.00	0|0|0	0.4687	0.761	0.3752
PF3D7_1135100	protein_phosphatase_PPM8,_putative	R1|R2|R3	2|1|0	3	3	0.46	0.78|0.65|0.00	0|0|0	0.4777	0.78	0.3729
PF3D7_0415800	RING_zinc_finger_protein,_putative	R1|R2|R3	2|1|0	3	3	0.46	0.75|0.66|0.00	0|0|0	0.4693	0.753	0.3746
PF3D7_1443000	serine/threonine_protein_kinase	R1|R2|R3	2|2|0	4	3	0.46	0.66|0.68|0.00	0|0|0	0.445	0.679	0.38
PF3D7_1128000	conserved_Plasmodium_protein,_unknown_function	R1|R2|R3	2|7|0	9	3	0.46	0.59|0.79|0.00	0|0|0	0.4603	0.792	0.3776
PF3D7_0102200	ring-infected_erythrocyte_surface_antigen	R1|R2|R3	3|1|0	4	3	0.45	0.78|0.58|0.00	0|0|0	0.4543	0.779	0.3794
PF3D7_0314700	RING_finger_protein_RNF1	R1|R2|R3	2|2|0	4	3	0.44	0.69|0.71|0.00	0|0|0	0.4633	0.705	0.377
PF3D7_0207800	serine_repeat_antigen_3	R1|R2|R3	1|2|0	3	3	0.44	0.57|0.73|0.00	0|0|0	0.4337	0.728	0.382
PF3D7_0510100	KH_domain-containing_protein,_putative	R1|R2|R3	9|2|0	11	3	0.43	0.76|0.53|0.00	0|0|0	0.4313	0.761	0.3833
PF3D7_0724600	protein_kinase,_putative	R1|R2|R3	7|2|0	9	3	0.43	0.75|0.57|0.00	0|0|0	0.4407	0.749	0.3807
PF3D7_1316500	pre-mRNA-processing_factor_40,_putative	R1|R2|R3	1|2|0	3	3	0.43	0.56|0.74|0.00	0|0|0	0.4327	0.738	0.3827
PF3D7_1200700	acyl-CoA_synthetase	R1|R2|R3	2|1|0	3	3	0.41	0.69|0.58|0.00	0|0|0	0.4227	0.687	0.384
PF3D7_0820000	Snf2-related_CBP_activator,_putative	R1|R2|R3	2|4|0	6	3	0.41	0.55|0.67|0.00	0|0|0	0.406	0.673	0.3855
PF3D7_1209300	telomere_repeat-binding_zinc_finger_protein	R1|R2|R3	3|1|0	4	3	0.4	0.70|0.49|0.00	0|0|0	0.397	0.697	0.387
PF3D7_1011800	PRE-binding_protein	R1|R2|R3	2|1|0	3	3	0.4	0.63|0.54|0.00	0|0|0	0.3873	0.627	0.3878
PF3D7_1003800	U5_small_nuclear_ribonucleoprotein_component,_putative	R1|R2|R3	1|2|0	3	3	0.4	0.49|0.66|0.00	0|0|0	0.3827	0.656	0.3886
PF3D7_1442400	protein_KIC9	R1|R2|R3	3|2|0	5	3	0.39	0.64|0.59|0.00	0|0|0	0.4073	0.637	0.3848
PF3D7_1447800	calponin_homology_domain-containing_protein,_putative	R1|R2|R3	2|3|0	5	3	0.39	0.56|0.65|0.00	0|0|0	0.4047	0.651	0.3862
PF3D7_1224300	polyadenylate-binding_protein_1,_putative	R1|R2|R3	41|30|7	78	3	0.37	0.43|0.34|0.34	2|9|0	0.3707	0.427	0.3902
PF3D7_1018200	serine/threonine_protein_phosphatase_8,_putative	R1|R2|R3	12|1|0	13	3	0.37	0.83|0.25|0.00	0|0|0	0.3577	0.828	0.3936
PF3D7_0613500	AP-3_complex_subunit_beta,_putative	R1|R2|R3	2|1|0	3	3	0.37	0.64|0.50|0.00	0|0|0	0.381	0.638	0.3894
PF3D7_1426800	conserved_Plasmodium_protein,_unknown_function	R1|R2|R3	1|6|0	7	3	0.37	0.31|0.78|0.00	0|0|0	0.3607	0.775	0.3927
PF3D7_1435600	conserved_Plasmodium_protein,_unknown_function	R1|R2|R3	4|1|0	5	3	0.36	0.70|0.40|0.00	0|0|0	0.3677	0.699	0.391
PF3D7_0730300	AP2_domain_transcription_factor_AP2-L,_putative	R1|R2|R3	2|1|0	3	3	0.36	0.60|0.49|0.00	0|0|0	0.3627	0.595	0.3919
PF3D7_1127800	TFIIS_central_domain-containing_protein,_putative	R1|R2|R3	2|1|0	3	3	0.36	0.57|0.49|0.00	0|0|0	0.3537	0.572	0.3953
PF3D7_0815800	vacuolar_protein_sorting-associated_protein_9,_putative	R1|R2|R3	1|3|0	4	3	0.36	0.35|0.66|0.00	0|0|0	0.336	0.655	0.3996
PF3D7_1133200	conserved_Plasmodium_protein,_unknown_function	R1|R2|R3	4|1|0	5	3	0.35	0.63|0.39|0.00	0|0|0	0.341	0.63	0.3979
PF3D7_1438400	metacaspase-2	R1|R2|R3	1|7|0	8	3	0.35	0.31|0.75|0.00	0|0|0	0.3527	0.752	0.3961
PF3D7_0704600	HECT-type_E3_ubiquitin_ligase_UT	R1|R2|R3	5|2|0	7	3	0.34	0.56|0.44|0.00	0|0|0	0.3317	0.559	0.4014
PF3D7_0622900	AP2_domain_transcription_factor_AP2Tel	R1|R2|R3	4|1|0	5	3	0.34	0.66|0.38|0.00	0|0|0	0.347	0.662	0.397
PF3D7_0922100	ubiquitin-like_protein,_putative	R1|R2|R3	3|1|0	4	3	0.34	0.62|0.44|0.00	0|0|0	0.354	0.623	0.3944
PF3D7_1347500	DNA/RNA-binding_protein_Alba_4	R1|R2|R3	8|0|0	8	3	0.33	0.95|0.00|0.00	0|0|0	0.315	0.945	0.4041
PF3D7_1464600	serine/threonine_protein_phosphatase_UIS2,_putative	R1|R2|R3	2|1|0	3	3	0.33	0.57|0.43|0.00	0|0|0	0.333	0.571	0.4005
PF3D7_0405400	pre-mRNA-processing-splicing_factor_8,_putative	R1|R2|R3	1|12|0	13	3	0.33	0.18|0.84|0.00	0|0|0	0.3393	0.84	0.3987
PF3D7_1407800	plasmepsin_IV	R1|R2|R3	8|8|4	20	3	0.32	0.31|0.32|0.32	3|0|0	0.315	0.318	0.405
PF3D7_1450100	signal_recognition_particle_subunit_SRP54	R1|R2|R3	5|0|0	5	3	0.32	0.86|0.00|0.00	0|0|0	0.2877	0.863	0.424
PF3D7_1451700	calcineurin_subunit_B	R1|R2|R3	2|0|0	2	3	0.32	0.86|0.00|0.00	0|0|0	0.286	0.858	0.4257
PF3D7_1212900	bromodomain_protein_2,_putative	R1|R2|R3	0|0|8	8	3	0.32	0.00|0.00|0.94	0|0|0	0.312	0.936	0.406
PF3D7_1232100	60_kDa_chaperonin	R1|R2|R3	0|0|12	12	3	0.32	0.00|0.00|0.97	0|0|0	0.3233	0.97	0.4023
PF3D7_1205700	targeted_glyoxalase_II	R1|R2|R3	6|0|0	6	3	0.31	0.93|0.00|0.00	0|0|0	0.3087	0.926	0.4078
PF3D7_0307500	spindle_and_kinetochore-associated_protein_2,_putative	R1|R2|R3	4|0|0	4	3	0.31	0.88|0.00|0.00	0|0|0	0.2917	0.875	0.4196
PF3D7_0727800	cation_transporting_ATPase,_putative	R1|R2|R3	1|2|0	3	3	0.31	0.38|0.54|0.00	0|0|0	0.305	0.535	0.4105
PF3D7_0826700	receptor_for_activated_c_kinase	R1|R2|R3	0|4|0	4	3	0.31	0.00|0.91|0.00	0|0|0	0.304	0.912	0.4115
PF3D7_1446600	centrin-2	R1|R2|R3	0|4|0	4	3	0.31	0.00|0.92|0.00	0|0|0	0.307	0.921	0.4087
PF3D7_1124300	conserved_protein,_unknown_function	R1|R2|R3	0|0|2	2	3	0.31	0.00|0.00|0.87	0|0|0	0.2893	0.868	0.4231
PF3D7_0919000	nucleosome_assembly_protein	R1|R2|R3	0|0|5	5	3	0.31	0.00|0.00|0.92	0|0|0	0.3053	0.916	0.4096
PF3D7_1366900	conserved_protein,_unknown_function	R1|R2|R3	6|0|0	6	3	0.3	0.89|0.00|0.00	0|0|0	0.2957	0.887	0.4178
PF3D7_1468200	telomere_length_and_silencing_protein_1,_putative	R1|R2|R3	4|0|0	4	3	0.3	0.90|0.00|0.00	0|0|0	0.301	0.903	0.4133
PF3D7_1021800	schizont_egress_antigen-1	R1|R2|R3	3|1|0	4	3	0.3	0.57|0.38|0.00	0|0|0	0.3177	0.573	0.4032
PF3D7_0306900	40S_ribosomal_protein_S23,_putative	R1|R2|R3	2|0|0	2	3	0.3	0.86|0.00|0.00	0|0|0	0.2853	0.856	0.4266
PF3D7_0615400	ribonuclease,_putative	R1|R2|R3	2|2|0	4	3	0.3	0.44|0.47|0.00	0|0|0	0.303	0.468	0.4124
PF3D7_1004000	60S_ribosomal_protein_L13,_putative	R1|R2|R3	0|0|4	4	3	0.3	0.00|0.00|0.89	0|0|0	0.2957	0.887	0.4178
PF3D7_1410700	conserved_protein,_unknown_function	R1|R2|R3	4|0|0	4	3	0.29	0.89|0.00|0.00	0|0|0	0.295	0.885	0.4187
PF3D7_0906100	vacuolar_protein_sorting-associated_protein_46,_putative	R1|R2|R3	2|0|0	2	3	0.29	0.82|0.00|0.00	0|0|0	0.2737	0.821	0.4378
PF3D7_1122500	protein_KIC10	R1|R2|R3	2|1|0	3	3	0.29	0.52|0.38|0.00	0|0|0	0.3003	0.522	0.4142
PF3D7_1123900	13_kDa_ribonucleoprotein-associated_protein,_putative	R1|R2|R3	0|3|0	3	3	0.29	0.00|0.87|0.00	0|0|0	0.291	0.873	0.4205
PF3D7_0909800	small_nuclear_ribonucleoprotein_Sm_D3,_putative	R1|R2|R3	0|3|0	3	3	0.29	0.00|0.85|0.00	0|0|0	0.2843	0.853	0.4275
PF3D7_0925700	histone_deacetylase_1	R1|R2|R3	0|3|0	3	3	0.29	0.00|0.84|0.00	0|0|0	0.2813	0.844	0.431
PF3D7_1343900	U4/U6_small_nuclear_ribonucleoprotein_PRP4,_putative	R1|R2|R3	0|6|0	6	3	0.29	0.00|0.87|0.00	0|0|0	0.2903	0.871	0.4222
PF3D7_1252100	rhoptry_neck_protein_3	R1|R2|R3	0|11|0	11	3	0.29	0.00|0.83|0.00	0|0|0	0.2773	0.832	0.4335
PF3D7_1211800	polyubiquitin	R1|R2|R3	0|0|6	6	3	0.29	0.00|0.00|0.93	0|0|0	0.31	0.93	0.4069
PF3D7_1329100	myosin_F,_putative	R1|R2|R3	17|11|0	28	3	0.28	0.43|0.40|0.00	0|2|0	0.276	0.426	0.4361
PF3D7_1459600	conserved_Plasmodium_protein,_unknown_function	R1|R2|R3	4|0|0	4	3	0.28	0.80|0.00|0.00	0|0|0	0.268	0.804	0.4444
PF3D7_0803200	filament_assembling_protein,_putative	R1|R2|R3	4|0|0	4	3	0.28	0.80|0.00|0.00	0|0|0	0.268	0.804	0.4444
PF3D7_1461300	40S_ribosomal_protein_S28e,_putative	R1|R2|R3	2|0|0	2	3	0.28	0.85|0.00|0.00	0|0|0	0.2817	0.845	0.4301
PF3D7_1129000	spermidine_synthase	R1|R2|R3	0|2|0	2	3	0.28	0.00|0.80|0.00	0|0|0	0.2667	0.8	0.4452
PF3D7_0611400	SWI/SNF-related_matrix-associated_actin-dependent_regulator_of_chromatin	R1|R2|R3	0|4|0	4	3	0.28	0.00|0.81|0.00	0|0|0	0.2687	0.806	0.4428
PF3D7_0308600	pre-mRNA-processing_factor_19,_putative	R1|R2|R3	0|4|0	4	3	0.28	0.00|0.89|0.00	0|0|0	0.296	0.888	0.416
PF3D7_1109900	60S_ribosomal_protein_L36	R1|R2|R3	0|0|2	2	3	0.28	0.00|0.00|0.83	0|0|0	0.2767	0.83	0.4344
PF3D7_1142600	60S_ribosomal_protein_L35ae,_putative	R1|R2|R3	0|0|2	2	3	0.28	0.00|0.00|0.85	0|0|0	0.2837	0.851	0.4284
PF3D7_1235500	N6-adenosine-methyltransferase,_putative	R1|R2|R3	5|0|0	5	3	0.27	0.84|0.00|0.00	0|0|0	0.2787	0.836	0.4327
PF3D7_0403800	alpha/beta_hydrolase,_putative	R1|R2|R3	4|0|0	4	3	0.27	0.82|0.00|0.00	0|0|0	0.2727	0.818	0.4394
PF3D7_1438600	conserved_protein,_unknown_function	R1|R2|R3	3|0|0	3	3	0.27	0.85|0.00|0.00	0|0|0	0.2817	0.845	0.4301
PF3D7_0404900	6-cysteine_protein_P41	R1|R2|R3	2|0|0	2	3	0.27	0.77|0.00|0.00	0|0|0	0.256	0.768	0.4549
PF3D7_1343000	phosphoethanolamine_N-methyltransferase	R1|R2|R3	0|2|0	2	3	0.27	0.00|0.79|0.00	0|0|0	0.2637	0.791	0.4477
PF3D7_1453700	HSP90_co-chaperone_p23	R1|R2|R3	0|2|0	2	3	0.27	0.00|0.81|0.00	0|0|0	0.2707	0.812	0.4403
PF3D7_1358800	40S_ribosomal_protein_S15	R1|R2|R3	0|2|0	2	3	0.27	0.00|0.83|0.00	0|0|0	0.276	0.828	0.4361
PF3D7_0924700	splicing_factor_3A_subunit_3,_putative	R1|R2|R3	0|3|0	3	3	0.27	0.00|0.81|0.00	0|0|0	0.2687	0.806	0.4428
PF3D7_0817700	rhoptry_neck_protein_5	R1|R2|R3	0|4|0	4	3	0.27	0.00|0.76|0.00	0|0|0	0.2517	0.755	0.4565
PF3D7_1225200	DNA-binding_protein,_putative	R1|R2|R3	0|5|0	5	3	0.27	0.00|0.78|0.00	0|0|0	0.2607	0.782	0.4493
PF3D7_0703500	erythrocyte_membrane-associated_antigen	R1|R2|R3	10|0|0	10	3	0.26	0.82|0.00|0.00	0|0|0	0.2733	0.82	0.4386
PF3D7_0526200	ADP-ribosylation_factor_GTPase-activating_protein_2	R1|R2|R3	3|0|0	3	3	0.26	0.82|0.00|0.00	0|0|0	0.2737	0.821	0.4378
PF3D7_0522100	conserved_Plasmodium_protein,_unknown_function	R1|R2|R3	3|0|0	3	3	0.26	0.76|0.00|0.00	0|0|0	0.2527	0.758	0.4557
PF3D7_0716800	eukaryotic_translation_initiation_factor_3_subunit_I,_putative	R1|R2|R3	2|0|0	2	3	0.26	0.77|0.00|0.00	0|0|0	0.2573	0.772	0.4541
PF3D7_1115400	cysteine_proteinase_falcipain_3	R1|R2|R3	2|0|0	2	3	0.26	0.72|0.00|0.00	0|0|0	0.2413	0.724	0.4667
PF3D7_0715300	calcium/calmodulin-dependent_protein_kinase,_putative	R1|R2|R3	2|0|0	2	3	0.26	0.75|0.00|0.00	0|0|0	0.2513	0.754	0.4573
PF3D7_1125500	small_nuclear_ribonucleoprotein_Sm_D1,_putative	R1|R2|R3	0|2|0	2	3	0.26	0.00|0.86|0.00	0|0|0	0.2867	0.86	0.4249
PF3D7_1436300	translocon_component_PTEX150	R1|R2|R3	0|4|0	4	3	0.26	0.00|0.79|0.00	0|0|0	0.2623	0.787	0.4485
PF3D7_1118500	nucleolar_protein_56,_putative	R1|R2|R3	0|5|0	5	3	0.26	0.00|0.90|0.00	0|0|0	0.2983	0.895	0.4151
PF3D7_1025300	conserved_protein,_unknown_function	R1|R2|R3	0|5|0	5	3	0.26	0.00|0.81|0.00	0|0|0	0.269	0.807	0.4411
PF3D7_1472200	histone_deacetylase,_putative	R1|R2|R3	0|8|0	8	3	0.26	0.00|0.77|0.00	0|0|0	0.2573	0.772	0.4541
PF3D7_0516200	40S_ribosomal_protein_S11	R1|R2|R3	9|6|0	15	3	0.25	0.37|0.34|0.00	2|4|0	0.2363	0.373	0.4713
PF3D7_0717600	conserved_Plasmodium_protein,_unknown_function	R1|R2|R3	4|0|0	4	3	0.25	0.78|0.00|0.00	0|0|0	0.26	0.78	0.4509
PF3D7_1464500	conserved_Plasmodium_membrane_protein,_unknown_function	R1|R2|R3	4|1|0	5	3	0.25	0.49|0.23|0.00	0|0|0	0.2417	0.494	0.4659
PF3D7_0801800	mannose-6-phosphate_isomerase,_putative	R1|R2|R3	3|0|0	3	3	0.25	0.70|0.00|0.00	0|0|0	0.2317	0.695	0.4743
PF3D7_0105800	cyclin-dependent_kinases_regulatory_subunit,_putative	R1|R2|R3	3|0|0	3	3	0.25	0.71|0.00|0.00	0|0|0	0.2373	0.712	0.4705
PF3D7_0624200	SURP_domain-containing_protein,_putative	R1|R2|R3	2|0|0	2	3	0.25	0.80|0.00|0.00	0|0|0	0.2653	0.796	0.446
PF3D7_0807900	tyrosine--tRNA_ligase	R1|R2|R3	2|0|0	2	3	0.25	0.78|0.00|0.00	0|0|0	0.2593	0.778	0.4525
PF3D7_1020900	ADP-ribosylation_factor	R1|R2|R3	0|2|0	2	3	0.25	0.00|0.84|0.00	0|0|0	0.2797	0.839	0.4318
PF3D7_1143300	DNA-directed_RNA_polymerases_I_and_III_subunit_RPAC1,_putative	R1|R2|R3	0|3|0	3	3	0.25	0.00|0.87|0.00	0|0|0	0.2903	0.871	0.4222
PF3D7_0906600	zinc_finger_protein,_putative	R1|R2|R3	0|3|0	3	3	0.25	0.00|0.78|0.00	0|0|0	0.2597	0.779	0.4517
PF3D7_0303000	N-ethylmaleimide-sensitive_fusion_protein	R1|R2|R3	0|3|0	3	3	0.25	0.00|0.75|0.00	0|0|0	0.25	0.75	0.4581
PF3D7_0726500	ubiquitin_carboxyl-terminal_hydrolase,_putative	R1|R2|R3	0|9|0	9	3	0.25	0.00|0.73|0.00	0|0|0	0.2427	0.728	0.4651
PF3D7_1233600	asparagine_and_aspartate_rich_protein_1	R1|R2|R3	0|13|0	13	3	0.25	0.00|0.73|0.00	0|0|0	0.2447	0.734	0.4628
PF3D7_1130400	26S_protease_regulatory_subunit_6A,_putative	R1|R2|R3	8|6|0	14	3	0.24	0.38|0.36|0.00	2|0|0	0.2453	0.376	0.462
PF3D7_0503500	protein_kinase,_putative	R1|R2|R3	3|0|0	3	3	0.24	0.73|0.00|0.00	0|0|0	0.2437	0.731	0.4636
PF3D7_1450300	NADPH--cytochrome_P450_reductase,_putative	R1|R2|R3	3|0|0	3	3	0.24	0.75|0.00|0.00	0|0|0	0.249	0.747	0.4597
PF3D7_0912500	SAP_domain-containing_protein,_putative	R1|R2|R3	2|0|0	2	3	0.24	0.78|0.00|0.00	0|0|0	0.2603	0.781	0.4501
PF3D7_0215700	DNA-directed_RNA_polymerase_II_subunit_RPB2,_putative	R1|R2|R3	0|3|0	3	3	0.24	0.00|0.66|0.00	0|0|0	0.2203	0.661	0.4788
PF3D7_1230000	TBC_domain-containing_protein,_putative	R1|R2|R3	0|5|0	5	3	0.24	0.00|0.70|0.00	0|0|0	0.234	0.702	0.472
PF3D7_1223400	phospholipid-transporting_ATPase,_putative	R1|R2|R3	0|5|0	5	3	0.24	0.00|0.72|0.00	0|0|0	0.241	0.723	0.4674
PF3D7_0719600	60S_ribosomal_protein_L11a,_putative	R1|R2|R3	0|0|4	4	3	0.24	0.00|0.00|0.73	0|3|0	0.2427	0.728	0.4651
PF3D7_0501600	rhoptry-associated_protein_2	R1|R2|R3	16|14|0	30	3	0.23	0.35|0.35|0.00	0|7|0	0.233	0.351	0.4728
PF3D7_1248900	26S_protease_regulatory_subunit_8,_putative	R1|R2|R3	7|7|0	14	3	0.23	0.36|0.38|0.00	2|0|0	0.249	0.384	0.4597
PF3D7_0218000	replication_factor_C_subunit_2,_putative	R1|R2|R3	5|9|0	14	3	0.23	0.29|0.37|0.00	2|0|0	0.22	0.373	0.4803
PF3D7_0310900	conserved_Plasmodium_protein,_unknown_function	R1|R2|R3	3|0|0	3	3	0.23	0.74|0.00|0.00	0|0|0	0.2457	0.737	0.4612
PF3D7_1330800	RNA-binding_protein,_putative	R1|R2|R3	2|0|0	2	3	0.23	0.69|0.00|0.00	0|0|0	0.2313	0.694	0.4751
PF3D7_1366600	signal_recognition_particle_receptor_subunit_alpha,_putative	R1|R2|R3	2|0|0	2	3	0.23	0.70|0.00|0.00	0|0|0	0.2317	0.695	0.4743
PF3D7_0519500	CCR4_domain-containing_protein_1,_putative	R1|R2|R3	1|2|0	3	3	0.23	0.25|0.44|0.00	0|0|0	0.2297	0.441	0.4766
PF3D7_0317600	40S_ribosomal_protein_S11,_putative	R1|R2|R3	1|1|4	6	3	0.23	0.10|0.14|0.56	0|3|0	0.2643	0.56	0.4469
PF3D7_0821600	polyribonucleotide_5'-hydroxyl-kinase_Clp1,_putative	R1|R2|R3	0|2|0	2	3	0.23	0.00|0.69|0.00	0|0|0	0.23	0.69	0.4758
PF3D7_0301600	Plasmodium_exported_protein_(hyp1),_unknown_function	R1|R2|R3	0|2|0	2	3	0.23	0.00|0.72|0.00	0|0|0	0.2403	0.721	0.4682
PF3D7_0218700	pre-mRNA-processing_protein_45,_putative	R1|R2|R3	0|2|0	2	3	0.23	0.00|0.74|0.00	0|0|0	0.2457	0.737	0.4612
PF3D7_1433400	PHD_finger_protein_PHD2,_putative	R1|R2|R3	5|2|0	7	3	0.22	0.44|0.28|0.00	0|0|0	0.2387	0.439	0.469
PF3D7_0520000	40S_ribosomal_protein_S9,_putative	R1|R2|R3	5|3|3	11	3	0.22	0.23|0.22|0.23	0|2|0	0.2263	0.229	0.4781
PF3D7_1344300	zinc_finger_protein,_putative	R1|R2|R3	3|0|0	3	3	0.22	0.64|0.00|0.00	0|0|0	0.2143	0.643	0.4818
PF3D7_1247500	serine/threonine_protein_kinase,_putative	R1|R2|R3	2|0|0	2	3	0.22	0.61|0.00|0.00	0|0|0	0.2023	0.607	0.4864
PF3D7_0803000	peptidyl-prolyl_cis-trans_isomerase	R1|R2|R3	2|0|0	2	3	0.22	0.69|0.00|0.00	0|0|0	0.229	0.687	0.4773
PF3D7_1357700	U3_small_nucleolar_RNA-associated_protein_21,_putative	R1|R2|R3	0|4|0	4	3	0.22	0.00|0.72|0.00	0|0|0	0.2383	0.715	0.4697
PF3D7_0415900	60S_ribosomal_protein_L15,_putative	R1|R2|R3	0|0|3	3	3	0.22	0.00|0.00|0.60	0|4|0	0.1997	0.599	0.4872
PF3D7_1130200	60S_ribosomal_protein_P0	R1|R2|R3	6|10|9	25	3	0.21	0.17|0.21|0.24	2|5|0	0.2057	0.239	0.4841
PF3D7_1467900	rab_GTPase_activator,_putative	R1|R2|R3	3|0|0	3	3	0.21	0.59|0.00|0.00	0|0|0	0.1963	0.589	0.4895
PF3D7_0214100	protein_transport_protein_SEC31	R1|R2|R3	3|0|0	3	3	0.21	0.59|0.00|0.00	0|0|0	0.1957	0.587	0.4903
PF3D7_0704800	protein_phosphatase_PPM12,_putative	R1|R2|R3	3|0|0	3	3	0.21	0.63|0.00|0.00	0|0|0	0.211	0.633	0.4834
PF3D7_1363500	CCR4_domain-containing_protein_2,_putative	R1|R2|R3	2|0|0	2	3	0.21	0.64|0.00|0.00	0|0|0	0.2133	0.64	0.4826
PF3D7_1008700	tubulin_beta_chain	R1|R2|R3	6|17|2	25	3	0.2	0.07|0.31|0.21	2|12|0	0.1967	0.305	0.4888
PF3D7_1410300	WD_repeat-containing_protein,_putative	R1|R2|R3	5|1|0	6	3	0.2	0.44|0.18|0.00	0|0|0	0.205	0.438	0.4849
PF3D7_0805700	serine/threonine_protein_kinase,_FIKK_family	R1|R2|R3	4|0|0	4	3	0.2	0.66|0.00|0.00	0|0|0	0.22	0.66	0.4803
PF3D7_0801900	lysine-specific_histone_demethylase,_putative	R1|R2|R3	2|3|0	5	3	0.2	0.24|0.35|0.00	0|0|0	0.1953	0.345	0.4918
PF3D7_0317300	conserved_Plasmodium_protein,_unknown_function	R1|R2|R3	1|3|0	4	3	0.2	0.21|0.44|0.00	0|0|0	0.216	0.442	0.4811
PF3D7_0413600	26S_protease_regulatory_subunit_6B,_putative	R1|R2|R3	6|7|0	13	3	0.19	0.29|0.33|0.00	2|0|0	0.2047	0.325	0.4857
PF3D7_1355100	DNA_replication_licensing_factor_MCM6	R1|R2|R3	0|2|0	2	3	0.19	0.00|0.59|0.00	0|0|0	0.1953	0.586	0.4918
PF3D7_1228600	merozoite_surface_protein_9	R1|R2|R3	7|9|0	16	3	0.18	0.25|0.29|0.00	0|3|0	0.1787	0.285	0.4942
PF3D7_0212100	conserved_Plasmodium_protein,_unknown_function	R1|R2|R3	3|0|0	3	3	0.18	0.50|0.00|0.00	0|0|0	0.1673	0.502	0.5005
PF3D7_1352400	conserved_Plasmodium_protein,_unknown_function	R1|R2|R3	3|0|0	3	3	0.18	0.59|0.00|0.00	0|0|0	0.1973	0.592	0.488
PF3D7_1307700	TOM1-like_protein,_putative	R1|R2|R3	2|0|0	2	3	0.18	0.50|0.00|0.00	0|0|0	0.1673	0.502	0.5005
PF3D7_1304000	condensin_complex_subunit_2,_putative	R1|R2|R3	2|0|0	2	3	0.18	0.54|0.00|0.00	0|0|0	0.18	0.54	0.4934
PF3D7_1138400	guanylyl_cyclase_alpha	R1|R2|R3	0|5|0	5	3	0.18	0.00|0.53|0.00	0|0|0	0.177	0.531	0.495
PF3D7_1015900	enolase	R1|R2|R3	8|1|0	9	3	0.17	0.33|0.16|0.00	2|0|0	0.1647	0.334	0.5021
PF3D7_0811300	CCR4-associated_factor_1	R1|R2|R3	3|0|0	3	3	0.17	0.49|0.00|0.00	0|0|0	0.162	0.486	0.5052
PF3D7_0910400	selenide_water_dikinase,_putative	R1|R2|R3	2|0|0	2	3	0.17	0.51|0.00|0.00	0|0|0	0.1703	0.511	0.4973
PF3D7_1446500	nucleoporin_NUP313,_putative	R1|R2|R3	2|1|0	3	3	0.17	0.31|0.21|0.00	0|0|0	0.172	0.308	0.4958
PF3D7_0406200	parasitophorous_vacuole_membrane_protein_S16	R1|R2|R3	1|5|0	6	3	0.17	0.17|0.32|0.00	0|2|0	0.1623	0.315	0.5044
PF3D7_0703900	conserved_Plasmodium_membrane_protein,_unknown_function	R1|R2|R3	0|6|0	6	3	0.17	0.00|0.52|0.00	0|0|0	0.172	0.516	0.4966
PF3D7_1105100	histone_H2B	R1|R2|R3	4|3|0	7	3	0.16	0.25|0.24|0.00	0|4|0	0.1627	0.245	0.5036
PF3D7_1320000	golgi_protein_1	R1|R2|R3	2|0|0	2	3	0.16	0.50|0.00|0.00	0|0|0	0.1673	0.502	0.5005
PF3D7_1439500	oocyst_rupture_protein_2,_putative	R1|R2|R3	2|0|0	2	3	0.16	0.56|0.00|0.00	0|0|0	0.1853	0.556	0.4926
PF3D7_1225700	VAC14_domain-containing_protein,_putative	R1|R2|R3	0|2|0	2	3	0.16	0.00|0.50|0.00	0|0|0	0.1677	0.503	0.4981
PF3D7_1308200	carbamoyl_phosphate_synthetase	R1|R2|R3	0|3|0	3	3	0.16	0.00|0.49|0.00	0|0|0	0.1637	0.491	0.5029
PF3D7_0505100	trafficking_protein_particle_complex_subunit_8,_putative	R1|R2|R3	0|4|0	4	3	0.16	0.00|0.50|0.00	0|0|0	0.165	0.495	0.5013
PF3D7_1110400	RNA-binding_protein,_putative	R1|R2|R3	2|0|0	2	3	0.15	0.45|0.00|0.00	0|0|0	0.1513	0.454	0.506
PF3D7_0825000	conserved_Plasmodium_protein,_unknown_function	R1|R2|R3	2|0|0	2	3	0.15	0.42|0.00|0.00	0|0|0	0.1393	0.418	0.5084
PF3D7_1138000	conserved_Plasmodium_protein,_unknown_function	R1|R2|R3	4|0|0	4	3	0.14	0.42|0.00|0.00	0|0|0	0.1387	0.416	0.51
PF3D7_1362200	RuvB-like_helicase_3	R1|R2|R3	3|17|0	20	3	0.14	0.09|0.33|0.00	8|0|0	0.1387	0.331	0.51
PF3D7_1103800	CCR4-NOT_transcription_complex_subunit_1,_putative	R1|R2|R3	2|1|0	3	3	0.14	0.27|0.16|0.00	0|0|0	0.1437	0.271	0.5076
PF3D7_1303500	sodium/hydrogen_exchanger	R1|R2|R3	0|2|0	2	3	0.14	0.00|0.43|0.00	0|0|0	0.1443	0.433	0.5068
PF3D7_1419400	conserved_Plasmodium_membrane_protein,_unknown_function	R1|R2|R3	2|0|0	2	3	0.13	0.34|0.00|0.00	0|0|0	0.1147	0.344	0.5167
PF3D7_1424100	60S_ribosomal_protein_L5,_putative	R1|R2|R3	2|3|7	12	3	0.13	0.09|0.12|0.18	0|4|0	0.13	0.182	0.5117
PF3D7_0317500	kinesin-5	R1|R2|R3	0|2|0	2	3	0.13	0.00|0.41|0.00	0|0|0	0.1357	0.407	0.5109
PF3D7_1229100	multidrug_resistance-associated_protein_2	R1|R2|R3	0|2|0	2	3	0.13	0.00|0.37|0.00	0|0|0	0.1217	0.365	0.5133
PF3D7_1408000	plasmepsin_II	R1|R2|R3	9|10|0	19	3	0.12	0.17|0.18|0.00	0|4|0	0.1167	0.184	0.515
PF3D7_1331800	60S_ribosomal_protein_L23,_putative	R1|R2|R3	3|2|0	5	3	0.12	0.17|0.17|0.00	0|4|0	0.1133	0.173	0.5183
PF3D7_1106000	RuvB-like_helicase_2	R1|R2|R3	2|9|3	14	3	0.12	0.07|0.14|0.16	5|0|0	0.122	0.16	0.5125
PF3D7_1452000	rhoptry_neck_protein_2	R1|R2|R3	0|2|0	2	3	0.12	0.00|0.34|0.00	0|0|0	0.1137	0.341	0.5175
PF3D7_1015600	heat_shock_protein_60	R1|R2|R3	13|5|0	18	3	0.11	0.19|0.13|0.00	2|2|0	0.1053	0.188	0.5225
PF3D7_1306400	26S_protease_regulatory_subunit_10B,_putative	R1|R2|R3	6|6|0	12	3	0.11	0.17|0.17|0.00	3|0|0	0.115	0.174	0.5158
PF3D7_0814200	DNA/RNA-binding_protein_Alba_1	R1|R2|R3	4|4|2	10	3	0.11	0.04|0.05|0.23	0|7|0	0.1067	0.225	0.5217
PF3D7_1027800	60S_ribosomal_protein_L3	R1|R2|R3	3|5|4	12	3	0.11	0.08|0.11|0.13	0|3|0	0.107	0.129	0.5208
PF3D7_0507100	60S_ribosomal_protein_L4	R1|R2|R3	1|3|5	9	3	0.11	0.06|0.12|0.18	0|3|0	0.1177	0.176	0.5142
PF3D7_1441200	60S_ribosomal_protein_L1,_putative	R1|R2|R3	0|5|0	5	3	0.11	0.00|0.30|0.00	2|0|0	0.1013	0.304	0.5241
PF3D7_0823300	histone_acetyltransferase_GCN5	R1|R2|R3	10|9|0	19	3	0.1	0.14|0.15|0.00	6|0|0	0.099	0.154	0.525
PF3D7_1468700	eukaryotic_initiation_factor_4A	R1|R2|R3	9|14|0	23	3	0.1	0.07|0.19|0.00	0|17|0	0.088	0.194	0.53
PF3D7_1203700	nucleosome_assembly_protein	R1|R2|R3	3|5|0	8	3	0.1	0.15|0.18|0.00	2|0|0	0.109	0.182	0.52
PF3D7_1302800	40S_ribosomal_protein_S7,_putative	R1|R2|R3	2|4|0	6	3	0.1	0.11|0.16|0.00	0|3|0	0.0883	0.159	0.5291
PF3D7_0527500	Hsc70-interacting_protein	R1|R2|R3	2|7|0	9	3	0.1	0.12|0.19|0.00	0|3|0	0.1033	0.189	0.5233
PF3D7_1346400	VPS13_domain-containing_protein,_putative	R1|R2|R3	1|3|0	4	3	0.1	0.10|0.24|0.00	0|0|0	0.111	0.238	0.5192
PF3D7_0813900	40S_ribosomal_protein_S16,_putative	R1|R2|R3	1|3|0	4	3	0.1	0.12|0.17|0.00	0|3|0	0.0977	0.172	0.5258
PF3D7_1466300	26S_proteasome_regulatory_subunit_RPN2,_putative	R1|R2|R3	6|5|0	11	3	0.09	0.14|0.13|0.00	3|0|0	0.092	0.144	0.5266
PF3D7_1302100	gamete_antigen_27/25	R1|R2|R3	5|2|0	7	3	0.08	0.13|0.11|0.00	0|2|0	0.0817	0.134	0.5325
PF3D7_0104300	ubiquitin_carboxyl-terminal_hydrolase_1,_putative	R1|R2|R3	3|0|0	3	3	0.08	0.27|0.00|0.00	0|0|0	0.0897	0.269	0.5283
PF3D7_1368100	26S_proteasome_regulatory_subunit_RPN11,_putative	R1|R2|R3	3|1|0	4	3	0.08	0.14|0.12|0.00	2|0|0	0.084	0.137	0.5308
PF3D7_1142500	60S_ribosomal_protein_L28	R1|R2|R3	2|1|0	3	3	0.08	0.12|0.11|0.00	3|0|0	0.0763	0.119	0.5333
PF3D7_0609000	nucleoporin_NUP637,_putative	R1|R2|R3	0|4|0	4	3	0.08	0.00|0.27|0.00	0|0|0	0.0903	0.271	0.5275
PF3D7_0205900	26S_proteasome_regulatory_subunit_RPN1,_putative	R1|R2|R3	4|3|0	7	3	0.07	0.12|0.12|0.00	2|0|0	0.0823	0.124	0.5317
PF3D7_0316800	40S_ribosomal_protein_S15A,_putative	R1|R2|R3	3|0|0	3	3	0.07	0.21|0.00|0.00	0|2|0	0.0683	0.205	0.5342
PF3D7_0721600	40S_ribosomal_protein_S5,_putative	R1|R2|R3	2|1|0	3	3	0.07	0.10|0.10|0.00	0|3|0	0.066	0.103	0.5367
PF3D7_1460700	60S_ribosomal_protein_L27	R1|R2|R3	1|2|0	3	3	0.07	0.10|0.11|0.00	0|2|0	0.0673	0.106	0.535
PF3D7_1447000	40S_ribosomal_protein_S5	R1|R2|R3	3|6|2	11	3	0.06	0.06|0.07|0.06	0|4|0	0.064	0.069	0.5376
PF3D7_1421200	40S_ribosomal_protein_S25	R1|R2|R3	3|1|0	4	3	0.06	0.10|0.06|0.00	0|5|0	0.055	0.101	0.5393
PF3D7_1105000	histone_H4	R1|R2|R3	3|5|0	8	3	0.06	0.07|0.12|0.00	0|7|0	0.064	0.121	0.5384
PF3D7_1311500	26S_protease_regulatory_subunit_7,_putative	R1|R2|R3	7|6|0	13	3	0.05	0.08|0.08|0.00	5|0|0	0.0527	0.083	0.541
PF3D7_1129100	parasitophorous_vacuolar_protein_1	R1|R2|R3	7|13|0	20	3	0.05	0.06|0.10|0.00	0|10|0	0.0533	0.103	0.5402
PF3D7_0916700	RNA-binding_protein_musashi,_putative	R1|R2|R3	3|1|0	4	3	0.05	0.07|0.06|0.00	0|3|0	0.044	0.071	0.5428
PF3D7_1234100	bromodomain_protein_5	R1|R2|R3	0|2|0	2	3	0.05	0.00|0.20|0.00	0|0|0	0.067	0.201	0.5359
PF3D7_0322900	40S_ribosomal_protein_S3A,_putative	R1|R2|R3	6|3|0	9	3	0.04	0.06|0.05|0.00	0|4|0	0.0373	0.062	0.5463
PF3D7_0708400	heat_shock_protein_90	R1|R2|R3	6|16|0	22	3	0.04	0.04|0.08|0.00	4|10|0	0.0413	0.08	0.5436
PF3D7_1105400	40S_ribosomal_protein_S4,_putative	R1|R2|R3	4|3|0	7	3	0.04	0.05|0.06|0.00	0|6|0	0.0373	0.061	0.5463
PF3D7_0929200	RNA-binding_protein,_putative	R1|R2|R3	3|3|0	6	3	0.04	0.05|0.06|0.00	0|3|0	0.0347	0.055	0.5471
PF3D7_1466800	NOC3_domain-containing_protein,_putative	R1|R2|R3	2|3|0	5	3	0.04	0.07|0.08|0.00	0|3|0	0.049	0.082	0.5419
PF3D7_0627800	acetyl-CoA_synthetase,_putative	R1|R2|R3	5|10|0	15	3	0.03	0.04|0.04|0.00	2|4|0	0.0263	0.044	0.5507
PF3D7_0934800	cAMP-dependent_protein_kinase_catalytic_subunit	R1|R2|R3	3|0|0	3	3	0.03	0.12|0.00|0.00	2|0|0	0.04	0.12	0.5445
PF3D7_1402300	26S_proteasome_regulatory_subunit_RPN6	R1|R2|R3	2|2|0	4	3	0.03	0.04|0.04|0.00	2|0|0	0.0273	0.044	0.5489
PF3D7_1338200	60S_ribosomal_protein_L6,_putative	R1|R2|R3	0|0|2	2	3	0.03	0.00|0.00|0.08	3|3|0	0.027	0.081	0.5498
PF3D7_1246200	actin_I	R1|R2|R3	37|27|32	96	3	0.02	0.01|0.01|0.03	4|40|0	0.0143	0.026	0.5542
PF3D7_0207600	serine_repeat_antigen_5	R1|R2|R3	8|5|0	13	3	0.02	0.02|0.02|0.00	0|23|0	0.0117	0.019	0.5551
PF3D7_0320800	ATP-dependent_RNA_helicase_DDX6	R1|R2|R3	4|2|0	6	3	0.02	0.02|0.03|0.00	16|0|0	0.0157	0.025	0.5533
PF3D7_1456800	V-type_H(+)-translocating_pyrophosphatase,_putative	R1|R2|R3	3|1|0	4	3	0.02	0.03|0.03|0.00	0|9|0	0.018	0.027	0.5524
PF3D7_0726400	conserved_Plasmodium_membrane_protein,_unknown_function	R1|R2|R3	2|0|0	2	3	0.02	0.09|0.00|0.00	0|0|0	0.0297	0.089	0.548
PF3D7_1407900	plasmepsin_I	R1|R2|R3	2|0|0	2	3	0.02	0.08|0.00|0.00	0|7|0	0.0257	0.077	0.5515
PF3D7_1357000	elongation_factor_1-alpha	R1|R2|R3	43|34|2	79	3	0.01	0.01|0.01|0.01	0|37|0	0.006	0.007	0.5621
PF3D7_1462800	glyceraldehyde-3-phosphate_dehydrogenase	R1|R2|R3	15|17|0	32	3	0.01	0.01|0.01|0.00	14|35|0	0.0073	0.012	0.5595
PF3D7_1335100	merozoite_surface_protein_7	R1|R2|R3	12|8|0	20	3	0.01	0.01|0.01|0.00	0|22|3	0.0067	0.01	0.5612
PF3D7_1006200	DNA/RNA-binding_protein_Alba_3	R1|R2|R3	7|4|0	11	3	0.01	0.01|0.01|0.00	3|5|0	0.007	0.012	0.5604
PF3D7_0619400	cell_division_cycle_protein_48_homologue,_putative	R1|R2|R3	7|2|0	9	3	0.01	0.02|0.01|0.00	0|10|0	0.0113	0.021	0.556
PF3D7_0422400	40S_ribosomal_protein_S19	R1|R2|R3	6|3|0	9	3	0.01	0.01|0.01|0.00	3|6|0	0.0087	0.013	0.5577
PF3D7_0922200	S-adenosylmethionine_synthetase	R1|R2|R3	5|3|0	8	3	0.01	0.01|0.01|0.00	10|7|0	0.0083	0.014	0.5586
PF3D7_0925900	lipocalin	R1|R2|R3	2|3|0	5	3	0.01	0.01|0.02|0.00	0|8|0	0.0103	0.018	0.5568
PF3D7_0903700	alpha_tubulin_1	R1|R2|R3	1|3|0	4	3	0.01	0.01|0.01|0.00	0|12|0	0.0053	0.011	0.5638
PF3D7_0930300	merozoite_surface_protein_1	R1|R2|R3	60|52|34	146	3	0	0.00|0.00|0.00	0|173|73	0.0007	0.001	0.5681
PF3D7_0818900	heat_shock_protein_70	R1|R2|R3	55|42|48	145	3	0	0.00|0.00|0.00	45|61|5	0.0003	0.001	0.569
PF3D7_0917900	heat_shock_protein_70	R1|R2|R3	44|37|22	103	3	0	0.01|0.01|0.01	25|15|0	0.0057	0.006	0.563
PF3D7_0915400	ATP-dependent_6-phosphofructokinase	R1|R2|R3	17|12|0	29	3	0	0.00|0.00|0.00	16|8|0	0.002	0.003	0.5664
PF3D7_0818200	14-3-3_protein	R1|R2|R3	11|10|0	21	3	0	0.00|0.01|0.00	27|3|0	0.002	0.005	0.5664
PF3D7_1026800	40S_ribosomal_protein_S2	R1|R2|R3	3|0|0	3	3	0	0.00|0.00|0.00	2|2|0	0.0013	0.004	0.5673
PF3D7_0605100	RNA-binding_protein,_putative	R1|R2|R3	2|0|0	2	3	0	0.01|0.00|0.00	6|0|0	0.004	0.012	0.5647
PF3D7_0102500	erythrocyte_binding_antigen-181	R1|R2|R3	1|0|0	1	3	0	0.00|0.00|0.00	0|0|0	0	0	0.821
PF3D7_1467600	conserved_Plasmodium_protein,_unknown_function	R1|R2|R3	1|0|0	1	3	0	0.00|0.00|0.00	0|0|0	0	0	0.821
PF3D7_0621500	ribonuclease_P/MRP_protein_subunit_RPP1,_putative	R1|R2|R3	1|0|0	1	3	0	0.00|0.00|0.00	0|0|0	0	0	0.821
PF3D7_1017100	rhoptry_neck_protein_12	R1|R2|R3	1|0|0	1	3	0	0.00|0.00|0.00	0|0|0	0	0	0.821
PF3D7_1435500	clathrin_light_chain,_putative	R1|R2|R3	1|0|0	1	3	0	0.00|0.00|0.00	0|0|0	0	0	0.821
PF3D7_0524300	conserved_Plasmodium_protein,_unknown_function	R1|R2|R3	1|0|0	1	3	0	0.00|0.00|0.00	0|0|0	0	0	0.821
PF3D7_1223100	cAMP-dependent_protein_kinase_regulatory_subunit	R1|R2|R3	1|0|0	1	3	0	0.00|0.00|0.00	0|0|0	0	0	0.821
PF3D7_1216300	signal_recognition_particle_subunit_SRP19	R1|R2|R3	1|0|0	1	3	0	0.00|0.00|0.00	0|0|0	0	0	0.821
PF3D7_1308300	40S_ribosomal_protein_S27	R1|R2|R3	1|0|0	1	3	0	0.00|0.00|0.00	0|0|0	0	0	0.821
PF3D7_1361100	protein_transport_protein_Sec24A	R1|R2|R3	1|0|0	1	3	0	0.00|0.00|0.00	0|0|0	0	0	0.821
PF3D7_0718500	prefoldin_subunit_3,_putative	R1|R2|R3	1|0|0	1	3	0	0.00|0.00|0.00	0|0|0	0	0	0.821
PF3D7_0302800	RNA-binding_protein,_putative	R1|R2|R3	1|0|0	1	3	0	0.00|0.00|0.00	0|0|0	0	0	0.821
PF3D7_0308900	splicing_factor_3B_subunit_1,_putative	R1|R2|R3	1|0|0	1	3	0	0.00|0.00|0.00	0|0|0	0	0	0.821
PF3D7_0526500	conserved_Plasmodium_protein,_unknown_function	R1|R2|R3	1|0|0	1	3	0	0.00|0.00|0.00	0|0|0	0	0	0.821
PF3D7_1037500	dynamin-like_protein	R1|R2|R3	1|0|0	1	3	0	0.00|0.00|0.00	0|0|0	0	0	0.821
PF3D7_1208900	protein_phosphatase_PPM11,_putative	R1|R2|R3	1|0|0	1	3	0	0.00|0.00|0.00	0|0|0	0	0	0.821
PF3D7_1435300	glutamate_synthase_[NADH],_putative	R1|R2|R3	1|0|0	1	3	0	0.00|0.00|0.00	0|0|0	0	0	0.821
PF3D7_1442900	Sec7_domain-containing_protein_ARFGEF,_putative	R1|R2|R3	1|0|0	1	3	0	0.00|0.00|0.00	0|0|0	0	0	0.821
PF3D7_1017000	DNA_polymerase_delta_catalytic_subunit	R1|R2|R3	1|0|0	1	3	0	0.00|0.00|0.00	0|0|0	0	0	0.821
PF3D7_0215500	conserved_Plasmodium_protein,_unknown_function	R1|R2|R3	1|0|0	1	3	0	0.00|0.00|0.00	0|0|0	0	0	0.821
PF3D7_0406500	NYN_domain-containing_protein,_putative	R1|R2|R3	1|0|0	1	3	0	0.00|0.00|0.00	0|0|0	0	0	0.821
PF3D7_0927600	RNA-binding_protein,_putative	R1|R2|R3	1|0|0	1	3	0	0.00|0.00|0.00	0|0|0	0	0	0.821
PF3D7_0930600	peptidyl-prolyl_cis-trans_isomerase	R1|R2|R3	1|0|0	1	3	0	0.00|0.00|0.00	0|0|0	0	0	0.821
PF3D7_1128500	Fe-S_cluster_assembly_protein,_putative	R1|R2|R3	1|0|0	1	3	0	0.00|0.00|0.00	0|0|0	0	0	0.821
PF3D7_1149000	antigen_332,_DBL-like_protein	R1|R2|R3	1|0|0	1	3	0	0.00|0.00|0.00	0|0|0	0	0	0.821
PF3D7_1312900	eukaryotic_translation_initation_factor_4_gamma	R1|R2|R3	1|0|0	1	3	0	0.00|0.00|0.00	0|0|0	0	0	0.821
PF3D7_1327700	regulator_of_nonsense_transcripts_3B,_putative	R1|R2|R3	1|0|0	1	3	0	0.00|0.00|0.00	0|0|0	0	0	0.821
PF3D7_1354900	conserved_Plasmodium_protein,_unknown_function	R1|R2|R3	1|0|0	1	3	0	0.00|0.00|0.00	0|0|0	0	0	0.821
PF3D7_1425300	conserved_Plasmodium_protein,_unknown_function	R1|R2|R3	1|0|0	1	3	0	0.00|0.00|0.00	0|0|0	0	0	0.821
PF3D7_1437200	ribonucleoside-diphosphate_reductase_large_subunit,_putative	R1|R2|R3	1|0|0	1	3	0	0.00|0.00|0.00	0|0|0	0	0	0.821
PF3D7_1457900	conserved_Plasmodium_protein,_unknown_function	R1|R2|R3	1|0|0	1	3	0	0.00|0.00|0.00	0|0|0	0	0	0.821
PF3D7_0310400	parasite-infected_erythrocyte_surface_protein	R1|R2|R3	1|0|0	1	3	0	0.00|0.00|0.00	0|0|0	0	0	0.821
PF3D7_0616000	pyridoxal_kinase	R1|R2|R3	1|0|0	1	3	0	0.00|0.00|0.00	0|0|0	0	0	0.821
PF3D7_1022400	serine/arginine-rich_splicing_factor_4	R1|R2|R3	1|0|0	1	3	0	0.00|0.00|0.00	0|0|0	0	0	0.821
PF3D7_1149200	ring-infected_erythrocyte_surface_antigen	R1|R2|R3	1|0|0	1	3	0	0.00|0.00|0.00	0|0|0	0	0	0.821
PF3D7_0711000	AAA_family_ATPase,_CDC48_subfamily	R1|R2|R3	1|0|0	1	3	0	0.00|0.00|0.00	0|0|0	0	0	0.821
PF3D7_1245100	kinesin-13,_putative	R1|R2|R3	1|0|0	1	3	0	0.00|0.00|0.00	0|0|0	0	0	0.821
PF3D7_0605800	DNA_repair_protein_RAD50,_putative	R1|R2|R3	1|0|0	1	3	0	0.00|0.00|0.00	0|0|0	0	0	0.821
PF3D7_0323400	Rh5_interacting_protein	R1|R2|R3	1|0|0	1	3	0	0.00|0.00|0.00	0|0|0	0	0	0.821
PF3D7_0414900	armadillo-domain_containing_rhoptry_protein	R1|R2|R3	1|0|0	1	3	0	0.00|0.00|0.00	0|0|0	0	0	0.821
PF3D7_0731500	erythrocyte_binding_antigen-175	R1|R2|R3	1|0|0	1	3	0	0.00|0.00|0.00	0|0|0	0	0	0.821
PF3D7_0808100	AP-3_complex_subunit_delta,_putative	R1|R2|R3	1|0|0	1	3	0	0.00|0.00|0.00	0|0|0	0	0	0.821
PF3D7_1014100	merozoite_surface_protein_MSA180	R1|R2|R3	1|0|0	1	3	0	0.00|0.00|0.00	0|0|0	0	0	0.821
PF3D7_1249800	THO_complex_subunit_2,_putative	R1|R2|R3	1|0|0	1	3	0	0.00|0.00|0.00	0|0|0	0	0	0.821
PF3D7_1309400	HORMA_domain_protein,_putative	R1|R2|R3	1|0|0	1	3	0	0.00|0.00|0.00	0|0|0	0	0	0.821
PF3D7_1312100	GYF_domain-containing_protein,_putative	R1|R2|R3	1|0|0	1	3	0	0.00|0.00|0.00	0|0|0	0	0	0.821
PF3D7_1321900	conserved_protein,_unknown_function	R1|R2|R3	1|0|0	1	3	0	0.00|0.00|0.00	0|0|0	0	0	0.821
PF3D7_1328800	transcriptional_regulatory_protein_sir2a	R1|R2|R3	1|0|0	1	3	0	0.00|0.00|0.00	0|0|0	0	0	0.821
PF3D7_1331700	glutamine--tRNA_ligase,_putative	R1|R2|R3	1|0|0	1	3	0	0.00|0.00|0.00	0|0|0	0	0	0.821
PF3D7_1343100	conserved_Plasmodium_protein,_unknown_function	R1|R2|R3	1|0|0	1	3	0	0.00|0.00|0.00	0|0|0	0	0	0.821
PF3D7_1351700	inner_membrane_complex_protein_1f,_putative	R1|R2|R3	1|0|0	1	3	0	0.00|0.00|0.00	0|0|0	0	0	0.821
PF3D7_1352500	thioredoxin-related_protein,_putative	R1|R2|R3	1|0|0	1	3	0	0.00|0.00|0.00	0|0|0	0	0	0.821
PF3D7_1355600	PhIL1_interacting_protein_PIP1	R1|R2|R3	1|0|0	1	3	0	0.00|0.00|0.00	0|0|0	0	0	0.821
PF3D7_1355700	NLI_interacting_factor-like_phosphatase,_putative	R1|R2|R3	1|0|0	1	3	0	0.00|0.00|0.00	0|0|0	0	0	0.821
PF3D7_1411000	conserved_Plasmodium_protein,_unknown_function	R1|R2|R3	1|0|0	1	3	0	0.00|0.00|0.00	0|0|0	0	0	0.821
PF3D7_1414500	atypical_protein_kinase,_ABC-1_family,_putative	R1|R2|R3	1|0|0	1	3	0	0.00|0.00|0.00	0|0|0	0	0	0.821
PF3D7_1441600	acid_cluster_protein_33_homologue,_putative	R1|R2|R3	1|0|0	1	3	0	0.00|0.00|0.00	0|0|0	0	0	0.821
PF3D7_1123200	leucine-rich_repeat_protein	R1|R2|R3	1|0|0	1	3	0	0.00|0.00|0.00	0|0|0	0	0	0.821
PF3D7_0407800	protein_CINCH	R1|R2|R3	1|1|0	2	3	0	0.00|0.00|0.00	0|0|0	0	0	0.821
PF3D7_1423300	serine/threonine_protein_phosphatase_7	R1|R2|R3	1|1|0	2	3	0	0.00|0.00|0.00	0|0|0	0	0	0.821
PF3D7_0814000	60S_ribosomal_protein_L13-2,_putative	R1|R2|R3	1|1|0	2	3	0	0.00|0.00|0.00	0|0|0	0	0	0.821
PF3D7_1342000	40S_ribosomal_protein_S6	R1|R2|R3	1|1|0	2	3	0	0.00|0.00|0.00	0|0|0	0	0	0.821
PF3D7_1346300	DNA/RNA-binding_protein_Alba_2	R1|R2|R3	1|1|0	2	3	0	0.00|0.00|0.00	0|0|0	0	0	0.821
PF3D7_0617800	histone_H2A	R1|R2|R3	1|1|0	2	3	0	0.00|0.00|0.00	0|0|0	0	0	0.821
PF3D7_1345100	thioredoxin_2	R1|R2|R3	1|1|0	2	3	0	0.00|0.00|0.00	0|0|0	0	0	0.821
PF3D7_1319300	tRNA_(guanine(26)-N(2))-dimethyltransferase,_putative	R1|R2|R3	1|1|0	2	3	0	0.00|0.00|0.00	0|0|0	0	0	0.821
PF3D7_1445600	RNA-binding_protein,_putative	R1|R2|R3	1|1|0	2	3	0	0.00|0.00|0.00	0|0|0	0	0	0.821
PF3D7_1117700	GTP-binding_nuclear_protein_RAN/TC4	R1|R2|R3	1|1|0	2	3	0	0.00|0.00|0.00	0|0|0	0	0	0.821
PF3D7_0903300	conserved_protein,_unknown_function	R1|R2|R3	1|1|0	2	3	0	0.00|0.00|0.00	0|0|0	0	0	0.821
PF3D7_1306900	U1_small_nuclear_ribonucleoprotein_A,_putative	R1|R2|R3	1|1|0	2	3	0	0.00|0.00|0.00	0|0|0	0	0	0.821
PF3D7_1462400	conserved_Plasmodium_protein,_unknown_function	R1|R2|R3	1|1|0	2	3	0	0.00|0.00|0.00	0|0|0	0	0	0.821
PF3D7_0524800	ubiquitin_fusion_degradation_protein_1,_putative	R1|R2|R3	1|1|0	2	3	0	0.00|0.00|0.00	0|0|0	0	0	0.821
PF3D7_0202500	early_transcribed_membrane_protein_2	R1|R2|R3	1|1|0	2	3	0	0.00|0.00|0.00	0|0|0	0	0	0.821
PF3D7_0503400	actin-depolymerizing_factor_1	R1|R2|R3	1|1|0	2	3	0	0.00|0.00|0.00	0|0|0	0	0	0.821
PF3D7_0629900	sec14-like_cytosolic_factor_or_phosphatidylinositol/phosphatidylcholine_transfer_protein,_putative	R1|R2|R3	1|1|0	2	3	0	0.00|0.00|0.00	0|0|0	0	0	0.821
PF3D7_0824400	nucleoside_transporter_2	R1|R2|R3	1|1|0	2	3	0	0.00|0.00|0.00	0|0|0	0	0	0.821
PF3D7_0905100	nucleoporin_NUP221,_putative	R1|R2|R3	1|1|0	2	3	0	0.00|0.00|0.00	0|0|0	0	0	0.821
PF3D7_0924100	conserved_Plasmodium_protein,_unknown_function	R1|R2|R3	1|1|0	2	3	0	0.00|0.00|0.00	0|0|0	0	0	0.821
PF3D7_1001500	early_transcribed_membrane_protein_10.1	R1|R2|R3	1|1|0	2	3	0	0.00|0.00|0.00	0|0|0	0	0	0.821
PF3D7_1119300	splicing_factor_U2AF_small_subunit,_putative	R1|R2|R3	1|1|0	2	3	0	0.00|0.00|0.00	0|0|0	0	0	0.821
PF3D7_1207000	conserved_Plasmodium_protein,_unknown_function	R1|R2|R3	1|1|0	2	3	0	0.00|0.00|0.00	0|0|0	0	0	0.821
PF3D7_1220900	heterochromatin_protein_1	R1|R2|R3	1|0|0	1	3	0	0.00|0.00|0.00	0|0|0	0	0	0.821
PF3D7_1252800	Plasmodium_exported_protein_(PHISTb),_unknown_function	R1|R2|R3	1|0|0	1	3	0	0.00|0.00|0.00	0|0|0	0	0	0.821
PF3D7_1326100	WD_repeat-containing_protein,_putative	R1|R2|R3	1|0|0	1	3	0	0.00|0.00|0.00	0|0|0	0	0	0.821
PF3D7_1440100	cohesin_complex_subunit,_putative	R1|R2|R3	1|0|0	1	3	0	0.00|0.00|0.00	0|0|0	0	0	0.821
PF3D7_1444300	1-acyl-sn-glycerol-3-phosphate_acyltransferase,_putative	R1|R2|R3	1|0|0	1	3	0	0.00|0.00|0.00	0|0|0	0	0	0.821
PF3D7_1447900	multidrug_resistance_protein_2	R1|R2|R3	1|0|0	1	3	0	0.00|0.00|0.00	0|0|0	0	0	0.821
PF3D7_1457400	conserved_Plasmodium_protein,_unknown_function	R1|R2|R3	1|0|0	1	3	0	0.00|0.00|0.00	0|0|0	0	0	0.821
PF3D7_0521700	ATP-dependent_RNA_helicase_DDX1,_putative	R1|R2|R3	1|0|0	1	3	0	0.00|0.00|0.00	0|0|0	0	0	0.821
PF3D7_0309500	asparagine_synthetase_[glutamine-hydrolyzing],_putative	R1|R2|R3	1|0|0	1	3	0	0.00|0.00|0.00	2|0|0	0	0	0.821
PF3D7_1129200	26S_proteasome_regulatory_subunit_RPN7,_putative	R1|R2|R3	1|0|0	1	3	0	0.00|0.00|0.00	3|0|0	0	0	0.821
PF3D7_1008400	26S_protease_regulatory_subunit_4,_putative	R1|R2|R3	1|0|0	1	3	0	0.00|0.00|0.00	4|0|0	0	0	0.821
PF3D7_0831700	heat_shock_protein_70	R1|R2|R3	1|0|0	1	3	0	0.00|0.00|0.00	13|0|0	0	0	0.821
PF3D7_1323100	60S_ribosomal_protein_L6,_putative	R1|R2|R3	1|0|0	1	3	0	0.00|0.00|0.00	0|2|0	0	0	0.821
PF3D7_1414300	60S_ribosomal_protein_L10,_putative	R1|R2|R3	1|0|0	1	3	0	0.00|0.00|0.00	0|3|0	0	0	0.821
PF3D7_0702500	Plasmodium_exported_protein,_unknown_function	R1|R2|R3	1|0|0	1	3	0	0.00|0.00|0.00	0|3|0	0	0	0.821
PF3D7_0608700	T-complex_protein_1_subunit_zeta	R1|R2|R3	1|0|0	1	3	0	0.00|0.00|0.00	0|4|0	0	0	0.821
PF3D7_1126200	40S_ribosomal_protein_S18,_putative	R1|R2|R3	1|0|0	1	3	0	0.00|0.00|0.00	0|5|0	0	0	0.821
PF3D7_1438900	thioredoxin_peroxidase_1	R1|R2|R3	1|0|0	1	3	0	0.00|0.00|0.00	0|8|0	0	0	0.821
PF3D7_1134000	heat_shock_protein_70	R1|R2|R3	1|0|0	1	3	0	0.00|0.00|0.00	0|9|0	0	0	0.821
