# Supplementary material for: MYST regulates DNA repair and forms a NuA4-like complex in the malaria parasite Plasmodium falciparum
Source: mSphere. 2024 Apr 2;9(4):e00140-24. doi: 10.1128/msphere.00140-24 (PMC11036802; doi:10.1128/msphere.00140-24)
Supplement: Table S2 — List of identified proteins from GFP-trap of PfEAF2 associated proteins. [file msphere.00140-24-s0003.xlsx]

## Sheet: PfEAF2 IPs
Table S2A. Identified proteins from three replicates of PfEAF2 GFP-trap IPs from parasite nuclei compared to their controls
R1-R3: three repicates of IPs, nu: nuclear
Gene ID	Product Description	Gene Name	Protein Length	EAF2 nu R1	DAF2 nu R2	EAF2 nu R3	Control R1	Control R2	Control R3	annotation
PF3D7_1106000	RuvB-like helicase 2	RUVB2	475	163	206	216	2	3	0	RUVB2
PF3D7_0820000	Snf2-related CBP activator, putative	SRCAP	2082	225	321	198	0	0	0	SRCAP
PF3D7_1103600	actin-like protein, putative	ALP2a	499	135	240	184	0	0	0	ALP2a
PF3D7_1362200	RuvB-like helicase 3	RUVB3	483	380	423	177	2	0	0	RUVB3
PF3D7_0628600	DNA methyltransferase 1-associated protein 1, putative	N/A	385	153	251	143	0	0	0	DMAP1
PF3D7_1417600	conserved Plasmodium protein, unknown function	N/A	4662	161	201	133	0	0	0	SWR1
PF3D7_1422800	actin-related protein ARP4	ARP4	522	128	170	127	0	0	0
PF3D7_1464000	YL1 nuclear protein, putative	N/A	705	92	121	119	0	0	0	YL-1
PF3D7_0212100	conserved Plasmodium protein, unknown function	N/A	1844	71	69	118	0	0	0	Pentapeptide repeat-like
PF3D7_0818900	heat shock protein 70	HSP70	677	50	42	92	224	135	58
PF3D7_0917900	heat shock protein 70	BIP	652	33	29	91	70	64	21
PF3D7_0719300	actin-related protein ARP6	ARP6	1032	182	170	91	0	0	0
PF3D7_1246200	actin I	ACT1	376	118	197	78	68	114	72
PF3D7_1303800	conserved Plasmodium protein, unknown function	N/A	9271	198	173	76	0	0	0	TraI
PF3D7_0505600	BCNT domain-containing protein, putative	N/A	333	37	47	54	0	0	0	BCNT super family
PF3D7_1316900	conserved protein, unknown function	N/A	958	66	93	47	0	0	0	EPL1
PF3D7_1345700	isocitrate dehydrogenase [NADP], mitochondrial	IDH	468	14	8	45	0	0	0
PF3D7_1012400	hypoxanthine-guanine phosphoribosyltransferase	HGPRT	231	3	1	43	4	4	0
PF3D7_1118600	histone acetyltransferase MYST	MYST	608	45	59	42	0	0	0	MYST
PF3D7_1454400	aminopeptidase P	APP	777	10	11	40	30	5	0
PF3D7_1017600	conserved Plasmodium protein, unknown function	N/A	971	77	77	40	0	0	0	Yng2
PF3D7_0818200	14-3-3 protein	14-3-3I	262	16	41	37	14	8	2
PF3D7_0807000	YEATS domain-containing protein, putative	N/A	222	37	20	37	0	0	0	Yaf9, GAS41
PF3D7_1026800	40S ribosomal protein S2	RPS2	263	4	3	34	9	9	5
PF3D7_0915400	ATP-dependent 6-phosphofructokinase	PFK9	1418	5	2	31	26	38	16
PF3D7_1134000	heat shock protein 70	HSP70-3	663	2	3	31	57	44	6
PF3D7_0831700	heat shock protein 70	HSP70x	679	0	1	30	44	0	0
PF3D7_1462800	glyceraldehyde-3-phosphate dehydrogenase	GAPDH	337	3	2	30	50	34	30
PF3D7_1415900	zinc finger protein, putative	N/A	146	16	16	28	0	0	0
PF3D7_0812400	karyopherin alpha	KARalpha	545	11	17	27	5	5	0
PF3D7_1134100	protein disulfide-isomerase, putative	PDI-11	423	5	6	27	3	0	0
PF3D7_0714000	histone H2B variant	H2B.Z	123	17	18	26	8	0	2
PF3D7_1239600	hydroxyethylthiazole kinase	ThzK	302	0	0	25	0	0	0
PF3D7_0929400	high molecular weight rhoptry protein 2	RhopH2	1378	3	2	24	11	9	0
PF3D7_1232100	60 kDa chaperonin	CPN60	718	5	4	22	6	0	0
PF3D7_1437900	HSP40, subfamily A	HSP40	424	9	7	22	37	44	24
PF3D7_0527000	DNA replication licensing factor MCM3, putative	MCM3	962	7	2	21	4	0	0
PF3D7_1466300	26S proteasome regulatory subunit RPN2, putative	RPN2	1172	1	3	21	15	11	0
PF3D7_1015600	heat shock protein 60	HSP60	580	1	3	20	2	10	5
PF3D7_1229400	macrophage migration inhibitory factor	MIF	116	5	5	20	3	0	0
PF3D7_1407800	plasmepsin IV	PM4	449	4	3	20	29	6	2
PF3D7_1105100	histone H2B	H2B	117	21	20	19	7	4	4
PF3D7_0524000	karyopherin beta	KASbeta	1123	2	6	18	21	7	0
PF3D7_0932300	M18 aspartyl aminopeptidase	M18AAP	570	0	2	18	5	3	4
PF3D7_1120000	conserved protein, unknown function	N/A	1070	0	0	17	0	0	0
PF3D7_1410600	eukaryotic translation initiation factor 2 subunit gamma, putative	eIF2gamma	465	4	4	17	0	0	0
PF3D7_1116800	heat shock protein 101	HSP101	906	0	0	16	3	0	0
PF3D7_0822600	protein transport protein SEC23	SEC23	759	1	2	15	4	0	0
PF3D7_0922200	S-adenosylmethionine synthetase	SAMS	402	6	7	15	64	26	12
PF3D7_1203700	nucleosome assembly protein	NAPL	347	4	2	15	8	2	2
PF3D7_1412500	actin II	ACT2	376	11	10	15	11	25	13
PF3D7_0205900	26S proteasome regulatory subunit RPN1, putative	RPN1	966	2	1	14	13	13	5
PF3D7_0219600	replication factor C subunit 1	RFC1	904	2	1	14	0	2	0
PF3D7_1108400	casein kinase 2, alpha subunit	CK2alpha	335	2	3	14	2	0	0
PF3D7_1111100	replication factor C subunit 5, putative	RFC5	349	1	0	14	0	2	0
PF3D7_0934800	cAMP-dependent protein kinase catalytic subunit	PKAc	342	0	1	14	0	0	0
PF3D7_1361900	proliferating cell nuclear antigen 1	PCNA1	274	0	1	14	0	0	0
PF3D7_1417800	DNA replication licensing factor MCM2	MCM2	971	1	0	14	0	0	0
PF3D7_0320900	histone H2A.Z	H2A.Z	158	20	62	13	0	2	0
PF3D7_0413700	lysine decarboxylase-like protein, putative	N/A	338	1	1	13	0	2	0
PF3D7_0608800	ornithine aminotransferase	OAT	414	4	2	13	10	9	5
PF3D7_0621200	pyridoxine biosynthesis protein PDX1	PDX1	301	1	0	13	7	12	7
PF3D7_0919000	nucleosome assembly protein	NAPS	269	13	17	13	2	0	0
PF3D7_1105000	histone H4	H4	103	27	38	13	11	8	9
PF3D7_1357000	elongation factor 1-alpha	N/A	443	18	12	13	71	79	36
PF3D7_1438900	thioredoxin peroxidase 1	Trx-Px1	195	8	2	13	12	11	9
PF3D7_1465900	40S ribosomal protein S3	N/A	221	7	4	13	9	9	4
PF3D7_0513300	purine nucleoside phosphorylase	PNP	245	0	0	12	3	2	0
PF3D7_0708400	heat shock protein 90	HSP90	745	5	4	12	26	39	12
PF3D7_0708800	heat shock protein 110	HSP110c	873	0	0	12	8	12	0
PF3D7_0827900	protein disulfide-isomerase	PDI8	483	2	0	12	10	3	0
PF3D7_1357800	T-complex protein 1 subunit delta	CCT4	529	0	0	12	14	13	2
PF3D7_1408000	plasmepsin II	PMII	453	5	2	12	57	16	7
PF3D7_0513600	deoxyribodipyrimidine photo-lyase, putative	N/A	1113	1	2	12	0	0	0
PF3D7_1015800	ribonucleoside-diphosphate reductase small chain, putative	N/A	335	1	0	12	0	0	0
PF3D7_1008400	26S protease regulatory subunit 4, putative	RPT2	448	4	2	11	7	7	3
PF3D7_1252100	rhoptry neck protein 3	RON3	2215	1	0	11	2	7	0
PF3D7_1033700	bromodomain protein 1	BDP1	488	9	9	11	0	0	0
PF3D7_1227100	DNA helicase 60	DH60	742	0	0	11	0	0	0
PF3D7_0214000	T-complex protein 1 subunit theta	CCT8	542	0	0	10	8	4	0
PF3D7_0306800	T-complex protein 1 subunit beta	CCT2	533	0	0	10	13	17	7
PF3D7_0322900	40S ribosomal protein S3A, putative	RPS3A	262	4	2	10	8	15	6
PF3D7_0605100	RNA-binding protein, putative	N/A	755	3	4	10	3	0	0
PF3D7_0814000	60S ribosomal protein L13-2, putative	N/A	215	5	1	10	2	11	0
PF3D7_0823300	histone acetyltransferase GCN5	GCN5	1465	5	14	10	53	0	0
PF3D7_0905400	high molecular weight rhoptry protein 3	RhopH3	897	4	1	10	10	4	0
PF3D7_1124600	ethanolamine kinase	EK	423	1	1	10	4	0	0
PF3D7_1129100	parasitophorous vacuolar protein 1	PV1	452	0	3	10	23	14	13
PF3D7_1338200	60S ribosomal protein L6, putative	RPL6	221	0	0	10	8	6	3
PF3D7_1427500	DNA mismatch repair protein MSH2, putative	MSH2-1	811	0	0	10	0	6	0
PF3D7_1431700	60S ribosomal protein L14, putative	N/A	165	3	5	10	5	8	2
PF3D7_1460700	60S ribosomal protein L27	RPL27	146	2	4	10	2	9	0
PF3D7_1136500	casein kinase 1	CK1	323	1	0	10	0	0	0
PF3D7_0218000	replication factor C subunit 2, putative	RFC2	330	2	0	9	0	3	0
PF3D7_0309500	asparagine synthetase [glutamine-hydrolyzing], putative	AS	610	0	0	9	4	2	0
PF3D7_0406100	V-type proton ATPase subunit B	N/A	494	0	0	9	6	0	0
PF3D7_0413600	26S protease regulatory subunit 6B, putative	RPT3	392	3	1	9	9	10	2
PF3D7_0619400	cell division cycle protein 48 homologue, putative	N/A	828	5	5	9	28	33	14
PF3D7_0627800	acetyl-CoA synthetase, putative	ACS	997	3	3	9	18	12	5
PF3D7_0629200	DnaJ protein, putative	N/A	380	6	0	9	24	26	4
PF3D7_1010700	dolichyl-phosphate-mannose--protein mannosyltransferase, putative	N/A	223	1	1	9	39	19	0
PF3D7_1104000	phenylalanine--tRNA ligase beta subunit	N/A	623	0	0	9	7	9	0
PF3D7_1230700	protein transport protein SEC13	SEC13	822	1	0	9	7	2	3
PF3D7_1311800	M1-family alanyl aminopeptidase	M1AAP	1085	0	0	9	4	0	0
PF3D7_1311900	V-type proton ATPase catalytic subunit A	vapA	611	1	2	9	3	5	0
PF3D7_1342000	40S ribosomal protein S6	N/A	306	1	1	9	0	7	2
PF3D7_1402300	26S proteasome regulatory subunit RPN6	RPN6	666	1	0	9	5	5	0
PF3D7_1451100	elongation factor 2	eEF2	832	2	3	9	58	23	12
PF3D7_0705400	DNA replication licensing factor MCM7	MCM7	821	0	0	9	0	0	0
PF3D7_0811400	conserved protein, unknown function	N/A	608	4	1	9	0	0	0
PF3D7_0813300	NPL domain-containing protein, putative	N/A	315	1	2	8	8	0	0
PF3D7_1030500	26S proteasome regulatory subunit RPN9, putative	RPN9	393	0	0	8	7	4	2
PF3D7_1126200	40S ribosomal protein S18, putative	RPS18	156	1	0	8	4	8	7
PF3D7_1130400	26S protease regulatory subunit 6A, putative	RPT5	439	3	2	8	3	4	0
PF3D7_1132200	T-complex protein 1 subunit alpha	TCP1	544	0	0	8	18	18	3
PF3D7_1224300	polyadenylate-binding protein 1, putative	PABP1	875	8	4	8	32	18	16
PF3D7_1229500	T-complex protein 1 subunit gamma	CCT3	542	0	1	8	13	17	6
PF3D7_1306400	26S protease regulatory subunit 10B, putative	RPT4	393	3	1	8	12	11	3
PF3D7_1341200	60S ribosomal protein L18, putative	N/A	184	1	1	8	5	8	4
PF3D7_1355100	DNA replication licensing factor MCM6	MCM6	929	0	0	8	5	3	0
PF3D7_1425900	conserved Plasmodium protein, unknown function	N/A	368	1	3	8	2	0	0
PF3D7_0617800	histone H2A	H2A	132	2	1	8	0	0	0
PF3D7_0904800	replication protein A1, small fragment	RPA1	484	0	0	8	0	0	0
PF3D7_0926700	glutamine-dependent NAD(+) synthetase, putative	NADSYN	839	0	0	8	0	0	0
PF3D7_1110500	vacuolar protein sorting-associated protein 35, putative	VPS35	1050	0	0	8	0	0	0
PF3D7_1317100	DNA replication licensing factor MCM4	MCM4	1005	2	2	8	0	0	0
PF3D7_1431600	succinyl-CoA ligase [ADP-forming] subunit beta, putative	N/A	462	0	0	8	0	0	0
PF3D7_1451800	sortilin	SORTLR	895	0	0	8	0	0	0
PF3D7_0320300	T-complex protein 1 subunit epsilon	CCT5	535	0	0	7	12	14	2
PF3D7_0320800	ATP-dependent RNA helicase DDX6	DOZI	433	1	0	7	3	6	0
PF3D7_0511800	inositol-3-phosphate synthase	INO1	604	0	0	7	3	2	0
PF3D7_0517000	60S ribosomal protein L12, putative	N/A	165	1	3	7	5	5	5
PF3D7_0608700	T-complex protein 1 subunit zeta	CCT6	543	0	0	7	19	14	7
PF3D7_0624000	hexokinase	HK	493	0	0	7	0	3	0
PF3D7_0912900	26S proteasome regulatory subunit RPN8, putative	RPN8	338	0	2	7	7	0	0
PF3D7_1116700	dipeptidyl aminopeptidase 1	DPAP1	700	0	0	7	5	0	0
PF3D7_1129200	26S proteasome regulatory subunit RPN7, putative	RPN7	393	0	0	7	3	5	0
PF3D7_1145400	dynamin-like protein	DYN1	837	1	1	7	0	11	2
PF3D7_1211400	heat shock protein DNAJ homologue Pfj4	PfJ4	244	5	1	7	3	13	3
PF3D7_1248900	26S protease regulatory subunit 8, putative	RPT6	435	3	2	7	7	6	4
PF3D7_1338100	26S proteasome regulatory subunit RPN3, putative	RPN3	503	0	0	7	8	7	3
PF3D7_1349200	glutamate--tRNA ligase, putative	N/A	863	1	1	7	0	3	0
PF3D7_1358800	40S ribosomal protein S15	RPS15	151	1	0	7	0	10	0
PF3D7_1359400	CUGBP Elav-like family member 1	CELF1	509	0	0	7	4	0	0
PF3D7_1424400	60S ribosomal protein L7-3, putative	N/A	283	1	2	7	0	9	5
PF3D7_1444800	fructose-bisphosphate aldolase	FBPA	369	2	2	7	7	5	0
PF3D7_0211800	asparagine--tRNA ligase	AsnRS	610	4	4	7	0	0	0
PF3D7_0505200	actin-like protein, putative	ALP2b	565	5	5	7	0	0	0
PF3D7_0728000	eukaryotic translation initiation factor 2 subunit alpha	eIF2alpha	329	0	0	7	0	0	0
PF3D7_0913200	elongation factor 1-beta	EF-1beta	276	0	0	7	0	0	0
PF3D7_1023900	chromodomain-helicase-DNA-binding protein 1 homolog, putative	CHD1	3328	35	27	7	0	0	0
PF3D7_1034400	flavoprotein subunit of succinate dehydrogenase	SDHA	631	0	0	7	0	0	0
PF3D7_1137400	UVB-resistance protein UVR8 homologue	N/A	425	0	0	7	0	0	0
PF3D7_1223100	cAMP-dependent protein kinase regulatory subunit	PKAr	441	1	0	7	0	0	0
PF3D7_1420600	pantothenate kinase 1, putative	PANK1	519	1	0	7	0	0	0
PF3D7_1464900	ATP-dependent zinc metalloprotease FTSH, putative	N/A	706	0	0	7	0	0	0
PF3D7_0422400	40S ribosomal protein S19	RPS19	170	0	1	6	5	7	4
PF3D7_0516200	40S ribosomal protein S11	RPS11	151	3	2	6	6	9	6
PF3D7_0520000	40S ribosomal protein S9, putative	RPS9	189	1	0	6	4	5	4
PF3D7_0627500	protein DJ-1	DJ1	189	1	0	6	11	4	0
PF3D7_1017900	26S proteasome regulatory subunit p55, putative	RPN5	467	0	0	6	8	2	0
PF3D7_1241700	replication factor C subunit 4, putative	RFC4	336	2	3	6	0	3	0
PF3D7_1242700	40S ribosomal protein S17, putative	N/A	137	2	1	6	4	9	3
PF3D7_1311500	26S protease regulatory subunit 7, putative	RPT1	420	2	3	6	9	6	0
PF3D7_1361000	protein arginine N-methyltransferase 5, putative	PRMT5	724	1	1	6	0	2	0
PF3D7_1463200	replication factor C subunit 3, putative	RFC3	344	1	0	6	0	6	0
PF3D7_0206700	adenylosuccinate lyase	ADSL	471	0	0	6	0	0	0
PF3D7_0809500	histone acetyltransferase subunit NuA4, putative	N/A	104	12	11	6	0	0	0	Eaf6
PF3D7_1027300	peroxiredoxin	nPrx	393	2	2	6	0	0	0
PF3D7_1104200	chromatin remodeling protein	SNF2L	1426	8	11	6	0	0	0
PF3D7_1108500	succinyl-CoA synthetase alpha subunit, putative	N/A	327	0	0	6	0	0	0
PF3D7_1128400	bifunctional farnesyl/geranylgeranyl diphosphate synthase	FPPS/GGPPS	376	0	0	6	0	0	0
PF3D7_1349600	conserved Plasmodium protein, unknown function	N/A	307	0	0	6	0	0	0
PF3D7_1355800	splicing factor 3B subunit 5, putative	SF3B5	86	0	0	6	0	0	0
PF3D7_1366600	signal recognition particle receptor subunit alpha, putative	SRPR-alpha	576	0	0	6	0	0	0
PF3D7_1423300	serine/threonine protein phosphatase 7	PP7	959	5	4	6	0	0	0
PF3D7_1441100	conserved Plasmodium protein, unknown function	N/A	227	7	9	6	0	0	0
PF3D7_0317600	40S ribosomal protein S11, putative	RPS11	161	2	1	5	10	13	5
PF3D7_0507100	60S ribosomal protein L4	RPL4	411	1	4	5	10	19	4
PF3D7_0507700	nuclear protein localization protein 4, putative	NPL4	531	0	0	5	2	0	0
PF3D7_0721600	40S ribosomal protein S5, putative	N/A	195	4	4	5	3	14	5
PF3D7_1011800	PRE-binding protein	PREBP	1139	1	3	5	0	5	0
PF3D7_1105400	40S ribosomal protein S4, putative	RPS4	261	1	0	5	7	15	8
PF3D7_1130200	60S ribosomal protein P0	PfP0	316	2	5	5	11	14	9
PF3D7_1142500	60S ribosomal protein L28	RPL28	127	0	0	5	2	5	4
PF3D7_1238100	calcyclin binding protein, putative	N/A	228	0	0	5	2	0	0
PF3D7_1368100	26S proteasome regulatory subunit RPN11, putative	RPN11	311	0	1	5	3	2	0
PF3D7_1424100	60S ribosomal protein L5, putative	RPL5	294	5	2	5	7	14	10
PF3D7_1447000	40S ribosomal protein S5	N/A	272	1	1	5	5	11	5
PF3D7_0209800	ATP-dependent RNA helicase UAP56	UAP56	457	0	0	5	0	0	0
PF3D7_0519700	FoP domain-containing protein, putative	N/A	192	0	0	5	0	0	0
PF3D7_0623500	superoxide dismutase [Fe]	SOD2	266	1	0	5	0	0	0
PF3D7_0624600	ISWI chromatin-remodeling complex ATPase	ISWI	2719	9	9	5	0	0	0
PF3D7_0722200	rhoptry-associated leucine zipper-like protein 1	RALP1	749	0	0	5	0	0	0
PF3D7_0808400	coatomer subunit epsilon, putative	SEC28	278	0	0	5	0	0	0
PF3D7_0912800	tRNA (adenine(58)-N(1))-methyltransferase non-catalytic subunit TRM6, putative	GCD10	616	0	0	5	0	0	0
PF3D7_0924300	thiamine pyrophosphokinase	TPK	400	0	0	5	0	0	0
PF3D7_1007200	rho GTPase-activating protein, putative	N/A	593	0	0	5	0	0	0
PF3D7_1211700	DNA replication licensing factor MCM5, putative	MCM5	758	1	0	5	0	0	0
PF3D7_1216200	glycerol-3-phosphate dehydrogenase [NAD(+)], putative	N/A	367	0	0	5	0	0	0
PF3D7_1409800	CUGBP Elav-like family member 2, putative	CELF2	514	2	2	5	0	0	0
PF3D7_1412100	mini-chromosome maintenance complex-binding protein, putative	MCMBP	956	0	0	5	0	0	0
PF3D7_1414400	serine/threonine protein phosphatase PP1	PP1	304	0	0	5	0	0	0
PF3D7_0306900	40S ribosomal protein S23, putative	N/A	145	1	1	4	0	3	3
PF3D7_0315100	eukaryotic translation initiation factor 4E	eIF4E	227	1	0	4	4	0	0
PF3D7_0316800	40S ribosomal protein S15A, putative	N/A	130	1	0	4	2	6	0
PF3D7_0516900	60S ribosomal protein L2	RPL2	260	1	2	4	4	10	2
PF3D7_0520900	adenosylhomocysteinase	SAHH	479	0	0	4	0	4	0
PF3D7_0813900	40S ribosomal protein S16, putative	RPS16	144	1	1	4	7	7	6
PF3D7_0823200	RNA-binding protein, putative	N/A	286	1	0	4	19	7	0
PF3D7_0826700	receptor for activated c kinase	RACK1	323	1	0	4	15	6	2
PF3D7_1109900	60S ribosomal protein L36	RPL36	112	1	1	4	0	4	0
PF3D7_1117700	GTP-binding nuclear protein RAN/TC4	RAN	214	0	1	4	3	0	0
PF3D7_1309100	60S ribosomal protein L24, putative	N/A	162	3	2	4	0	3	0
PF3D7_1323100	60S ribosomal protein L6, putative	N/A	190	0	1	4	5	7	4
PF3D7_1325100	phosphoribosylpyrophosphate synthetase	N/A	437	0	0	4	15	12	0
PF3D7_1338300	elongation factor 1-gamma, putative	EF-1gamma	411	1	2	4	4	6	4
PF3D7_1353900	proteasome subunit alpha type-7, putative	N/A	241	0	0	4	3	0	0
PF3D7_1407900	plasmepsin I	PMI	452	0	0	4	41	13	8
PF3D7_1408600	40S ribosomal protein S8e, putative	N/A	218	6	4	4	4	10	0
PF3D7_1421200	40S ribosomal protein S25	RPS25	105	0	0	4	0	7	5
PF3D7_1468700	eukaryotic initiation factor 4A	eIF4A	398	2	1	4	55	49	23
PF3D7_0205400	PCI domain-containing protein, putative	N/A	457	1	0	4	0	0	0
PF3D7_0512700	orotate phosphoribosyltransferase	OPRT	281	0	0	4	0	0	0
PF3D7_0524400	ribosome-interacting GTPase 1, putative	RBG1	365	0	0	4	0	0	0
PF3D7_0528100	AP-1 complex subunit beta, putative	N/A	929	0	0	4	0	0	0
PF3D7_0617200	conserved protein, unknown function	N/A	446	0	0	4	0	0	0
PF3D7_0816000	ribosome assembly protein RRB1, putative	RRB1	491	0	0	4	0	0	0
PF3D7_0920800	inosine-5'-monophosphate dehydrogenase	IMPDH	510	0	0	4	0	0	0
PF3D7_1015200.2	Cysteine--tRNA ligase, putative	N/A	677	0	0	4	0	0	0
PF3D7_1025300	conserved protein, unknown function	N/A	922	0	0	4	0	0	0
PF3D7_1103700	casein kinase II beta chain	CK2beta1	245	0	0	4	0	0	0
PF3D7_1144500	SUMO-activating enzyme subunit 1	AOS1	338	0	0	4	0	0	0
PF3D7_1205800	high mobility group protein B3, putative	HMGB3	2284	4	5	4	0	0	0
PF3D7_1246800	signal recognition particle receptor subunit beta, putative	SRPRB	261	0	0	4	0	0	0
PF3D7_1247400	peptidyl-prolyl cis-trans isomerase FKBP35	FKBP35	304	1	1	4	0	0	0
PF3D7_1311200	alternative splicing regulator, putative	N/A	527	0	0	4	0	0	0
PF3D7_1402100	pseudouridine synthase, putative	N/A	879	0	0	4	0	0	0
PF3D7_1406700	vacuolar protein sorting-associated protein 29	VPS29	194	0	0	4	0	0	0
PF3D7_1414800	small nuclear ribonucleoprotein-associated protein B, putative	SMB1	201	2	0	4	0	0	0
PF3D7_1459700	pyridoxal 5'-phosphate synthase, putative	N/A	287	0	0	4	0	0	0
PF3D7_0312300	26S proteasome regulatory subunit RPN12, putative	RPN12	304	1	0	3	6	0	0
PF3D7_0312800	60S ribosomal protein L26, putative	N/A	126	0	1	3	0	7	0
PF3D7_0607000	translation initiation factor IF-2, putative	N/A	977	0	0	3	3	3	0
PF3D7_0608500	proteasome subunit alpha type-2, putative	N/A	235	0	0	3	5	2	0
PF3D7_0626800	pyruvate kinase	PyrK	511	0	0	3	10	17	4
PF3D7_0810800	hydroxymethyldihydropterin pyrophosphokinase-dihydropteroate synthase	PPPK-DHPS	706	0	0	3	18	11	4
PF3D7_0906500	arginase	N/A	411	0	0	3	3	3	2
PF3D7_1006200	DNA/RNA-binding protein Alba 3	ALBA3	107	0	0	3	7	7	5
PF3D7_1014600	transcriptional coactivator ADA2	ADA2	2578	13	6	3	22	0	0
PF3D7_1103100	60S acidic ribosomal protein P1, putative	RPP1	118	0	0	3	0	2	0
PF3D7_1124900	60S ribosomal protein L35, putative	RPL35	124	0	0	3	0	3	0
PF3D7_1142600	60S ribosomal protein L35ae, putative	N/A	140	0	1	3	0	3	0
PF3D7_1145100	coatomer subunit gamma, putative	SEC21	1068	0	0	3	3	0	0
PF3D7_1219100	clathrin heavy chain, putative	N/A	1997	0	0	3	3	0	0
PF3D7_1244100	N-alpha-acetyltransferase 15, NatA auxiliary subunit, putative	N/A	1296	0	0	3	0	7	3
PF3D7_1302800	40S ribosomal protein S7, putative	N/A	194	0	0	3	2	11	4
PF3D7_1324900	L-lactate dehydrogenase	LDH	316	1	0	3	5	3	3
PF3D7_1331800	60S ribosomal protein L23, putative	N/A	139	2	2	3	3	6	4
PF3D7_1347500	DNA/RNA-binding protein Alba 4	ALBA4	372	0	0	3	7	4	4
PF3D7_1351400	60S ribosomal protein L17, putative	N/A	203	0	0	3	3	4	3
PF3D7_1352500	thioredoxin-related protein, putative	N/A	208	0	0	3	3	0	0
PF3D7_1361100	protein transport protein Sec24A	SEC24A	940	0	0	3	3	0	0
PF3D7_1429800	coatomer subunit beta, putative	N/A	1370	0	0	3	6	4	2
PF3D7_1453800	glucose-6-phosphate dehydrogenase-6-phosphogluconolactonase	GluPho	910	0	0	3	0	5	0
PF3D7_1463300	DNA polymerase alpha subunit B, putative	N/A	539	0	0	3	2	0	0
PF3D7_0217900	conserved Plasmodium protein, unknown function	N/A	519	0	0	3	0	0	0
PF3D7_0218500	small nuclear ribonucleoprotein Sm D2, putative	SNRPD2	101	0	0	3	0	0	0
PF3D7_0307500	spindle and kinetochore-associated protein 2, putative	SKA2	389	1	0	3	0	0	0
PF3D7_0308600	pre-mRNA-processing factor 19, putative	PRPF19	532	2	0	3	0	0	0
PF3D7_0309600	60S acidic ribosomal protein P2	PfP2	112	0	0	3	0	0	0
PF3D7_0523100	mitochondrial-processing peptidase subunit alpha, putative	N/A	534	0	0	3	0	0	0
PF3D7_0617300	conserved Plasmodium protein, unknown function	N/A	139	0	0	3	0	0	0
PF3D7_0619900	splicing factor 3A subunit 2, putative	SF3A2	233	0	0	3	0	0	0
PF3D7_0826500	ubiquitin conjugation factor E4 B, putative	UBE4B	1326	0	0	3	0	0	0
PF3D7_0912500	SAP domain-containing protein, putative	N/A	288	0	0	3	0	0	0
PF3D7_1003300	N-terminal acetyltransferase A complex catalytic subunit ARD1, putative	ARD1	152	0	0	3	0	0	0
PF3D7_1016300	GBP130 protein	GBP130	824	0	1	3	0	0	0
PF3D7_1037100	pyruvate kinase 2	PyKII	745	0	0	3	0	0	0
PF3D7_1250300	vacuolar protein sorting-associated protein 26, putative	VPS26	297	0	1	3	0	0	0
PF3D7_1312900	eukaryotic translation initation factor 4 gamma	EIF4G	1255	0	0	3	0	0	0
PF3D7_1345100	thioredoxin 2	TRX2	157	0	0	3	0	0	0
PF3D7_1353800	proteasome subunit alpha type-4, putative	N/A	246	0	0	3	0	0	0
PF3D7_1405600	ribonucleoside-diphosphate reductase small chain, putative	RNR	349	0	0	3	0	0	0
PF3D7_1417500	H/ACA ribonucleoprotein complex subunit 4, putative	CBF5	466	1	0	3	0	0	0
PF3D7_1418000	ubiquitin fusion degradation protein 1, putative	UFD1	282	0	0	3	0	0	0
PF3D7_1437400	pantothenate kinase 2, putative	PANK2	766	0	0	3	0	0	0
PF3D7_1438700	DNA primase small subunit	N/A	452	0	0	3	0	0	0
PF3D7_1471100	exported protein 2	EXP2	287	0	0	3	0	0	0
PF3D7_0210100	60S ribosomal protein L37ae, putative	RPL37A	96	1	0	2	0	3	0
PF3D7_0213100	protein SIS1	SIS1	328	1	0	2	0	3	0
PF3D7_0217800	40S ribosomal protein S26	RPS26	107	1	1	2	2	3	0
PF3D7_0307200	60S ribosomal protein L7, putative	N/A	257	5	2	2	5	14	4
PF3D7_0308200	T-complex protein 1 subunit eta	CCT7	539	0	0	2	13	4	0
PF3D7_0317000	proteasome subunit alpha type-3, putative	N/A	252	0	0	2	5	0	0
PF3D7_0415900	60S ribosomal protein L15, putative	N/A	205	2	1	2	5	5	2
PF3D7_0416800	small GTP-binding protein sar1	SAR1	192	0	0	2	25	23	0
PF3D7_0519400	40S ribosomal protein S24	RPS24	133	0	0	2	2	5	0
PF3D7_0606700	coatomer alpha subunit, putative	N/A	1512	0	0	2	2	3	0
PF3D7_0710600	60S ribosomal protein L34	RPL34	150	0	0	2	0	3	0
PF3D7_0719700	40S ribosomal protein S10, putative	RPS10	137	0	0	2	4	3	0
PF3D7_0807800	26S proteasome regulatory subunit RPN10, putative	RPN10	481	0	0	2	13	7	2
PF3D7_0814200	DNA/RNA-binding protein Alba 1	ALBA1	248	1	0	2	6	9	7
PF3D7_0822300	small nuclear ribonucleoprotein G, putative	SNRPG	83	0	0	2	3	0	0
PF3D7_0922600	glutamine synthetase, putative	N/A	543	0	0	2	3	0	0
PF3D7_1007700	AP2 domain transcription factor AP2-I	AP2-I	1597	9	6	2	2	0	0
PF3D7_1008700	tubulin beta chain	N/A	445	2	1	2	42	27	16
PF3D7_1015900	enolase	ENO	446	0	0	2	7	9	5
PF3D7_1019400	60S ribosomal protein L30e, putative	N/A	108	1	2	2	7	4	3
PF3D7_1027800	60S ribosomal protein L3	RPL3	386	3	2	2	10	15	4
PF3D7_1037300	ADP/ATP transporter on adenylate translocase	ADT	301	0	0	2	10	6	0
PF3D7_1118200	heat shock protein 90, putative	N/A	930	0	0	2	26	14	0
PF3D7_1130100	60S ribosomal protein L38	RPL38	87	0	0	2	0	4	0
PF3D7_1213700	DNA-directed RNA polymerases I, II, and III subunit RPABC3, putative	RPB8	145	0	0	2	2	0	0
PF3D7_1222300	endoplasmin, putative	GRP94	821	0	0	2	36	16	0
PF3D7_1317800	40S ribosomal protein S19	RPS19	145	1	1	2	2	5	2
PF3D7_1341900	V-type proton ATPase subunit D, putative	N/A	247	0	0	2	0	5	0
PF3D7_1343000	phosphoethanolamine N-methyltransferase	PMT	266	1	1	2	5	4	0
PF3D7_1403900	serine/threonine protein phosphatase CPPED1, putative	CPPED1	298	0	0	2	0	2	0
PF3D7_1408100	plasmepsin III	PMIII	451	1	0	2	19	12	6
PF3D7_1414000	26S proteasome regulatory subunit RPN13, putative	RPN13	253	0	0	2	2	0	0
PF3D7_1426000	60S ribosomal protein L21	RPL21	161	1	0	2	3	9	2
PF3D7_1441200	60S ribosomal protein L1, putative	N/A	217	0	0	2	0	6	4
PF3D7_1442300	tRNA import protein tRIP	tRIP	402	0	0	2	3	0	0
PF3D7_1466400	AP2 domain transcription factor AP2-EXP	ApiAP2	813	9	13	2	2	0	0
PF3D7_0204500	aspartate transaminase	AspAT	405	0	0	2	0	0	0
PF3D7_0302500	cytoadherence linked asexual protein 3.1	CLAG3.1	1417	0	0	2	0	0	0
PF3D7_0306100	conserved Plasmodium protein, unknown function	N/A	628	3	1	2	0	0	0
PF3D7_0310700	trafficking protein particle complex subunit 4, putative	N/A	145	0	0	2	0	0	0
PF3D7_0318100	stomatin-like protein, putative	STOML	374	0	0	2	0	0	0
PF3D7_0323400	Rh5 interacting protein	RIPR	1086	0	0	2	0	0	0
PF3D7_0409400	chaperone protein DnaJ	DnaJ	672	0	0	2	0	0	0
PF3D7_0414000	structural maintenance of chromosomes protein 3, putative	SMC3	1193	0	0	2	0	0	0
PF3D7_0417300	LETM1-like protein, putative	N/A	802	0	0	2	0	0	0
PF3D7_0419800	60S ribosomal protein L7ae/L30e, putative	N/A	236	0	0	2	0	0	0
PF3D7_0508800	single-stranded DNA-binding protein	SSB	284	0	0	2	0	0	0
PF3D7_0510400	PDCD2 domain-containing protein, putative	N/A	439	0	0	2	0	0	0
PF3D7_0520200	mediator of RNA polymerase II transcription subunit 17, putative	MED17	697	0	0	2	0	0	0
PF3D7_0525100	acyl-CoA synthetase	ACS10	673	0	0	2	0	0	0
PF3D7_0626200	conserved Plasmodium protein, unknown function	N/A	418	0	0	2	0	0	0
PF3D7_0706400	60S ribosomal protein L37	RPL37	92	0	0	2	0	0	0
PF3D7_0717700	serine--tRNA ligase, putative	N/A	539	0	0	2	0	0	0
PF3D7_0804800	peptidyl-prolyl cis-trans isomerase	CYP24	217	0	0	2	0	0	0
PF3D7_0821200	conserved protein, unknown function	N/A	191	0	0	2	0	0	0
PF3D7_0907700	proteasome activator 28 subunit beta, putative	PA28	279	0	0	2	0	0	0
PF3D7_0911200	conserved Plasmodium protein, unknown function	N/A	197	0	1	2	0	0	0
PF3D7_0914500	conserved Plasmodium protein, unknown function	N/A	1728	0	0	2	0	0	0
PF3D7_0917500	conserved protein, unknown function	N/A	681	0	0	2	0	0	0
PF3D7_0934500	V-type proton ATPase subunit E, putative	N/A	235	0	0	2	0	0	0
PF3D7_1007900	eukaryotic translation initiation factor 3 subunit D, putative	EIF3D	543	0	0	2	0	0	0
PF3D7_1010900	conserved Plasmodium protein, unknown function	N/A	349	0	0	2	0	0	0
PF3D7_1021600	deoxyribose-phosphate aldolase, putative	DPA	263	2	1	2	0	0	0
PF3D7_1033200	early transcribed membrane protein 10.2	ETRAMP10.2	355	0	0	2	0	0	0
PF3D7_1036900	conserved Plasmodium protein, unknown function	N/A	1681	6	6	2	0	0	0
PF3D7_1116300	peptidyl-prolyl cis-trans isomerase	CYP19C	167	0	0	2	0	0	0
PF3D7_1124300	conserved protein, unknown function	N/A	525	2	1	2	0	0	0
PF3D7_1125500	small nuclear ribonucleoprotein Sm D1, putative	SNRPD1	126	0	0	2	0	0	0
PF3D7_1127100	deoxyuridine 5'-triphosphate nucleotidohydrolase	dUTPase	173	0	0	2	0	0	0
PF3D7_1134800	coatomer subunit delta	N/A	487	0	0	2	0	0	0
PF3D7_1213200	mediator of RNA polymerase II transcription subunit 18, putative	MED18	278	0	0	2	0	0	0
PF3D7_1224900	splicing factor 3B subunit 6, putative	SF3B6	106	0	0	2	0	0	0
PF3D7_1225200	DNA-binding protein, putative	N/A	1187	4	2	2	0	0	0
PF3D7_1226600	proliferating cell nuclear antigen 2	PCNA2	264	0	0	2	0	0	0
PF3D7_1306900	U1 small nuclear ribonucleoprotein A, putative	SNRPA	449	0	0	2	0	0	0
PF3D7_1307000	exosome complex component RRP40, putative	RRP40	245	0	0	2	0	0	0
PF3D7_1318400	structural maintenance of chromosomes protein 2, putative	SMC2	1218	0	0	2	0	0	0
PF3D7_1343300	CDT1-like protein, putative	N/A	982	0	0	2	0	0	0
PF3D7_1358900	GTP-binding protein, putative	N/A	367	1	1	2	0	0	0
PF3D7_1364800	DNA-directed RNA polymerases I, II, and III subunit RPABC1, putative	RPB5	205	1	2	2	0	0	0
PF3D7_1366900	conserved protein, unknown function	N/A	685	0	0	2	0	0	0
PF3D7_1419200	thioredoxin-like protein, putative	ATrx1	671	0	0	2	0	0	0
PF3D7_1434800	mitochondrial acidic protein MAM33, putative	N/A	252	0	0	2	0	0	0
PF3D7_1441400	FACT complex subunit SSRP1, putative	FACT-S	506	1	2	2	0	0	0
PF3D7_1455500	AP-1 complex subunit gamma, putative	N/A	1081	0	0	2	0	0	0
PF3D7_1468100	MORC family protein, putative	N/A	2558	12	10	2	0	0	0
PF3D7_1475600	bromodomain protein 4, putative	BDP4	729	2	5	2	0	0	0
PF3D7_0108300	conserved Plasmodium protein, unknown function	ARP	2221	1	1	0	5	9	0
PF3D7_0309300	N2227-like protein, putative	N/A	955	1	1	0	9	0	0
PF3D7_0401800	Plasmodium exported protein (PHISTb), unknown function	PfD80	560	0	0	0	0	0	2
PF3D7_0405400	pre-mRNA-processing-splicing factor 8, putative	PRPF8	3136	1	0	0	5	3	0
PF3D7_0417200	bifunctional dihydrofolate reductase-thymidylate synthase	DHFR-TS	608	1	0	0	2	0	0
PF3D7_0500800	mature parasite-infected erythrocyte surface antigen	MESA	1434	1	1	0	5	0	0
PF3D7_0501600	rhoptry-associated protein 2	RAP2	398	2	2	0	38	15	10
PF3D7_0503400	actin-depolymerizing factor 1	ADF1	122	0	1	0	3	2	0
PF3D7_0507600	protein CAF40, putative	CAF40	652	0	0	0	4	0	0
PF3D7_0611400	SWI/SNF-related matrix-associated actin-dependent regulator of chromatin	SWIB	830	7	5	0	2	0	0
PF3D7_0614500	60S ribosomal protein L19	RPL19	182	1	2	0	0	10	0
PF3D7_0617900	histone H3 variant	H3.3	136	2	5	0	0	5	4
PF3D7_0702500	Plasmodium exported protein, unknown function	N/A	253	0	1	0	0	0	4
PF3D7_0706500	conserved Plasmodium protein, unknown function	N/A	1706	1	3	0	16	17	0
PF3D7_0716800	eukaryotic translation initiation factor 3 subunit I, putative	EIF3I	327	2	0	0	2	0	0
PF3D7_0719600	60S ribosomal protein L11a, putative	N/A	173	1	0	0	10	4	3
PF3D7_0802000	glutamate dehydrogenase, putative	GDH3	1397	4	3	0	11	11	5
PF3D7_0903700	alpha tubulin 1	N/A	453	1	0	0	11	18	11
PF3D7_0903900	60S ribosomal protein L32	RPL32	131	2	0	0	0	6	0
PF3D7_0922100	ubiquitin-like protein, putative	N/A	1542	1	0	0	4	0	0
PF3D7_0930300	merozoite surface protein 1	MSP1	1720	1	5	0	369	361	207
PF3D7_1003500	40S ribosomal protein S20e, putative	N/A	118	1	0	0	3	3	0
PF3D7_1004000	60S ribosomal protein L13, putative	N/A	202	2	1	0	6	8	0
PF3D7_1008100	PHD finger protein PHD1	PHD1	3853	9	9	0	31	0	0
PF3D7_1105600	translocon component PTEX88	PTEX88	777	3	1	0	2	0	0
PF3D7_1118300	insulinase, putative	N/A	1488	0	0	0	2	0	0
PF3D7_1208900	protein phosphatase PPM11, putative	PPM11	1442	1	1	0	0	2	0
PF3D7_1308200	carbamoyl phosphate synthetase	cpsSII	2375	0	3	0	5	4	0
PF3D7_1308300	40S ribosomal protein S27	RPS27	82	1	0	0	3	2	0
PF3D7_1323400	60S ribosomal protein L23	RPL23	190	1	0	0	0	3	0
PF3D7_1407100	rRNA 2'-O-methyltransferase fibrillarin, putative	NOP1	318	0	1	0	4	3	0
PF3D7_1410200	CTP synthase	CTPS	858	0	1	0	5	0	0
PF3D7_1410400	rhoptry-associated protein 1	RAP1	782	4	3	0	81	20	24
PF3D7_1414300	60S ribosomal protein L10, putative	N/A	219	2	0	0	4	5	0
PF3D7_1415300	RNA-binding protein Nova-1, putative	N/A	337	3	0	0	2	9	0
PF3D7_1417200	NOT family protein, putative	N/A	4466	0	2	0	4	0	4
PF3D7_1423700	conserved Plasmodium protein, unknown function	N/A	1558	3	0	0	3	0	0
PF3D7_1433400	PHD finger protein PHD2, putative	PHD2	5757	12	13	0	10	0	0
PF3D7_1434100	queuine tRNA-ribosyltransferase, putative	N/A	407	1	0	0	2	0	0
PF3D7_1449500	AP2 domain transcription factor AP2-O5, putative	ApiAP2	715	2	2	0	2	0	0
PF3D7_1466800	NOC3 domain-containing protein, putative	N/A	902	1	0	0	0	21	6
PF3D7_1473700	nucleoporin NUP116/NSP116, putative	NUP116	1253	9	8	0	0	2	0
PF3D7_1437200	ribonucleoside-diphosphate reductase large subunit, putative	N/A	847	0	0	0	2	0	0
PF3D7_0612100	eukaryotic translation initiation factor 3 subunit L, putative	EIF3L	656	0	0	0	2	0	0
PF3D7_1412600	deoxyhypusine synthase	DHS	496	0	0	0	2	0	0
PF3D7_1120100	phosphoglycerate mutase, putative	PGM1	250	0	0	0	2	0	0
PF3D7_1133800	RNA (uracil-5-)methyltransferase, putative	N/A	857	0	0	0	2	0	0
PF3D7_1332900	isoleucine--tRNA ligase, putative	cyto-IRS	1272	0	0	0	2	0	0
PF3D7_0709700	prodrug activation and resistance esterase	PARE	368	0	0	0	2	0	0
PF3D7_1011400	proteasome subunit beta type-5	N/A	271	0	0	0	2	0	0
PF3D7_1419300	glutathione S-transferase	GST	211	0	0	0	2	0	0
PF3D7_1010100	PI31 domain-containing protein, putative	N/A	298	0	0	0	2	0	0
PF3D7_1107400	DNA repair protein RAD51	RAD51	350	0	0	0	2	0	0
PF3D7_0604500	conserved Plasmodium protein, unknown function	N/A	2874	0	0	0	2	0	0
PF3D7_0621800	nascent polypeptide-associated complex subunit alpha, putative	N/A	184	0	0	0	2	0	0
PF3D7_1412300	nuclear transport factor 2, putative	NTF2	125	0	0	0	2	0	0
PF3D7_1124400	U6 snRNA-associated Sm-like protein LSm1, putative	LSM1	147	0	0	0	2	0	0
PF3D7_1123900	13 kDa ribonucleoprotein-associated protein, putative	SNU13	145	0	0	0	2	0	0
PF3D7_0721100	conserved protein, unknown function	N/A	244	0	0	0	2	0	0
PF3D7_0518300	proteasome subunit beta type-1, putative	N/A	240	0	0	0	2	0	0
PF3D7_0106800	ras-related protein Rab-5C	RAB5c	214	0	0	0	2	0	0
PF3D7_0517400	FACT complex subunit SPT16, putative	FACT-L	1141	0	0	0	2	0	0
PF3D7_0525000	zinc finger protein, putative	N/A	704	0	0	0	2	0	0
PF3D7_0602600	SAC3 domain-containing protein, putative	N/A	1297	0	0	0	2	0	0
PF3D7_0603100	RNA-binding protein, putative	N/A	452	0	0	0	2	0	0
PF3D7_1419400	conserved Plasmodium membrane protein, unknown function	N/A	2201	0	0	0	2	0	0
PF3D7_1468900	zinc finger protein, putative	N/A	813	0	0	0	2	0	0
PF3D7_0923900	polyadenylate-binding protein 2, putative	PABP2	202	0	0	0	2	0	0
PF3D7_1461300	40S ribosomal protein S28e, putative	N/A	67	0	0	0	2	0	0
PF3D7_1020700	N-acetyltransferase, GNAT family, putative	N/A	1269	0	0	0	2	0	0
PF3D7_0803800	proteasome subunit beta type-4	N/A	265	0	0	0	2	0	0
PF3D7_0703500	erythrocyte membrane-associated antigen	N/A	2299	0	0	0	3	0	0
PF3D7_0931800	proteasome subunit beta type-6, putative	N/A	282	0	0	0	3	0	0
PF3D7_0932800	importin alpha re-exporter, putative	CSE1	1342	0	0	0	3	0	0
PF3D7_1426700	phosphoenolpyruvate carboxylase	PEPC	1148	0	0	0	3	0	0
PF3D7_1470900	proteasome subunit beta type-2, putative	N/A	195	0	0	0	3	0	0
PF3D7_1474800	proteasome subunit alpha type-1, putative	N/A	254	0	0	0	3	0	0
PF3D7_0501000	Plasmodium exported protein, unknown function	N/A	260	0	0	0	3	0	0
PF3D7_0906600	zinc finger protein, putative	N/A	843	0	0	0	3	0	0
PF3D7_1369400	conserved Plasmodium protein, unknown function	N/A	2868	0	0	0	3	0	0
PF3D7_1359000	conserved Plasmodium protein, unknown function	N/A	3281	0	0	0	3	0	0
PF3D7_0108000	proteasome subunit beta type-3, putative	N/A	218	0	0	0	4	0	0
PF3D7_0730400	IMP1-like protein, putative	IMP2	158	0	0	0	4	0	0
PF3D7_1443900	heat shock protein 90, putative	HSP90	927	0	0	0	4	0	0
PF3D7_1460600	inner membrane complex sub-compartment protein 3	ISP3	148	0	0	0	4	0	0
PF3D7_0918300	eukaryotic translation initiation factor 3 subunit F, putative	EIF3F	320	0	0	0	5	0	0
PF3D7_1453700	HSP90 co-chaperone p23	P23	275	0	0	0	5	0	0
PF3D7_0301600	Plasmodium exported protein (hyp1), unknown function	GEXP21	732	0	0	0	5	0	0
PF3D7_1203400	major facilitator superfamily domain-containing protein, putative	MFS4	1250	0	0	0	5	0	0
PF3D7_1117100	ubiquitin carboxyl-terminal hydrolase UCH54	UCH54	465	0	0	0	5	0	0
PF3D7_0918000	glideosome-associated protein 50	GAP50	396	0	0	0	6	0	0
PF3D7_1456700	conserved Plasmodium protein, unknown function	N/A	684	0	0	0	6	0	0
PF3D7_0501200	parasite-infected erythrocyte surface protein	PIESP2	408	0	0	0	6	0	0
PF3D7_1142700	methyltransferase, putative	N/A	615	0	0	0	7	0	0
PF3D7_0807500	proteasome subunit alpha type-6, putative	N/A	260	0	0	0	8	0	0
PF3D7_1115700	cysteine proteinase falcipain 2a	FP2A	484	0	0	0	9	0	0
PF3D7_0307100	40S ribosomal protein S12, putative	RPS12	141	0	0	0	9	0	0
PF3D7_1119900	protein transport protein SEC16, putative	SEC16	1749	0	0	0	9	0	0
PF3D7_1231100	ras-related protein Rab-2	RAB2	213	0	0	0	10	0	0
PF3D7_0903200	ras-related protein RAB7	RAB7	206	0	0	0	10	0	0
PF3D7_0807300	ras-related protein Rab-18	RAB18	201	0	0	0	11	0	0
PF3D7_1144900	ras-related protein Rab-6	RAB6	207	0	0	0	12	0	0
PF3D7_1320600	ras-related protein Rab-11A	RAB11a	216	0	0	0	14	0	0
PF3D7_1461400	MORN repeat protein, putative	N/A	322	0	0	0	14	0	0
PF3D7_1433300	chromatin assembly factor 1 P55 subunit, putative	N/A	428	0	0	0	15	0	0
PF3D7_1420700	surface protein P113	P113	969	0	0	0	15	0	0
PF3D7_0612700	6-cysteine protein P12	P12	347	0	0	0	17	0	0
PF3D7_1212700	eukaryotic translation initiation factor 3 subunit A, putative	EIF3A	1377	0	0	0	0	2	0
PF3D7_1445100	histidine--tRNA ligase, putative	N/A	1132	0	0	0	0	2	0
PF3D7_1021900	PHAX domain-containing protein, putative	N/A	2290	0	0	0	0	2	0
PF3D7_1320800	dihydrolipoyllysine-residue succinyltransferase component of 2-oxoglutarate dehydrogenase complex	N/A	421	0	0	0	0	2	0
PF3D7_1360900	RNA-binding protein, putative	N/A	389	0	0	0	0	2	0
PF3D7_1006700	conserved Plasmodium protein, unknown function	N/A	383	0	0	0	0	2	0
PF3D7_0104800	novel putative transporter 1, putative	NPT1	577	0	0	0	0	2	0
PF3D7_0303700	lipoamide acyltransferase component of branched-chain alpha-keto acid dehydrogenase complex	BCKDH-E2	448	0	0	0	0	2	0
PF3D7_0815200	importin subunit beta, putative	N/A	877	0	0	0	0	2	0
PF3D7_1237700	conserved protein, unknown function	N/A	210	0	0	0	0	2	0
PF3D7_1029600	adenosine deaminase	ADA	367	0	0	0	2	2	0
PF3D7_1006800	single-strand telomeric DNA-binding protein GBP2, putative	GBP2	246	0	0	0	2	2	0
PF3D7_0302900	exportin-1, putative	N/A	1254	0	0	0	3	2	0
PF3D7_0510100	conserved protein, unknown function	N/A	2535	0	0	0	5	2	0
PF3D7_1118500	nucleolar protein 56, putative	NOP56	594	0	0	0	6	2	0
PF3D7_1331700	glutamine--tRNA ligase, putative	N/A	918	0	0	0	0	3	0
PF3D7_0109800	phenylalanine--tRNA ligase alpha subunit	cPheRS	575	0	0	0	0	3	0
PF3D7_0905900	coatomer subunit beta, putative	SEC27	1010	0	0	0	0	3	0
PF3D7_1136400	signal recognition particle subunit SRP72, putative	SRP72	886	0	0	0	0	3	0
PF3D7_0104200	StAR-related lipid transfer protein	N/A	466	0	0	0	0	3	0
PF3D7_0521700	ATP-dependent RNA helicase DDX1, putative	DDX1	841	0	0	0	0	3	0
PF3D7_0625400	conserved Plasmodium protein, unknown function	N/A	412	0	0	0	0	3	0
PF3D7_1035400	merozoite surface protein 3	MSP3	354	0	0	0	0	3	0
PF3D7_1129900	major facilitator superfamily-related transporter, putative	MFR5	609	0	0	0	0	3	0
PF3D7_1343700	kelch protein K13	Kelch13	726	0	0	0	0	3	0
PF3D7_1306600	V-type proton ATPase subunit H, putative	N/A	455	0	0	0	0	3	0
PF3D7_0910100	exportin-7, putative	N/A	1198	0	0	0	2	3	0
PF3D7_0309800	YTH domain-containing protein, putative	N/A	280	0	0	0	2	3	0
PF3D7_1442900	protein transport protein SEC7, putative	SEC7	3384	0	0	0	2	3	0
PF3D7_1144000	40S ribosomal protein S21	RPS21	82	0	0	0	3	3	0
PF3D7_0322000	peptidyl-prolyl cis-trans isomerase	CYP19A	171	0	0	0	3	3	0
PF3D7_0422700	eukaryotic initiation factor 4A-III, putative	EIF4A3	390	0	0	0	3	3	0
PF3D7_0831400	Plasmodium exported protein, unknown function	N/A	302	0	0	0	3	3	0
PF3D7_0621900	signal recognition particle subunit SRP68, putative	SRP68	776	0	0	0	4	3	0
PF3D7_0317800	26S proteasome non-ATPase regulatory subunit 9, putative	N/A	225	0	0	0	4	3	0
PF3D7_0618000	conserved Plasmodium membrane protein, unknown function	N/A	795	0	0	0	6	3	0
PF3D7_0404900	6-cysteine protein P41	P41	378	0	0	0	14	3	0
PF3D7_0515000	pre-mRNA-splicing factor CWC2, putative	CWC2	848	0	0	0	17	3	0
PF3D7_0935800	cytoadherence linked asexual protein 9	CLAG9	1340	0	0	0	0	4	0
PF3D7_0102900	aspartate--tRNA ligase	N/A	626	0	0	0	0	4	0
PF3D7_0614300	major facilitator superfamily-related transporter, putative	MFR1	853	0	0	0	0	4	0
PF3D7_1022400	serine/arginine-rich splicing factor 4	SRSF4	538	0	0	0	0	4	0
PF3D7_1022700	phospholipid scramblase, putative	N/A	275	0	0	0	0	4	0
PF3D7_1340900	sodium-dependent phosphate transporter	PiT	687	0	0	0	0	4	0
PF3D7_1135400	conserved Plasmodium protein, unknown function	N/A	245	0	0	0	7	4	0
PF3D7_1115400	cysteine proteinase falcipain 3	FP3	492	0	0	0	8	4	0
PF3D7_1432700	protein-L-isoaspartate(D-aspartate) O-methyltransferase, putative	N/A	224	0	0	0	10	4	0
PF3D7_0508000	6-cysteine protein	P38	349	0	0	0	15	4	0
PF3D7_0503800	60S ribosomal protein L31	RPL31	120	0	0	0	0	5	0
PF3D7_0616800	malate:quinone oxidoreductase	MQO	521	0	0	0	0	5	0
PF3D7_0824400	nucleoside transporter 2	NT2	585	0	0	0	0	5	0
PF3D7_0821700	60S ribosomal protein L22, putative	N/A	139	0	0	0	2	5	0
PF3D7_0727400	proteasome subunit alpha type-5, putative	N/A	256	0	0	0	3	5	0
PF3D7_0706000	importin-7, putative	N/A	1229	0	0	0	5	5	0
PF3D7_1464700	ATP synthase (C/AC39) subunit, putative	N/A	382	0	0	0	6	5	0
PF3D7_1206800	conserved Plasmodium protein, unknown function	N/A	727	0	0	0	7	5	0
PF3D7_0512600	ras-related protein Rab-1B	RAB1b	200	0	0	0	15	5	0
PF3D7_1218500	dynamin-like protein, putative	DYN3	1061	0	0	0	0	6	0
PF3D7_1213800	proline--tRNA ligase	PRS	746	0	0	0	5	6	0
PF3D7_0517300	serine/arginine-rich splicing factor 1	SR1	298	0	0	0	0	7	0
PF3D7_0314700	RING finger protein RNF1	RNF1	1181	0	0	0	0	7	0
PF3D7_1132000	ubiquitin-like protein, putative	N/A	882	0	0	0	0	7	0
PF3D7_0720400	apoptosis-inducing factor, putative	AIF	642	0	0	0	0	8	0
PF3D7_1335000	MSP7-like protein	MSRP1	380	0	0	0	0	8	0
PF3D7_1344800	aspartate carbamoyltransferase	ATCase	375	0	0	0	0	8	0
PF3D7_1341300	60S ribosomal protein L18-2, putative	N/A	187	0	0	0	2	8	0
PF3D7_1133400	apical membrane antigen 1	AMA1	622	0	0	0	5	8	0
PF3D7_1020900	ADP-ribosylation factor	ARF1	181	0	0	0	15	9	0
PF3D7_1138500	protein phosphatase PPM2	PPM2	924	0	0	0	4	12	0
PF3D7_0207700	serine repeat antigen 4	SERA4	962	0	0	0	6	13	0
PF3D7_0422300	alpha tubulin 2	N/A	450	0	0	0	0	16	0
PF3D7_1108700	heat shock protein J2	Pfj2	540	0	0	0	28	17	0
PF3D7_1302000	EMP1-trafficking protein	PTP6	312	0	0	0	0	0	2
PF3D7_1353100	Plasmodium exported protein, unknown function	N/A	285	0	0	0	0	0	2
PF3D7_1355500	serine/threonine protein phosphatase 5	PP5	658	0	0	0	3	0	2
PF3D7_0103200	nucleoside transporter 4	NT4	434	0	0	0	0	3	2
PF3D7_1420400	glycine--tRNA ligase	GlyRS	889	0	0	0	3	3	2
PF3D7_1035500	merozoite surface protein 6	MSP6	371	0	0	0	0	4	2
PF3D7_0214100	protein transport protein SEC31	SEC31	1471	0	0	0	13	4	2
PF3D7_0316600	formate-nitrite transporter	FNT	309	0	0	0	0	5	2
PF3D7_1236100	clustered-asparagine-rich protein	CARP	445	0	0	0	4	5	2
PF3D7_1132800	aquaglyceroporin	AQP	258	0	0	0	7	5	2
PF3D7_1126000	threonine--tRNA ligase	ThrRS	1013	0	0	0	9	6	2
PF3D7_0206800	merozoite surface protein 2	MSP2	272	0	0	0	8	7	2
PF3D7_0618300	60S ribosomal protein L27a, putative	N/A	148	0	0	0	4	11	2
PF3D7_1211900	non-SERCA-type Ca2+ -transporting P-ATPase	ATP4	1264	0	0	0	0	12	2
PF3D7_0204700	hexose transporter	HT	504	0	0	0	12	3	3
PF3D7_1347200	nucleoside transporter 1	NT1	422	0	0	0	12	7	3
PF3D7_0929200	RNA-binding protein, putative	N/A	289	0	0	0	13	7	3
PF3D7_1302100	gamete antigen 27/25	G27/25	217	0	0	0	2	13	3
PF3D7_0702400	small exported membrane protein 1	SEMP1	123	0	0	0	0	3	4
PF3D7_1211800	polyubiquitin	PfpUB	254	0	0	0	0	4	4
PF3D7_0819600	conserved protein, unknown function	N/A	277	0	0	0	14	6	4
PF3D7_1228600	merozoite surface protein 9	MSP9	743	0	0	0	0	2	5
PF3D7_0501500	rhoptry-associated protein 3	RAP3	400	0	0	0	11	3	5
PF3D7_0914700	major facilitator superfamily-related transporter, putative	MFR4	516	0	0	0	19	8	5
PF3D7_0527500	Hsc70-interacting protein	HIP	458	0	0	0	42	17	5
PF3D7_1329100	myosin F, putative	MyoF	2160	0	0	0	16	27	5
PF3D7_0922500	phosphoglycerate kinase	PGK	416	0	0	0	5	9	6
PF3D7_0925900	parasitophorous vacuolar protein 5, putative	PV5	217	0	0	0	21	11	7
PF3D7_1456800	V-type H(+)-translocating pyrophosphatase, putative	VP1	717	0	0	0	36	12	10
PF3D7_1364100	6-cysteine protein	P92	796	0	0	0	56	23	12
PF3D7_1335100	merozoite surface protein 7	MSP7	351	0	0	0	26	24	18
PF3D7_0207600	serine repeat antigen 5	SERA5	997	0	0	0	35	62	22
PF3D7_0209000	6-cysteine protein P230	P230	3135	0	0	0	0	36	24
PF3D7_1035700	duffy binding-like merozoite surface protein	DBLMSP	697	0	0	0	0	40	38
PF3D7_0105800	cyclin-dependent kinases regulatory subunit, putative	N/A	832	2	0	0	0	0	0
PF3D7_0111000	kinesin-8B, putative	N/A	1664	2	1	0	0	0	0
PF3D7_0212400	conserved Plasmodium membrane protein, unknown function	N/A	4091	0	2	0	0	0	0
PF3D7_0212900	arginyl-tRNA--protein transferase	ATEL1	365	1	0	0	0	0	0
PF3D7_0215700	DNA-directed RNA polymerase II subunit RPB2, putative	RPB2	1340	0	1	0	0	0	0
PF3D7_0303200	HAD superfamily protein, putative	N/A	1162	0	1	0	0	0	0
PF3D7_0318200	DNA-directed RNA polymerase II subunit RPB1	RPB1	2457	0	3	0	0	0	0
PF3D7_0403600	conserved Plasmodium protein, unknown function	N/A	768	1	7	0	0	0	0
PF3D7_0415300	cdc2-related protein kinase 3	CRK3	1339	0	1	0	0	0	0
PF3D7_0420300	AP2 domain transcription factor, putative	ApiAP2	3473	0	1	0	0	0	0
PF3D7_0423800	cysteine-rich protective antigen	CyRPA	362	1	0	0	0	0	0
PF3D7_0516700	ubiquitin carboxyl-terminal hydrolase 2, putative	N/A	1332	0	1	0	0	0	0
PF3D7_0517700	eukaryotic translation initiation factor 3 subunit B, putative	EIF3B	716	0	2	0	0	0	0
PF3D7_0519800	EELM2 domain-containing protein, putative	N/A	668	1	0	0	0	0	0
PF3D7_0525800	inner membrane complex protein 1g, putative	IMC1g	300	0	1	0	0	0	0
PF3D7_0526200	ADP-ribosylation factor GTPase-activating protein 2	ARFGAP2	506	0	1	0	0	0	0
PF3D7_0528200	eukaryotic translation initiation factor 3 subunit E, putative	EIF3E	517	0	0	0	0	0	0
PF3D7_0603400	trophozoite exported protein 1	TEX1	1103	0	2	0	0	0	0
PF3D7_0604100	AP2 domain transcription factor	SIP2	1979	1	3	0	0	0	0
PF3D7_0610400	histone H3	H3	136	10	11	0	0	0	0
PF3D7_0610900	transcription elongation factor SPT5, putative	SPT5	1280	0	1	0	0	0	0
PF3D7_0611800	conserved Plasmodium protein, unknown function	N/A	3248	3	8	0	0	0	0
PF3D7_0616200	kinetochore protein NDC80, putative	NDC80	591	1	0	0	0	0	0
PF3D7_0616300	conserved Plasmodium protein, unknown function	N/A	227	0	1	0	0	0	0
PF3D7_0627700	transportin	N/A	1147	0	0	0	0	0	0
PF3D7_0703200	conserved Plasmodium protein, unknown function	N/A	1540	1	1	0	0	0	0
PF3D7_0704600	HECT-type E3 ubiquitin ligase UT	UT	3893	0	1	0	0	0	0
PF3D7_0726500	ubiquitin carboxyl-terminal hydrolase, putative	N/A	3183	1	0	0	0	0	0
PF3D7_0801800	mannose-6-phosphate isomerase, putative	N/A	1011	0	1	0	0	0	0
PF3D7_0802100	AP2 domain transcription factor, putative	ApiAP2	2577	9	1	0	0	0	0
PF3D7_0809700	RuvB-like helicase 1	RUVB1	520	4	4	0	0	0	0
PF3D7_0817300	conserved Plasmodium protein, unknown function	N/A	2235	3	5	0	0	0	0
PF3D7_0821400	conserved Plasmodium protein, unknown function	N/A	124	0	0	0	0	0	0
PF3D7_0826100	HECT-like E3 ubiquitin ligase, putative	HEUL	8591	0	1	0	0	0	0
PF3D7_0907900	peptide deformylase	PDF	241	0	0	0	0	0	0
PF3D7_0924700	splicing factor 3A subunit 3, putative	SF3A3	589	1	1	0	0	0	0
PF3D7_0926100	protein kinase, putative	N/A	3178	1	1	0	0	0	0
PF3D7_1004300	E3 ubiquitin-protein ligase, putative	N/A	1130	4	2	0	0	0	0
PF3D7_1008800	nucleolar protein 5, putative	NOP5	469	1	0	0	0	0	0
PF3D7_1019000	eukaryotic translation initiation factor subunit eIF2A, putative	N/A	2405	0	0	0	0	0	0
PF3D7_1019700	conserved Plasmodium protein, unknown function	N/A	1074	0	0	0	0	0	0
PF3D7_1022100	methyltransferase, putative	N/A	259	1	0	0	0	0	0
PF3D7_1039000	serine/threonine protein kinase, FIKK family	FIKK10.2	913	1	1	0	0	0	0
PF3D7_1103800	CCR4-NOT transcription complex subunit 1, putative	NOT1	3371	1	0	0	0	0	0
PF3D7_1119700	conserved Plasmodium protein, unknown function	N/A	352	2	1	0	0	0	0
PF3D7_1127800	TFIIS central domain-containing protein, putative	N/A	1420	1	3	0	0	0	0
PF3D7_1128000	conserved Plasmodium protein, unknown function	N/A	1789	1	2	0	0	0	0
PF3D7_1135100	protein phosphatase PPM8, putative	PPM8	689	2	1	0	0	0	0
PF3D7_1138800	WD repeat-containing protein, putative	N/A	1920	1	1	0	0	0	0
PF3D7_1141800	EELM2 domain-containing protein, putative	N/A	394	2	0	0	0	0	0
PF3D7_1143100	AP2 domain transcription factor AP2-O, putative	ApiAP2	1604	1	1	0	0	0	0
PF3D7_1143300	DNA-directed RNA polymerases I and III subunit RPAC1, putative	RPC40	333	1	0	0	0	0	0
PF3D7_1146600	oocyst rupture protein 1, putative	ORP1	1301	0	0	0	0	0	0
PF3D7_1147300	conserved Plasmodium protein, unknown function	N/A	1361	0	0	0	0	0	0
PF3D7_1148000	serine/threonine protein kinase, putative	N/A	1429	1	1	0	0	0	0
PF3D7_1202900	high mobility group protein B1	HMGB1	97	1	1	0	0	0	0
PF3D7_1205500	zinc finger protein, putative	N/A	1785	1	3	0	0	0	0
PF3D7_1210600	kelch protein, putative	N/A	1065	3	0	0	0	0	0
PF3D7_1212900	bromodomain protein 2, putative	BDP2	1088	8	8	0	0	0	0
PF3D7_1220900	heterochromatin protein 1	HP1	266	0	1	0	0	0	0
PF3D7_1225900	conserved Plasmodium protein, unknown function	N/A	706	1	0	0	0	0	0
PF3D7_1226400	regulator of MON1-CCZ1 complex, putative	N/A	856	1	1	0	0	0	0
PF3D7_1228800	WD repeat-containing protein, putative	N/A	3209	0	2	0	0	0	0
PF3D7_1230800	pre-mRNA-splicing regulator WTAP, putative	WTAP	584	1	1	0	0	0	0
PF3D7_1234800	splicing factor 3B subunit 3, putative	SF3B3	1329	2	2	0	0	0	0
PF3D7_1244600	ADP-ribosylation factor GTPase-activating protein 1	ARFGAP1	332	1	1	0	0	0	0
PF3D7_1248700	conserved protein, unknown function	N/A	1989	6	3	0	0	0	0
PF3D7_1249800	THO complex subunit 2, putative	THO2	2932	1	0	0	0	0	0
PF3D7_1251200	coronin	N/A	602	1	1	0	0	0	0
PF3D7_1303400	LisH domain-containing protein, putative	LisH	1022	1	0	0	0	0	0
PF3D7_1308400	conserved Plasmodium protein, unknown function	N/A	6147	0	1	0	0	0	0
PF3D7_1308900	mRNA-decapping enzyme 2, putative	DCP2	1173	1	0	0	0	0	0
PF3D7_1316600	choline-phosphate cytidylyltransferase	CCT	896	0	1	0	0	0	0
PF3D7_1317200	AP2 domain transcription factor AP2-FG, putative	ApiAP2	2672	0	0	0	0	0	0
PF3D7_1329500	conserved protein, unknown function	N/A	1844	1	0	0	0	0	0
PF3D7_1342400	casein kinase II beta chain	CK2beta2	385	1	1	0	0	0	0
PF3D7_1344300	zinc finger protein, putative	N/A	1426	0	0	0	0	0	0
PF3D7_1361200	conserved Plasmodium protein, unknown function	N/A	1792	0	1	0	0	0	0
PF3D7_1364400	conserved Plasmodium protein, unknown function	N/A	3265	0	0	0	0	0	0
PF3D7_1365900	ubiquitin-60S ribosomal protein L40	N/A	128	3	4	0	0	0	0
PF3D7_1428800	transcription initiation TFIID-like, putative	N/A	367	1	0	0	0	0	0
PF3D7_1433500	DNA topoisomerase 2	TOP2	1472	0	1	0	0	0	0
PF3D7_1439500	oocyst rupture protein 2, putative	ORP2	1074	2	2	0	0	0	0
PF3D7_1440100	cohesin complex subunit, putative	N/A	1014	1	0	0	0	0	0
PF3D7_1443400	WD repeat-containing protein	WLP1	819	1	0	0	0	0	0
PF3D7_1446200	M17 leucyl aminopeptidase	LAP	605	1	1	0	0	0	0
PF3D7_1451200	conserved Plasmodium protein, unknown function	N/A	1504	5	2	0	0	0	0
PF3D7_1451300	E3 SUMO-protein ligase NSE2, putative	NSE2	229	0	0	0	0	0	0
PF3D7_1455700	conserved Plasmodium protein, unknown function	N/A	1077	3	0	0	0	0	0
PF3D7_1472200	histone deacetylase, putative	HDA1	2251	7	4	0	0	0	0

## Sheet: PfEAF2 SAINT
Table S2B. SAINT analysis of PfEAF2 IP data shown in Table S2A.
Spec: spectrum counts, SpecSum: sum of spectrum counts from R1-R3, Prob: Probability, ctrlCounts: control spectrum counts, FDR: false discovery rate.
Gene ID	protein description	IP	Spec	SpecSum	NumRep	Prob	iProb	ctrlCounts	AvgP	MaxP	FDR
PF3D7_1362200	RuvB-like_helicase_3	R1|R2|R3	380|423|177	980	3	1	1.00|1.00|1.00	2|0|0	1	1	0
PF3D7_0820000	Snf2-related_CBP_activator,_putative	R1|R2|R3	225|321|198	744	3	1	1.00|1.00|1.00	0|0|0	1	1	0
PF3D7_1106000	RuvB-like_helicase_2	R1|R2|R3	163|206|216	585	3	1	1.00|1.00|1.00	2|3|0	1	1	0
PF3D7_1103600	actin-like_protein,_putative	R1|R2|R3	135|240|184	559	3	1	1.00|1.00|1.00	0|0|0	1	1	0
PF3D7_0628600	DNA_methyltransferase_1-associated_protein_1,_putative	R1|R2|R3	153|251|143	547	3	1	1.00|1.00|1.00	0|0|0	1	1	0
PF3D7_1417600	conserved_Plasmodium_protein,_unknown_function	R1|R2|R3	161|201|133	495	3	1	1.00|1.00|1.00	0|0|0	1	1	0
PF3D7_1303800	conserved_Plasmodium_protein,_unknown_function	R1|R2|R3	198|173|76	447	3	1	1.00|1.00|1.00	0|0|0	1	1	0
PF3D7_0719300	actin-related_protein_ARP6	R1|R2|R3	182|170|91	443	3	1	1.00|1.00|1.00	0|0|0	1	1	0
PF3D7_1422800	actin-related_protein_ARP4	R1|R2|R3	128|170|127	425	3	1	1.00|1.00|1.00	0|0|0	1	1	0
PF3D7_1464000	YL1_nuclear_protein,_putative	R1|R2|R3	92|121|119	332	3	1	1.00|1.00|1.00	0|0|0	1	1	0
PF3D7_0212100	conserved_Plasmodium_protein,_unknown_function	R1|R2|R3	71|69|118	258	3	1	1.00|1.00|1.00	0|0|0	1	1	0
PF3D7_1316900	conserved_protein,_unknown_function	R1|R2|R3	66|93|47	206	3	1	1.00|1.00|1.00	0|0|0	1	1	0
PF3D7_1017600	conserved_Plasmodium_protein,_unknown_function	R1|R2|R3	77|77|40	194	3	1	1.00|1.00|1.00	0|0|0	1	1	0
PF3D7_1118600	histone_acetyltransferase_MYST	R1|R2|R3	45|59|42	146	3	1	1.00|1.00|1.00	0|0|0	1	1	0
PF3D7_0505600	BCNT_domain-containing_protein,_putative	R1|R2|R3	37|47|54	138	3	1	1.00|1.00|1.00	0|0|0	1	1	0
PF3D7_0807000	YEATS_domain-containing_protein,_putative	R1|R2|R3	37|20|37	94	3	1	1.00|1.00|1.00	0|0|0	1	1	0
PF3D7_1023900	chromodomain-helicase-DNA-binding_protein_1_homolog,_putative	R1|R2|R3	35|27|7	69	3	1	1.00|1.00|1.00	0|0|0	1	1	0
PF3D7_1345700	isocitrate_dehydrogenase_[NADP],_mitochondrial	R1|R2|R3	14|8|45	67	3	1	1.00|1.00|1.00	0|0|0	0.9993	1	0.0001
PF3D7_1415900	zinc_finger_protein,_putative	R1|R2|R3	16|16|28	60	3	1	1.00|1.00|1.00	0|0|0	1	1	0
PF3D7_0919000	nucleosome_assembly_protein	R1|R2|R3	13|17|13	43	3	1	1.00|1.00|1.00	2|0|0	0.9983	0.999	0.0002
PF3D7_0809500	histone_acetyltransferase_subunit_NuA4,_putative	R1|R2|R3	12|11|6	29	3	1	1.00|1.00|0.99	0|0|0	0.9963	1	0.0006
PF3D7_1033700	bromodomain_protein_1	R1|R2|R3	9|9|11	29	3	1	1.00|1.00|1.00	0|0|0	0.9997	1	0
PF3D7_1104200	chromatin_remodeling_protein	R1|R2|R3	8|11|6	25	3	1	1.00|1.00|1.00	0|0|0	0.998	0.999	0.0004
PF3D7_0624600	ISWI_chromatin-remodeling_complex_ATPase	R1|R2|R3	9|9|5	23	3	1	1.00|1.00|1.00	0|0|0	0.998	1	0.0004
PF3D7_1441100	conserved_Plasmodium_protein,_unknown_function	R1|R2|R3	7|9|6	22	3	1	1.00|1.00|1.00	0|0|0	0.9997	1	0
PF3D7_0505200	actin-like_protein,_putative	R1|R2|R3	5|5|7	17	3	1	1.00|1.00|1.00	0|0|0	0.999	0.999	0.0001
PF3D7_1423300	serine/threonine_protein_phosphatase_7	R1|R2|R3	5|4|6	15	3	1	1.00|1.00|1.00	0|0|0	0.997	0.998	0.0005
PF3D7_0211800	asparagine--tRNA_ligase	R1|R2|R3	4|4|7	15	3	1	1.00|1.00|1.00	0|0|0	0.998	0.999	0.0002
PF3D7_0320900	histone_H2A.Z	R1|R2|R3	20|62|13	95	3	0.99	1.00|1.00|0.97	0|2|0	0.9887	1	0.0012
PF3D7_0714000	histone_H2B_variant	R1|R2|R3	17|18|26	61	3	0.99	0.98|0.99|0.99	8|0|2	0.9857	0.991	0.0016
PF3D7_1410600	eukaryotic_translation_initiation_factor_2_subunit_gamma,_putative	R1|R2|R3	4|4|17	25	3	0.99	0.99|0.99|1.00	0|0|0	0.992	0.998	0.0009
PF3D7_1205800	high_mobility_group_protein_B3,_putative	R1|R2|R3	4|5|4	13	3	0.98	0.99|0.99|0.97	0|0|0	0.9823	0.988	0.0021
PF3D7_1036900	conserved_Plasmodium_protein,_unknown_function	R1|R2|R3	6|6|2	14	3	0.96	0.99|0.99|0.90	0|0|0	0.9577	0.99	0.0044
PF3D7_1409800	CUGBP_Elav-like_family_member_2,_putative	R1|R2|R3	2|2|5	9	3	0.96	0.94|0.95|0.99	0|0|0	0.9617	0.989	0.0032
PF3D7_1317100	DNA_replication_licensing_factor_MCM4	R1|R2|R3	2|2|8	12	3	0.94	0.93|0.92|0.98	0|0|0	0.9437	0.982	0.0059
PF3D7_0812400	karyopherin_alpha	R1|R2|R3	11|17|27	55	3	0.93	0.82|0.98|0.99	5|5|0	0.93	0.992	0.0093
PF3D7_1027300	peroxiredoxin	R1|R2|R3	2|2|6	10	3	0.93	0.92|0.90|0.97	0|0|0	0.93	0.973	0.0093
PF3D7_1475600	bromodomain_protein_4,_putative	R1|R2|R3	2|5|2	9	3	0.92	0.91|0.96|0.87	0|0|0	0.9147	0.962	0.0113
PF3D7_1225200	DNA-binding_protein,_putative	R1|R2|R3	4|2|2	8	3	0.9	0.95|0.90|0.87	0|0|0	0.9043	0.945	0.0135
PF3D7_1105100	histone_H2B	R1|R2|R3	21|20|19	60	3	0.89	0.89|0.88|0.90	7|4|4	0.891	0.902	0.0159
PF3D7_1229400	macrophage_migration_inhibitory_factor	R1|R2|R3	5|5|20	30	3	0.87	0.88|0.81|0.98	3|0|0	0.8863	0.977	0.0183
PF3D7_1364800	DNA-directed_RNA_polymerases_I,_II,_and_III_subunit_RPABC1,_putative	R1|R2|R3	1|2|2	5	3	0.84	0.74|0.88|0.88	0|0|0	0.8337	0.883	0.0251
PF3D7_1134100	protein_disulfide-isomerase,_putative	R1|R2|R3	5|6|27	38	3	0.83	0.73|0.77|0.98	3|0|0	0.8293	0.984	0.0284
PF3D7_0818200	14-3-3_protein	R1|R2|R3	16|41|37	94	3	0.82	0.49|0.99|0.98	14|8|2	0.819	0.988	0.035
PF3D7_1021600	deoxyribose-phosphate_aldolase,_putative	R1|R2|R3	2|1|2	5	3	0.82	0.86|0.75|0.90	0|0|0	0.8373	0.899	0.0217
PF3D7_0617800	histone_H2A	R1|R2|R3	2|1|8	11	3	0.81	0.91|0.60|0.95	0|0|0	0.819	0.951	0.035
PF3D7_0306100	conserved_Plasmodium_protein,_unknown_function	R1|R2|R3	3|1|2	6	3	0.81	0.90|0.66|0.87	0|0|0	0.8103	0.897	0.0383
PF3D7_1468100	MORC_family_protein,_putative	R1|R2|R3	12|10|2	24	3	0.8	0.94|0.93|0.55	0|0|0	0.8067	0.939	0.0415
PF3D7_0811400	conserved_protein,_unknown_function	R1|R2|R3	4|1|9	14	3	0.8	0.94|0.48|0.97	0|0|0	0.7963	0.966	0.0478
PF3D7_1441400	FACT_complex_subunit_SSRP1,_putative	R1|R2|R3	1|2|2	5	3	0.8	0.71|0.84|0.86	0|0|0	0.8047	0.856	0.0447
PF3D7_1247400	peptidyl-prolyl_cis-trans_isomerase_FKBP35	R1|R2|R3	1|1|4	6	3	0.79	0.73|0.73|0.92	0|0|0	0.7927	0.918	0.0539
PF3D7_1124300	conserved_protein,_unknown_function	R1|R2|R3	2|1|2	5	3	0.79	0.85|0.68|0.86	0|0|0	0.7947	0.856	0.0509
PF3D7_0605100	RNA-binding_protein,_putative	R1|R2|R3	3|4|10	17	3	0.78	0.68|0.77|0.87	3|0|0	0.7747	0.868	0.0572
PF3D7_1108400	casein_kinase_2,_alpha_subunit	R1|R2|R3	2|3|14	19	3	0.77	0.61|0.73|0.94	2|0|0	0.7583	0.936	0.0606
PF3D7_1358900	GTP-binding_protein,_putative	R1|R2|R3	1|1|2	4	3	0.72	0.67|0.66|0.82	0|0|0	0.7147	0.815	0.0647
PF3D7_1473700	nucleoporin_NUP116/NSP116,_putative	R1|R2|R3	9|8|0	17	3	0.68	0.96|0.97|0.00	0|2|0	0.644	0.97	0.0922
PF3D7_0513600	deoxyribodipyrimidine_photo-lyase,_putative	R1|R2|R3	1|2|12	15	3	0.67	0.33|0.73|0.94	0|0|0	0.666	0.942	0.0739
PF3D7_0527000	DNA_replication_licensing_factor_MCM3,_putative	R1|R2|R3	7|2|21	30	3	0.66	0.90|0.09|0.96	4|0|0	0.6523	0.961	0.0786
PF3D7_1425900	conserved_Plasmodium_protein,_unknown_function	R1|R2|R3	1|3|8	12	3	0.66	0.36|0.73|0.85	2|0|0	0.645	0.846	0.0878
PF3D7_1241700	replication_factor_C_subunit_4,_putative	R1|R2|R3	2|3|6	11	3	0.65	0.53|0.63|0.79	0|3|0	0.6483	0.787	0.0833
PF3D7_1466400	AP2_domain_transcription_factor_AP2-EXP	R1|R2|R3	9|13|2	24	3	0.64	0.90|0.92|0.22	2|0|0	0.6783	0.916	0.0693
PF3D7_1365900	ubiquitin-60S_ribosomal_protein_L40	R1|R2|R3	3|4|0	7	3	0.64	0.90|0.92|0.00	0|0|0	0.6087	0.922	0.11
PF3D7_1232100	60_kDa_chaperonin	R1|R2|R3	5|4|22	31	3	0.62	0.62|0.23|0.98	6|0|0	0.606	0.975	0.1143
PF3D7_1007700	AP2_domain_transcription_factor_AP2-I	R1|R2|R3	9|6|2	17	3	0.62	0.77|0.76|0.32	2|0|0	0.62	0.772	0.1011
PF3D7_1246200	actin_I	R1|R2|R3	118|197|78	393	3	0.6	0.81|0.96|0.02	68|114|72	0.5973	0.955	0.1227
PF3D7_0610400	histone_H3	R1|R2|R3	10|11|0	21	3	0.6	0.95|0.95|0.00	0|0|0	0.633	0.954	0.0966
PF3D7_1212900	bromodomain_protein_2,_putative	R1|R2|R3	8|8|0	16	3	0.6	0.93|0.91|0.00	0|0|0	0.613	0.927	0.1056
PF3D7_0611400	SWI/SNF-related_matrix-associated_actin-dependent_regulator_of_chromatin	R1|R2|R3	7|5|0	12	3	0.59	0.88|0.87|0.00	2|0|0	0.5847	0.883	0.131
PF3D7_0809700	RuvB-like_helicase_1	R1|R2|R3	4|4|0	8	3	0.59	0.91|0.90|0.00	0|0|0	0.6017	0.906	0.1185
PF3D7_1105000	histone_H4	R1|R2|R3	27|38|13	78	3	0.58	0.84|0.90|0.03	11|8|9	0.5877	0.9	0.1269
PF3D7_1433400	PHD_finger_protein_PHD2,_putative	R1|R2|R3	12|13|0	25	3	0.57	0.88|0.84|0.00	10|0|0	0.5737	0.88	0.1352
PF3D7_1414800	small_nuclear_ribonucleoprotein-associated_protein_B,_putative	R1|R2|R3	2|0|4	6	3	0.57	0.83|0.00|0.89	0|0|0	0.573	0.893	0.1392
PF3D7_1309100	60S_ribosomal_protein_L24,_putative	R1|R2|R3	3|2|4	9	3	0.56	0.56|0.50|0.62	0|3|0	0.56	0.617	0.1434
PF3D7_0308600	pre-mRNA-processing_factor_19,_putative	R1|R2|R3	2|0|3	5	3	0.55	0.81|0.00|0.84	0|0|0	0.5523	0.844	0.1475
PF3D7_1248700	conserved_protein,_unknown_function	R1|R2|R3	6|3|0	9	3	0.52	0.85|0.69|0.00	0|0|0	0.512	0.847	0.1563
PF3D7_0623500	superoxide_dismutase_[Fe]	R1|R2|R3	1|0|5	6	3	0.52	0.61|0.00|0.92	0|0|0	0.5087	0.915	0.1606
PF3D7_0219600	replication_factor_C_subunit_1	R1|R2|R3	2|1|14	17	3	0.51	0.42|0.15|0.94	0|2|0	0.5023	0.938	0.1649
PF3D7_1472200	histone_deacetylase,_putative	R1|R2|R3	7|4|0	11	3	0.51	0.85|0.72|0.00	0|0|0	0.5237	0.851	0.1518
PF3D7_1004300	E3_ubiquitin-protein_ligase,_putative	R1|R2|R3	4|2|0	6	3	0.49	0.85|0.65|0.00	0|0|0	0.4997	0.852	0.1692
PF3D7_1250300	vacuolar_protein_sorting-associated_protein_26,_putative	R1|R2|R3	0|1|3	4	3	0.48	0.00|0.60|0.84	0|0|0	0.4787	0.84	0.1777
PF3D7_1136500	casein_kinase_1	R1|R2|R3	1|0|10	11	3	0.47	0.52|0.00|0.96	0|0|0	0.491	0.958	0.1734
PF3D7_1223100	cAMP-dependent_protein_kinase_regulatory_subunit	R1|R2|R3	1|0|7	8	3	0.47	0.51|0.00|0.91	0|0|0	0.4757	0.914	0.182
PF3D7_1420600	pantothenate_kinase_1,_putative	R1|R2|R3	1|0|7	8	3	0.47	0.50|0.00|0.90	0|0|0	0.4653	0.898	0.1943
PF3D7_1451200	conserved_Plasmodium_protein,_unknown_function	R1|R2|R3	5|2|0	7	3	0.47	0.82|0.57|0.00	0|0|0	0.4627	0.817	0.1983
PF3D7_0911200	conserved_Plasmodium_protein,_unknown_function	R1|R2|R3	0|1|2	3	3	0.47	0.00|0.63|0.75	0|0|0	0.4597	0.753	0.206
PF3D7_0934800	cAMP-dependent_protein_kinase_catalytic_subunit	R1|R2|R3	0|1|14	15	3	0.46	0.00|0.38|0.96	0|0|0	0.4457	0.962	0.2209
PF3D7_1015800	ribonucleoside-diphosphate_reductase_small_chain,_putative	R1|R2|R3	1|0|12	13	3	0.46	0.46|0.00|0.96	0|0|0	0.4723	0.956	0.1861
PF3D7_0218000	replication_factor_C_subunit_2,_putative	R1|R2|R3	2|0|9	11	3	0.46	0.51|0.00|0.86	0|3|0	0.4573	0.864	0.2098
PF3D7_1361000	protein_arginine_N-methyltransferase_5,_putative	R1|R2|R3	1|1|6	8	3	0.46	0.31|0.29|0.76	0|2|0	0.4553	0.762	0.2135
PF3D7_0817300	conserved_Plasmodium_protein,_unknown_function	R1|R2|R3	3|5|0	8	3	0.45	0.62|0.68|0.00	0|0|0	0.4353	0.682	0.2417
PF3D7_0403600	conserved_Plasmodium_protein,_unknown_function	R1|R2|R3	1|7|0	8	3	0.45	0.41|0.90|0.00	0|0|0	0.437	0.904	0.235
PF3D7_0205400	PCI_domain-containing_protein,_putative	R1|R2|R3	1|0|4	5	3	0.45	0.57|0.00|0.81	0|0|0	0.461	0.81	0.2022
PF3D7_0307500	spindle_and_kinetochore-associated_protein_2,_putative	R1|R2|R3	1|0|3	4	3	0.45	0.59|0.00|0.82	0|0|0	0.469	0.818	0.1902
PF3D7_1417500	H/ACA_ribonucleoprotein_complex_subunit_4,_putative	R1|R2|R3	1|0|3	4	3	0.45	0.54|0.00|0.79	0|0|0	0.4433	0.79	0.2281
PF3D7_1349200	glutamate--tRNA_ligase,_putative	R1|R2|R3	1|1|7	9	3	0.44	0.30|0.25|0.78	0|3|0	0.4443	0.783	0.2245
PF3D7_1119700	conserved_Plasmodium_protein,_unknown_function	R1|R2|R3	2|1|0	3	3	0.44	0.75|0.56|0.00	0|0|0	0.4353	0.749	0.2417
PF3D7_1361900	proliferating_cell_nuclear_antigen_1	R1|R2|R3	0|1|14	15	3	0.43	0.00|0.39|0.95	0|0|0	0.446	0.952	0.2173
PF3D7_1211700	DNA_replication_licensing_factor_MCM5,_putative	R1|R2|R3	1|0|5	6	3	0.43	0.44|0.00|0.80	0|0|0	0.415	0.804	0.2485
PF3D7_1439500	oocyst_rupture_protein_2,_putative	R1|R2|R3	2|2|0	4	3	0.42	0.68|0.64|0.00	0|0|0	0.44	0.677	0.2316
PF3D7_0413700	lysine_decarboxylase-like_protein,_putative	R1|R2|R3	1|1|13	15	3	0.41	0.20|0.14|0.94	0|2|0	0.424	0.936	0.2451
PF3D7_0822600	protein_transport_protein_SEC23	R1|R2|R3	1|2|15	18	3	0.4	0.11|0.16|0.91	4|0|0	0.3943	0.913	0.2554
PF3D7_1135100	protein_phosphatase_PPM8,_putative	R1|R2|R3	2|1|0	3	3	0.4	0.69|0.47|0.00	0|0|0	0.385	0.689	0.2623
PF3D7_1124600	ethanolamine_kinase	R1|R2|R3	1|1|10	12	3	0.39	0.23|0.20|0.79	4|0|0	0.4037	0.785	0.252
PF3D7_1016300	GBP130_protein	R1|R2|R3	0|1|3	4	3	0.38	0.00|0.43|0.68	0|0|0	0.369	0.68	0.2726
PF3D7_1011800	PRE-binding_protein	R1|R2|R3	1|3|5	9	3	0.37	0.19|0.38|0.49	0|5|0	0.3527	0.491	0.2761
PF3D7_1417800	DNA_replication_licensing_factor_MCM2	R1|R2|R3	1|0|14	15	3	0.36	0.26|0.00|0.91	0|0|0	0.3867	0.905	0.2589
PF3D7_1111100	replication_factor_C_subunit_5,_putative	R1|R2|R3	1|0|14	15	3	0.36	0.15|0.00|0.97	0|2|0	0.3723	0.971	0.2692
PF3D7_1234800	splicing_factor_3B_subunit_3,_putative	R1|R2|R3	2|2|0	4	3	0.36	0.58|0.54|0.00	0|0|0	0.373	0.579	0.2658
PF3D7_0611800	conserved_Plasmodium_protein,_unknown_function	R1|R2|R3	3|8|0	11	3	0.35	0.42|0.61|0.00	0|0|0	0.3427	0.605	0.2863
PF3D7_1449500	AP2_domain_transcription_factor_AP2-O5,_putative	R1|R2|R3	2|2|0	4	3	0.35	0.54|0.52|0.00	2|0|0	0.352	0.535	0.2795
PF3D7_1239600	hydroxyethylthiazole_kinase	R1|R2|R3	0|0|25	25	3	0.34	0.00|0.00|0.96	0|0|0	0.319	0.957	0.303
PF3D7_1130400	26S_protease_regulatory_subunit_6A,_putative	R1|R2|R3	3|2|8	13	3	0.34	0.33|0.22|0.49	3|4|0	0.3453	0.487	0.2829
PF3D7_1116800	heat_shock_protein_101	R1|R2|R3	0|0|16	16	3	0.33	0.00|0.00|0.98	3|0|0	0.3277	0.983	0.293
PF3D7_1012400	hypoxanthine-guanine_phosphoribosyltransferase	R1|R2|R3	3|1|43	47	3	0.32	0.01|0.00|0.99	4|4|0	0.3333	0.993	0.2897
PF3D7_1120000	conserved_protein,_unknown_function	R1|R2|R3	0|0|17	17	3	0.32	0.00|0.00|0.92	0|0|0	0.306	0.918	0.3159
PF3D7_0904800	replication_protein_A1,_small_fragment	R1|R2|R3	0|0|8	8	3	0.32	0.00|0.00|0.91	0|0|0	0.3027	0.908	0.3222
PF3D7_0913200	elongation_factor_1-beta	R1|R2|R3	0|0|7	7	3	0.32	0.00|0.00|0.89	0|0|0	0.2973	0.892	0.3252
PF3D7_1109900	60S_ribosomal_protein_L36	R1|R2|R3	1|1|4	6	3	0.32	0.27|0.23|0.42	0|4|0	0.3087	0.424	0.3127
PF3D7_1105600	translocon_component_PTEX88	R1|R2|R3	3|1|0	4	3	0.32	0.65|0.31|0.00	2|0|0	0.321	0.652	0.2997
PF3D7_1454400	aminopeptidase_P	R1|R2|R3	10|11|40	61	3	0.31	0.14|0.13|0.68	30|5|0	0.3153	0.683	0.3063
PF3D7_1460700	60S_ribosomal_protein_L27	R1|R2|R3	2|4|10	16	3	0.31	0.16|0.24|0.57	2|9|0	0.3233	0.572	0.2964
PF3D7_0513300	purine_nucleoside_phosphorylase	R1|R2|R3	0|0|12	12	3	0.31	0.00|0.00|0.92	3|2|0	0.305	0.915	0.3191
PF3D7_1034400	flavoprotein_subunit_of_succinate_dehydrogenase	R1|R2|R3	0|0|7	7	3	0.31	0.00|0.00|0.87	0|0|0	0.2907	0.872	0.3567
PF3D7_1117700	GTP-binding_nuclear_protein_RAN/TC4	R1|R2|R3	0|1|4	5	3	0.31	0.00|0.33|0.60	3|0|0	0.3103	0.597	0.3095
PF3D7_1203700	nucleosome_assembly_protein	R1|R2|R3	4|2|15	21	3	0.3	0.19|0.09|0.59	8|2|2	0.2877	0.588	0.3718
PF3D7_0705400	DNA_replication_licensing_factor_MCM7	R1|R2|R3	0|0|9	9	3	0.3	0.00|0.00|0.88	0|0|0	0.2927	0.878	0.3373
PF3D7_1464900	ATP-dependent_zinc_metalloprotease_FTSH,_putative	R1|R2|R3	0|0|7	7	3	0.3	0.00|0.00|0.84	0|0|0	0.28	0.84	0.3948
PF3D7_0624000	hexokinase	R1|R2|R3	0|0|7	7	3	0.3	0.00|0.00|0.86	0|3|0	0.2873	0.862	0.3743
PF3D7_0206700	adenylosuccinate_lyase	R1|R2|R3	0|0|6	6	3	0.3	0.00|0.00|0.84	0|0|0	0.2807	0.842	0.3882
PF3D7_1216200	glycerol-3-phosphate_dehydrogenase_[NAD(+)],_putative	R1|R2|R3	0|0|5	5	3	0.3	0.00|0.00|0.88	0|0|0	0.2937	0.881	0.3313
PF3D7_0512700	orotate_phosphoribosyltransferase	R1|R2|R3	0|0|4	4	3	0.3	0.00|0.00|0.84	0|0|0	0.2787	0.836	0.397
PF3D7_1406700	vacuolar_protein_sorting-associated_protein_29	R1|R2|R3	0|0|4	4	3	0.3	0.00|0.00|0.88	0|0|0	0.2923	0.877	0.3401
PF3D7_1026800	40S_ribosomal_protein_S2	R1|R2|R3	4|3|34	41	3	0.29	0.05|0.02|0.80	9|9|5	0.2897	0.795	0.3644
PF3D7_1311900	V-type_proton_ATPase_catalytic_subunit_A	R1|R2|R3	1|2|9	12	3	0.29	0.14|0.18|0.50	3|5|0	0.27	0.495	0.4212
PF3D7_1227100	DNA_helicase_60	R1|R2|R3	0|0|11	11	3	0.29	0.00|0.00|0.87	0|0|0	0.2907	0.872	0.3567
PF3D7_0802100	AP2_domain_transcription_factor,_putative	R1|R2|R3	9|1|0	10	3	0.29	0.79|0.09|0.00	0|0|0	0.2933	0.787	0.3343
PF3D7_1427500	DNA_mismatch_repair_protein_MSH2,_putative	R1|R2|R3	0|0|10	10	3	0.29	0.00|0.00|0.87	0|6|0	0.29	0.87	0.3619
PF3D7_1451800	sortilin	R1|R2|R3	0|0|8	8	3	0.29	0.00|0.00|0.85	0|0|0	0.283	0.849	0.3837
PF3D7_1137400	UVB-resistance_protein_UVR8_homologue	R1|R2|R3	0|0|7	7	3	0.29	0.00|0.00|0.87	0|0|0	0.291	0.873	0.3513
PF3D7_1108500	succinyl-CoA_synthetase_alpha_subunit,_putative	R1|R2|R3	0|0|6	6	3	0.29	0.00|0.00|0.88	0|0|0	0.2917	0.875	0.3458
PF3D7_1349600	conserved_Plasmodium_protein,_unknown_function	R1|R2|R3	0|0|6	6	3	0.29	0.00|0.00|0.88	0|0|0	0.2917	0.875	0.3458
PF3D7_1355800	splicing_factor_3B_subunit_5,_putative	R1|R2|R3	0|0|6	6	3	0.29	0.00|0.00|0.87	0|0|0	0.29	0.87	0.3619
PF3D7_0519700	FoP_domain-containing_protein,_putative	R1|R2|R3	0|0|5	5	3	0.29	0.00|0.00|0.86	0|0|0	0.2853	0.856	0.379
PF3D7_0924300	thiamine_pyrophosphokinase	R1|R2|R3	0|0|5	5	3	0.29	0.00|0.00|0.86	0|0|0	0.287	0.861	0.3766
PF3D7_1127800	TFIIS_central_domain-containing_protein,_putative	R1|R2|R3	1|3|0	4	3	0.29	0.29|0.54|0.00	0|0|0	0.278	0.54	0.4033
PF3D7_0524400	ribosome-interacting_GTPase_1,_putative	R1|R2|R3	0|0|4	4	3	0.29	0.00|0.00|0.83	0|0|0	0.2763	0.829	0.4074
PF3D7_0309600	60S_acidic_ribosomal_protein_P2	R1|R2|R3	0|0|3	3	3	0.29	0.00|0.00|0.82	0|0|0	0.2723	0.817	0.4135
PF3D7_1431600	succinyl-CoA_ligase_[ADP-forming]_subunit_beta,_putative	R1|R2|R3	0|0|8	8	3	0.28	0.00|0.00|0.87	0|0|0	0.2887	0.866	0.3694
PF3D7_1463200	replication_factor_C_subunit_3,_putative	R1|R2|R3	1|0|6	7	3	0.28	0.27|0.00|0.52	0|6|0	0.2633	0.516	0.4443
PF3D7_0728000	eukaryotic_translation_initiation_factor_2_subunit_alpha	R1|R2|R3	0|0|7	7	3	0.28	0.00|0.00|0.87	0|0|0	0.291	0.873	0.3513
PF3D7_1128400	bifunctional_farnesyl/geranylgeranyl_diphosphate_synthase	R1|R2|R3	0|0|6	6	3	0.28	0.00|0.00|0.84	0|0|0	0.2803	0.841	0.3927
PF3D7_0209800	ATP-dependent_RNA_helicase_UAP56	R1|R2|R3	0|0|5	5	3	0.28	0.00|0.00|0.81	0|0|0	0.2703	0.811	0.4193
PF3D7_0808400	coatomer_subunit_epsilon,_putative	R1|R2|R3	0|0|5	5	3	0.28	0.00|0.00|0.85	0|0|0	0.2837	0.851	0.3813
PF3D7_0912800	tRNA_(adenine(58)-N(1))-methyltransferase_non-catalytic_subunit_TRM6,_putative	R1|R2|R3	0|0|5	5	3	0.28	0.00|0.00|0.83	0|0|0	0.2763	0.829	0.4074
PF3D7_1007200	rho_GTPase-activating_protein,_putative	R1|R2|R3	0|0|5	5	3	0.28	0.00|0.00|0.79	0|0|0	0.2617	0.785	0.4476
PF3D7_1414400	serine/threonine_protein_phosphatase_PP1	R1|R2|R3	0|0|5	5	3	0.28	0.00|0.00|0.85	0|0|0	0.2827	0.848	0.3859
PF3D7_1103700	casein_kinase_II_beta_chain	R1|R2|R3	0|0|4	4	3	0.28	0.00|0.00|0.83	0|0|0	0.2753	0.826	0.4095
PF3D7_1003300	N-terminal_acetyltransferase_A_complex_catalytic_subunit_ARD1,_putative	R1|R2|R3	0|0|3	3	3	0.28	0.00|0.00|0.81	0|0|0	0.2707	0.812	0.4154
PF3D7_0932300	M18_aspartyl_aminopeptidase	R1|R2|R3	0|2|18	20	3	0.27	0.00|0.09|0.73	5|3|4	0.2723	0.729	0.4135
PF3D7_0813300	NPL_domain-containing_protein,_putative	R1|R2|R3	1|2|8	11	3	0.27	0.17|0.17|0.44	8|0|0	0.2607	0.444	0.4509
PF3D7_0309500	asparagine_synthetase_[glutamine-hydrolyzing],_putative	R1|R2|R3	0|0|9	9	3	0.27	0.00|0.00|0.74	4|2|0	0.2453	0.736	0.4846
PF3D7_0926700	glutamine-dependent_NAD(+)_synthetase,_putative	R1|R2|R3	0|0|8	8	3	0.27	0.00|0.00|0.87	0|0|0	0.2887	0.866	0.3694
PF3D7_1110500	vacuolar_protein_sorting-associated_protein_35,_putative	R1|R2|R3	0|0|8	8	3	0.27	0.00|0.00|0.84	0|0|0	0.2803	0.841	0.3927
PF3D7_1359400	CUGBP_Elav-like_family_member_1	R1|R2|R3	0|0|7	7	3	0.27	0.00|0.00|0.80	4|0|0	0.2657	0.797	0.4358
PF3D7_1366600	signal_recognition_particle_receptor_subunit_alpha,_putative	R1|R2|R3	0|0|6	6	3	0.27	0.00|0.00|0.84	0|0|0	0.2783	0.835	0.3991
PF3D7_0315100	eukaryotic_translation_initiation_factor_4E	R1|R2|R3	1|0|4	5	3	0.27	0.29|0.00|0.51	4|0|0	0.2663	0.506	0.4323
PF3D7_0507700	nuclear_protein_localization_protein_4,_putative	R1|R2|R3	0|0|5	5	3	0.27	0.00|0.00|0.81	2|0|0	0.2703	0.811	0.4193
PF3D7_1025300	conserved_protein,_unknown_function	R1|R2|R3	0|0|4	4	3	0.27	0.00|0.00|0.75	0|0|0	0.2507	0.752	0.4707
PF3D7_1144500	SUMO-activating_enzyme_subunit_1	R1|R2|R3	0|0|4	4	3	0.27	0.00|0.00|0.79	0|0|0	0.2647	0.794	0.4375
PF3D7_1246800	signal_recognition_particle_receptor_subunit_beta,_putative	R1|R2|R3	0|0|4	4	3	0.27	0.00|0.00|0.80	0|0|0	0.2663	0.799	0.4323
PF3D7_1402100	pseudouridine_synthase,_putative	R1|R2|R3	0|0|4	4	3	0.27	0.00|0.00|0.76	0|0|0	0.2527	0.758	0.4678
PF3D7_1459700	pyridoxal_5'-phosphate_synthase,_putative	R1|R2|R3	0|0|4	4	3	0.27	0.00|0.00|0.83	0|0|0	0.278	0.834	0.4013
PF3D7_0619900	splicing_factor_3A_subunit_2,_putative	R1|R2|R3	0|0|3	3	3	0.27	0.00|0.00|0.79	0|0|0	0.2637	0.791	0.441
PF3D7_0912500	SAP_domain-containing_protein,_putative	R1|R2|R3	0|0|3	3	3	0.27	0.00|0.00|0.77	0|0|0	0.2577	0.773	0.4572
PF3D7_1015600	heat_shock_protein_60	R1|R2|R3	1|3|20	24	3	0.26	0.04|0.06|0.65	2|10|5	0.2523	0.654	0.4693
PF3D7_0814000	60S_ribosomal_protein_L13-2,_putative	R1|R2|R3	5|1|10	16	3	0.26	0.29|0.12|0.40	2|11|0	0.2697	0.401	0.4231
PF3D7_1311800	M1-family_alanyl_aminopeptidase	R1|R2|R3	0|0|9	9	3	0.26	0.00|0.00|0.88	4|0|0	0.2947	0.884	0.3283
PF3D7_0406100	V-type_proton_ATPase_subunit_B	R1|R2|R3	0|0|9	9	3	0.26	0.00|0.00|0.78	6|0|0	0.2613	0.784	0.4493
PF3D7_0528100	AP-1_complex_subunit_beta,_putative	R1|R2|R3	0|0|4	4	3	0.26	0.00|0.00|0.69	0|0|0	0.231	0.693	0.5095
PF3D7_0617200	conserved_protein,_unknown_function	R1|R2|R3	0|0|4	4	3	0.26	0.00|0.00|0.79	0|0|0	0.263	0.789	0.446
PF3D7_0920800	inosine-5'-monophosphate_dehydrogenase	R1|R2|R3	0|0|4	4	3	0.26	0.00|0.00|0.78	0|0|0	0.259	0.777	0.4525
PF3D7_1015200.2	Cysteine--tRNA_ligase,_putative	R1|R2|R3	0|0|4	4	3	0.26	0.00|0.00|0.77	0|0|0	0.2563	0.769	0.4587
PF3D7_0218500	small_nuclear_ribonucleoprotein_Sm_D2,_putative	R1|R2|R3	0|0|3	3	3	0.26	0.00|0.00|0.80	0|0|0	0.2667	0.8	0.4287
PF3D7_1353800	proteasome_subunit_alpha_type-4,_putative	R1|R2|R3	0|0|3	3	3	0.26	0.00|0.00|0.75	0|0|0	0.2483	0.745	0.4778
PF3D7_1405600	ribonucleoside-diphosphate_reductase_small_chain,_putative	R1|R2|R3	0|0|3	3	3	0.26	0.00|0.00|0.79	0|0|0	0.2633	0.79	0.4443
PF3D7_1418000	ubiquitin_fusion_degradation_protein_1,_putative	R1|R2|R3	0|0|3	3	3	0.26	0.00|0.00|0.81	0|0|0	0.2683	0.805	0.4268
PF3D7_1471100	exported_protein_2	R1|R2|R3	0|0|3	3	3	0.26	0.00|0.00|0.79	0|0|0	0.2637	0.791	0.441
PF3D7_0821200	conserved_protein,_unknown_function	R1|R2|R3	0|0|2	2	3	0.26	0.00|0.00|0.75	0|0|0	0.2483	0.745	0.4778
PF3D7_0934500	V-type_proton_ATPase_subunit_E,_putative	R1|R2|R3	0|0|2	2	3	0.26	0.00|0.00|0.74	0|0|0	0.2453	0.736	0.4846
PF3D7_1224900	splicing_factor_3B_subunit_6,_putative	R1|R2|R3	0|0|2	2	3	0.26	0.00|0.00|0.73	0|0|0	0.2447	0.734	0.4859
PF3D7_0929400	high_molecular_weight_rhoptry_protein_2	R1|R2|R3	3|2|24	29	3	0.25	0.10|0.08|0.61	11|9|0	0.266	0.612	0.434
PF3D7_1412100	mini-chromosome_maintenance_complex-binding_protein,_putative	R1|R2|R3	0|0|5	5	3	0.25	0.00|0.00|0.76	0|0|0	0.2533	0.76	0.4618
PF3D7_1238100	calcyclin_binding_protein,_putative	R1|R2|R3	0|0|5	5	3	0.25	0.00|0.00|0.76	2|0|0	0.2527	0.758	0.4678
PF3D7_1142600	60S_ribosomal_protein_L35ae,_putative	R1|R2|R3	0|1|3	4	3	0.25	0.00|0.30|0.46	0|3|0	0.2527	0.458	0.4678
PF3D7_0217900	conserved_Plasmodium_protein,_unknown_function	R1|R2|R3	0|0|3	3	3	0.25	0.00|0.00|0.72	0|0|0	0.24	0.72	0.4899
PF3D7_0523100	mitochondrial-processing_peptidase_subunit_alpha,_putative	R1|R2|R3	0|0|3	3	3	0.25	0.00|0.00|0.75	0|0|0	0.249	0.747	0.4721
PF3D7_0617300	conserved_Plasmodium_protein,_unknown_function	R1|R2|R3	0|0|3	3	3	0.25	0.00|0.00|0.81	0|0|0	0.269	0.807	0.425
PF3D7_1345100	thioredoxin_2	R1|R2|R3	0|0|3	3	3	0.25	0.00|0.00|0.77	0|0|0	0.258	0.774	0.4556
PF3D7_1438700	DNA_primase_small_subunit	R1|R2|R3	0|0|3	3	3	0.25	0.00|0.00|0.76	0|0|0	0.2543	0.763	0.4603
PF3D7_0419800	60S_ribosomal_protein_L7ae/L30e,_putative	R1|R2|R3	0|0|2	2	3	0.25	0.00|0.00|0.71	0|0|0	0.2367	0.71	0.5036
PF3D7_0508800	single-stranded_DNA-binding_protein	R1|R2|R3	0|0|2	2	3	0.25	0.00|0.00|0.68	0|0|0	0.2273	0.682	0.513
PF3D7_0706400	60S_ribosomal_protein_L37	R1|R2|R3	0|0|2	2	3	0.25	0.00|0.00|0.72	0|0|0	0.2397	0.719	0.4924
PF3D7_1127100	deoxyuridine_5'-triphosphate_nucleotidohydrolase	R1|R2|R3	0|0|2	2	3	0.25	0.00|0.00|0.74	0|0|0	0.247	0.741	0.4805
PF3D7_1252100	rhoptry_neck_protein_3	R1|R2|R3	1|0|11	12	3	0.24	0.11|0.00|0.62	2|7|0	0.2427	0.615	0.4885
PF3D7_1342000	40S_ribosomal_protein_S6	R1|R2|R3	1|1|9	11	3	0.24	0.13|0.13|0.50	0|7|2	0.253	0.501	0.4633
PF3D7_0912900	26S_proteasome_regulatory_subunit_RPN8,_putative	R1|R2|R3	0|2|7	9	3	0.24	0.00|0.25|0.49	7|0|0	0.2467	0.493	0.4819
PF3D7_0722200	rhoptry-associated_leucine_zipper-like_protein_1	R1|R2|R3	0|0|5	5	3	0.24	0.00|0.00|0.74	0|0|0	0.248	0.744	0.4792
PF3D7_1311200	alternative_splicing_regulator,_putative	R1|R2|R3	0|0|4	4	3	0.24	0.00|0.00|0.72	0|0|0	0.2383	0.715	0.495
PF3D7_1210600	kelch_protein,_putative	R1|R2|R3	3|0|0	3	3	0.24	0.67|0.00|0.00	0|0|0	0.2233	0.67	0.5164
PF3D7_0213100	protein_SIS1	R1|R2|R3	1|0|2	3	3	0.24	0.32|0.00|0.38	0|3|0	0.2337	0.38	0.5072
PF3D7_1037100	pyruvate_kinase_2	R1|R2|R3	0|0|3	3	3	0.24	0.00|0.00|0.70	0|0|0	0.2337	0.701	0.5083
PF3D7_1437400	pantothenate_kinase_2,_putative	R1|R2|R3	0|0|3	3	3	0.24	0.00|0.00|0.71	0|0|0	0.237	0.711	0.5012
PF3D7_1141800	EELM2_domain-containing_protein,_putative	R1|R2|R3	2|0|0	2	3	0.24	0.71|0.00|0.00	0|0|0	0.2373	0.712	0.4987
PF3D7_0804800	peptidyl-prolyl_cis-trans_isomerase	R1|R2|R3	0|0|2	2	3	0.24	0.00|0.00|0.75	0|0|0	0.2483	0.745	0.4778
PF3D7_1010900	conserved_Plasmodium_protein,_unknown_function	R1|R2|R3	0|0|2	2	3	0.24	0.00|0.00|0.71	0|0|0	0.238	0.714	0.4975
PF3D7_1116300	peptidyl-prolyl_cis-trans_isomerase	R1|R2|R3	0|0|2	2	3	0.24	0.00|0.00|0.73	0|0|0	0.2427	0.728	0.4872
PF3D7_1226600	proliferating_cell_nuclear_antigen_2	R1|R2|R3	0|0|2	2	3	0.24	0.00|0.00|0.68	0|0|0	0.2273	0.682	0.513
PF3D7_1434800	mitochondrial_acidic_protein_MAM33,_putative	R1|R2|R3	0|0|2	2	3	0.24	0.00|0.00|0.71	0|0|0	0.238	0.714	0.4975
PF3D7_0511800	inositol-3-phosphate_synthase	R1|R2|R3	0|0|7	7	3	0.23	0.00|0.00|0.67	3|2|0	0.2243	0.673	0.5153
PF3D7_0816000	ribosome_assembly_protein_RRB1,_putative	R1|R2|R3	0|0|4	4	3	0.23	0.00|0.00|0.78	0|0|0	0.2587	0.776	0.4541
PF3D7_1455700	conserved_Plasmodium_protein,_unknown_function	R1|R2|R3	3|0|0	3	3	0.23	0.71|0.00|0.00	0|0|0	0.237	0.711	0.5012
PF3D7_0310700	trafficking_protein_particle_complex_subunit_4,_putative	R1|R2|R3	0|0|2	2	3	0.23	0.00|0.00|0.72	0|0|0	0.2397	0.719	0.4924
PF3D7_0510400	PDCD2_domain-containing_protein,_putative	R1|R2|R3	0|0|2	2	3	0.23	0.00|0.00|0.66	0|0|0	0.219	0.657	0.5187
PF3D7_0907700	proteasome_activator_28_subunit_beta,_putative	R1|R2|R3	0|0|2	2	3	0.23	0.00|0.00|0.70	0|0|0	0.2343	0.703	0.506
PF3D7_1213200	mediator_of_RNA_polymerase_II_transcription_subunit_18,_putative	R1|R2|R3	0|0|2	2	3	0.23	0.00|0.00|0.71	0|0|0	0.2367	0.71	0.5036
PF3D7_1307000	exosome_complex_component_RRP40,_putative	R1|R2|R3	0|0|2	2	3	0.23	0.00|0.00|0.70	0|0|0	0.2343	0.703	0.506
PF3D7_1116700	dipeptidyl_aminopeptidase_1	R1|R2|R3	0|0|7	7	3	0.22	0.00|0.00|0.72	5|0|0	0.239	0.717	0.4937
PF3D7_1353900	proteasome_subunit_alpha_type-7,_putative	R1|R2|R3	0|0|4	4	3	0.22	0.00|0.00|0.62	3|0|0	0.2053	0.616	0.5289
PF3D7_0716800	eukaryotic_translation_initiation_factor_3_subunit_I,_putative	R1|R2|R3	2|0|0	2	3	0.22	0.60|0.00|0.00	2|0|0	0.2013	0.604	0.5311
PF3D7_0318100	stomatin-like_protein,_putative	R1|R2|R3	0|0|2	2	3	0.22	0.00|0.00|0.69	0|0|0	0.2293	0.688	0.5107
PF3D7_1007900	eukaryotic_translation_initiation_factor_3_subunit_D,_putative	R1|R2|R3	0|0|2	2	3	0.22	0.00|0.00|0.62	0|0|0	0.206	0.618	0.5255
PF3D7_1033200	early_transcribed_membrane_protein_10.2	R1|R2|R3	0|0|2	2	3	0.22	0.00|0.00|0.66	0|0|0	0.2213	0.664	0.5176
PF3D7_1125500	small_nuclear_ribonucleoprotein_Sm_D1,_putative	R1|R2|R3	0|0|2	2	3	0.22	0.00|0.00|0.75	0|0|0	0.2483	0.745	0.4778
PF3D7_0604100	AP2_domain_transcription_factor	R1|R2|R3	1|3|0	4	3	0.21	0.16|0.48|0.00	0|0|0	0.2127	0.482	0.5221
PF3D7_0204500	aspartate_transaminase	R1|R2|R3	0|0|2	2	3	0.21	0.00|0.00|0.63	0|0|0	0.2113	0.634	0.5232
PF3D7_0626200	conserved_Plasmodium_protein,_unknown_function	R1|R2|R3	0|0|2	2	3	0.21	0.00|0.00|0.68	0|0|0	0.2263	0.679	0.5141
PF3D7_0717700	serine--tRNA_ligase,_putative	R1|R2|R3	0|0|2	2	3	0.21	0.00|0.00|0.61	0|0|0	0.2027	0.608	0.53
PF3D7_1306900	U1_small_nuclear_ribonucleoprotein_A,_putative	R1|R2|R3	0|0|2	2	3	0.21	0.00|0.00|0.62	0|0|0	0.206	0.618	0.5255
PF3D7_1355100	DNA_replication_licensing_factor_MCM6	R1|R2|R3	0|0|8	8	3	0.2	0.00|0.00|0.57	5|3|0	0.191	0.573	0.5344
PF3D7_1368100	26S_proteasome_regulatory_subunit_RPN11,_putative	R1|R2|R3	0|1|5	6	3	0.2	0.00|0.20|0.35	3|2|0	0.1857	0.353	0.5367
PF3D7_1205500	zinc_finger_protein,_putative	R1|R2|R3	1|3|0	4	3	0.2	0.19|0.46|0.00	0|0|0	0.217	0.458	0.5198
PF3D7_0105800	cyclin-dependent_kinases_regulatory_subunit,_putative	R1|R2|R3	2|0|0	2	3	0.2	0.60|0.00|0.00	0|0|0	0.1993	0.598	0.5333
PF3D7_0517700	eukaryotic_translation_initiation_factor_3_subunit_B,_putative	R1|R2|R3	0|2|0	2	3	0.2	0.00|0.62|0.00	0|0|0	0.2057	0.617	0.5278
PF3D7_0525100	acyl-CoA_synthetase	R1|R2|R3	0|0|2	2	3	0.2	0.00|0.00|0.51	0|0|0	0.1703	0.511	0.5532
PF3D7_0905400	high_molecular_weight_rhoptry_protein_3	R1|R2|R3	4|1|10	15	3	0.19	0.15|0.08|0.33	10|4|0	0.1843	0.325	0.5378
PF3D7_1423700	conserved_Plasmodium_protein,_unknown_function	R1|R2|R3	3|0|0	3	3	0.19	0.60|0.00|0.00	3|0|0	0.1993	0.598	0.5333
PF3D7_0111000	kinesin-8B,_putative	R1|R2|R3	2|1|0	3	3	0.19	0.35|0.18|0.00	0|0|0	0.1743	0.346	0.5478
PF3D7_1463300	DNA_polymerase_alpha_subunit_B,_putative	R1|R2|R3	0|0|3	3	3	0.19	0.00|0.00|0.62	2|0|0	0.2057	0.617	0.5278
PF3D7_1134800	coatomer_subunit_delta	R1|R2|R3	0|0|2	2	3	0.19	0.00|0.00|0.65	0|0|0	0.2153	0.646	0.521
PF3D7_1366900	conserved_protein,_unknown_function	R1|R2|R3	0|0|2	2	3	0.19	0.00|0.00|0.53	0|0|0	0.178	0.534	0.5423
PF3D7_1419200	thioredoxin-like_protein,_putative	R1|R2|R3	0|0|2	2	3	0.19	0.00|0.00|0.54	0|0|0	0.1797	0.539	0.539
PF3D7_1466300	26S_proteasome_regulatory_subunit_RPN2,_putative	R1|R2|R3	1|3|21	25	3	0.18	0.05|0.05|0.42	15|11|0	0.172	0.42	0.5511
PF3D7_0827900	protein_disulfide-isomerase	R1|R2|R3	2|0|12	14	3	0.18	0.16|0.00|0.41	10|3|0	0.189	0.411	0.5356
PF3D7_0320800	ATP-dependent_RNA_helicase_DDX6	R1|R2|R3	1|0|7	8	3	0.18	0.18|0.00|0.34	3|6|0	0.1723	0.336	0.5489
PF3D7_1358800	40S_ribosomal_protein_S15	R1|R2|R3	1|0|7	8	3	0.18	0.12|0.00|0.41	0|10|0	0.1743	0.405	0.5478
PF3D7_1312900	eukaryotic_translation_initation_factor_4_gamma	R1|R2|R3	0|0|3	3	3	0.18	0.00|0.00|0.54	0|0|0	0.1793	0.538	0.5401
PF3D7_1103100	60S_acidic_ribosomal_protein_P1,_putative	R1|R2|R3	0|0|3	3	3	0.18	0.00|0.00|0.54	0|2|0	0.1787	0.536	0.5412
PF3D7_0409400	chaperone_protein_DnaJ	R1|R2|R3	0|0|2	2	3	0.18	0.00|0.00|0.52	0|0|0	0.1743	0.523	0.5478
PF3D7_0520900	adenosylhomocysteinase	R1|R2|R3	0|0|4	4	3	0.17	0.00|0.00|0.53	0|4|0	0.177	0.531	0.5434
PF3D7_0826500	ubiquitin_conjugation_factor_E4_B,_putative	R1|R2|R3	0|0|3	3	3	0.17	0.00|0.00|0.50	0|0|0	0.1677	0.503	0.5553
PF3D7_0917500	conserved_protein,_unknown_function	R1|R2|R3	0|0|2	2	3	0.17	0.00|0.00|0.49	0|0|0	0.164	0.492	0.5584
PF3D7_1128000	conserved_Plasmodium_protein,_unknown_function	R1|R2|R3	1|2|0	3	3	0.16	0.19|0.32|0.00	0|0|0	0.1683	0.315	0.5542
PF3D7_0210100	60S_ribosomal_protein_L37ae,_putative	R1|R2|R3	1|0|2	3	3	0.16	0.23|0.00|0.25	0|3|0	0.1607	0.253	0.5605
PF3D7_1352500	thioredoxin-related_protein,_putative	R1|R2|R3	0|0|3	3	3	0.16	0.00|0.00|0.50	3|0|0	0.167	0.501	0.5563
PF3D7_0603400	trophozoite_exported_protein_1	R1|R2|R3	0|2|0	2	3	0.16	0.00|0.47|0.00	0|0|0	0.1557	0.467	0.5636
PF3D7_0417300	LETM1-like_protein,_putative	R1|R2|R3	0|0|2	2	3	0.16	0.00|0.00|0.45	0|0|0	0.15	0.45	0.5647
PF3D7_0520200	mediator_of_RNA_polymerase_II_transcription_subunit_17,_putative	R1|R2|R3	0|0|2	2	3	0.16	0.00|0.00|0.52	0|0|0	0.1747	0.524	0.5445
PF3D7_1213700	DNA-directed_RNA_polymerases_I,_II,_and_III_subunit_RPABC3,_putative	R1|R2|R3	0|0|2	2	3	0.16	0.00|0.00|0.51	2|0|0	0.1713	0.514	0.5521
PF3D7_1414000	26S_proteasome_regulatory_subunit_RPN13,_putative	R1|R2|R3	0|0|2	2	3	0.16	0.00|0.00|0.47	2|0|0	0.1567	0.47	0.5616
PF3D7_1403900	serine/threonine_protein_phosphatase_CPPED1,_putative	R1|R2|R3	0|0|2	2	3	0.16	0.00|0.00|0.50	0|2|0	0.1657	0.497	0.5574
PF3D7_1402300	26S_proteasome_regulatory_subunit_RPN6	R1|R2|R3	1|0|9	10	3	0.15	0.12|0.00|0.40	5|5|0	0.172	0.396	0.55
PF3D7_1145100	coatomer_subunit_gamma,_putative	R1|R2|R3	0|0|3	3	3	0.15	0.00|0.00|0.47	3|0|0	0.1563	0.469	0.5626
PF3D7_1219100	clathrin_heavy_chain,_putative	R1|R2|R3	0|0|3	3	3	0.15	0.00|0.00|0.39	3|0|0	0.1313	0.394	0.571
PF3D7_1124900	60S_ribosomal_protein_L35,_putative	R1|R2|R3	0|0|3	3	3	0.15	0.00|0.00|0.44	0|3|0	0.145	0.435	0.5688
PF3D7_1343300	CDT1-like_protein,_putative	R1|R2|R3	0|0|2	2	3	0.15	0.00|0.00|0.44	0|0|0	0.1477	0.443	0.5668
PF3D7_1408600	40S_ribosomal_protein_S8e,_putative	R1|R2|R3	6|4|4	14	3	0.14	0.27|0.10|0.07	4|10|0	0.1497	0.272	0.5657
PF3D7_0214000	T-complex_protein_1_subunit_theta	R1|R2|R3	0|0|10	10	3	0.14	0.00|0.00|0.44	8|4|0	0.1463	0.439	0.5678
PF3D7_0316800	40S_ribosomal_protein_S15A,_putative	R1|R2|R3	1|0|4	5	3	0.14	0.15|0.00|0.21	2|6|0	0.119	0.205	0.5784
PF3D7_1361100	protein_transport_protein_Sec24A	R1|R2|R3	0|0|3	3	3	0.14	0.00|0.00|0.49	3|0|0	0.1633	0.49	0.5595
PF3D7_1455500	AP-1_complex_subunit_gamma,_putative	R1|R2|R3	0|0|2	2	3	0.14	0.00|0.00|0.39	0|0|0	0.13	0.39	0.5731
PF3D7_1442300	tRNA_import_protein_tRIP	R1|R2|R3	0|0|2	2	3	0.14	0.00|0.00|0.37	3|0|0	0.1217	0.365	0.5774
PF3D7_1230700	protein_transport_protein_SEC13	R1|R2|R3	1|0|9	10	3	0.13	0.12|0.00|0.26	7|2|3	0.124	0.255	0.5742
PF3D7_0312300	26S_proteasome_regulatory_subunit_RPN12,_putative	R1|R2|R3	1|0|3	4	3	0.13	0.16|0.00|0.24	6|0|0	0.134	0.24	0.5699
PF3D7_0323400	Rh5_interacting_protein	R1|R2|R3	0|0|2	2	3	0.13	0.00|0.00|0.39	0|0|0	0.1303	0.391	0.572
PF3D7_0414000	structural_maintenance_of_chromosomes_protein_3,_putative	R1|R2|R3	0|0|2	2	3	0.13	0.00|0.00|0.37	0|0|0	0.122	0.366	0.5763
PF3D7_1014600	transcriptional_coactivator_ADA2	R1|R2|R3	13|6|3	22	3	0.12	0.29|0.04|0.01	22|0|0	0.1143	0.293	0.5816
PF3D7_1129200	26S_proteasome_regulatory_subunit_RPN7,_putative	R1|R2|R3	0|0|7	7	3	0.11	0.00|0.00|0.37	3|5|0	0.122	0.366	0.5763
PF3D7_0922600	glutamine_synthetase,_putative	R1|R2|R3	0|0|2	2	3	0.11	0.00|0.00|0.33	3|0|0	0.1103	0.331	0.5827
PF3D7_0710600	60S_ribosomal_protein_L34	R1|R2|R3	0|0|2	2	3	0.11	0.00|0.00|0.35	0|3|0	0.1167	0.35	0.5795
PF3D7_0524000	karyopherin_beta	R1|R2|R3	2|6|18	26	3	0.1	0.02|0.04|0.24	21|7|0	0.1017	0.243	0.587
PF3D7_0318200	DNA-directed_RNA_polymerase_II_subunit_RPB1	R1|R2|R3	0|3|0	3	3	0.1	0.00|0.34|0.00	0|0|0	0.1143	0.343	0.5816
PF3D7_1318400	structural_maintenance_of_chromosomes_protein_2,_putative	R1|R2|R3	0|0|2	2	3	0.1	0.00|0.00|0.31	0|0|0	0.104	0.312	0.5838
PF3D7_0822300	small_nuclear_ribonucleoprotein_G,_putative	R1|R2|R3	0|0|2	2	3	0.1	0.00|0.00|0.31	3|0|0	0.102	0.306	0.5859
PF3D7_0302500	cytoadherence_linked_asexual_protein_3.1	R1|R2|R3	0|0|2	2	3	0.09	0.00|0.00|0.31	0|0|0	0.1027	0.308	0.5848
PF3D7_1145400	dynamin-like_protein	R1|R2|R3	1|1|7	9	3	0.08	0.04|0.04|0.16	0|11|2	0.0793	0.156	0.5892
PF3D7_1431700	60S_ribosomal_protein_L14,_putative	R1|R2|R3	3|5|10	18	3	0.07	0.04|0.07|0.09	5|8|2	0.0667	0.09	0.597
PF3D7_1008400	26S_protease_regulatory_subunit_4,_putative	R1|R2|R3	4|2|11	17	3	0.07	0.05|0.05|0.08	7|7|3	0.0617	0.081	0.6026
PF3D7_1211400	heat_shock_protein_DNAJ_homologue_Pfj4	R1|R2|R3	5|1|7	13	3	0.07	0.10|0.04|0.06	3|13|3	0.067	0.1	0.5959
PF3D7_0306900	40S_ribosomal_protein_S23,_putative	R1|R2|R3	1|1|4	6	3	0.07	0.04|0.06|0.12	0|3|3	0.072	0.115	0.5914
PF3D7_1017900	26S_proteasome_regulatory_subunit_p55,_putative	R1|R2|R3	0|0|6	6	3	0.07	0.00|0.00|0.27	8|2|0	0.0907	0.272	0.5881
PF3D7_0312800	60S_ribosomal_protein_L26,_putative	R1|R2|R3	0|1|3	4	3	0.07	0.00|0.07|0.13	0|7|0	0.0663	0.129	0.5982
PF3D7_1453800	glucose-6-phosphate_dehydrogenase-6-phosphogluconolactonase	R1|R2|R3	0|0|3	3	3	0.07	0.00|0.00|0.21	0|5|0	0.071	0.213	0.5937
PF3D7_0914500	conserved_Plasmodium_protein,_unknown_function	R1|R2|R3	0|0|2	2	3	0.07	0.00|0.00|0.22	0|0|0	0.0717	0.215	0.5926
PF3D7_1130100	60S_ribosomal_protein_L38	R1|R2|R3	0|0|2	2	3	0.07	0.00|0.00|0.23	0|4|0	0.0767	0.23	0.5903
PF3D7_0831700	heat_shock_protein_70	R1|R2|R3	0|1|30	31	3	0.06	0.00|0.02|0.19	44|0|0	0.0683	0.189	0.5948
PF3D7_1407800	plasmepsin_IV	R1|R2|R3	4|3|20	27	3	0.06	0.04|0.04|0.08	29|6|2	0.0527	0.084	0.608
PF3D7_1444800	fructose-bisphosphate_aldolase	R1|R2|R3	2|2|7	11	3	0.06	0.06|0.04|0.08	7|5|0	0.058	0.077	0.6047
PF3D7_1010700	dolichyl-phosphate-mannose--protein_mannosyltransferase,_putative	R1|R2|R3	1|1|9	11	3	0.06	0.07|0.06|0.05	39|19|0	0.059	0.065	0.6037
PF3D7_0627500	protein_DJ-1	R1|R2|R3	1|0|6	7	3	0.06	0.07|0.00|0.09	11|4|0	0.051	0.086	0.6091
PF3D7_0608500	proteasome_subunit_alpha_type-2,_putative	R1|R2|R3	0|0|3	3	3	0.06	0.00|0.00|0.19	5|2|0	0.062	0.186	0.6004
PF3D7_0317000	proteasome_subunit_alpha_type-3,_putative	R1|R2|R3	0|0|2	2	3	0.06	0.00|0.00|0.20	5|0|0	0.066	0.198	0.5993
PF3D7_1341900	V-type_proton_ATPase_subunit_D,_putative	R1|R2|R3	0|0|2	2	3	0.06	0.00|0.00|0.17	0|5|0	0.0553	0.166	0.6058
PF3D7_0519400	40S_ribosomal_protein_S24	R1|R2|R3	0|0|2	2	3	0.06	0.00|0.00|0.15	2|5|0	0.049	0.147	0.6113
PF3D7_1465900	40S_ribosomal_protein_S3	R1|R2|R3	7|4|13	24	3	0.05	0.03|0.03|0.07	9|9|4	0.0423	0.067	0.6145
PF3D7_0617900	histone_H3_variant	R1|R2|R3	2|5|0	7	3	0.05	0.06|0.09|0.00	0|5|4	0.0497	0.09	0.6102
PF3D7_0217800	40S_ribosomal_protein_S26	R1|R2|R3	1|1|2	4	3	0.05	0.05|0.05|0.07	2|3|0	0.054	0.065	0.6069
PF3D7_1415300	RNA-binding_protein_Nova-1,_putative	R1|R2|R3	3|0|0	3	3	0.05	0.12|0.00|0.00	2|9|0	0.0417	0.125	0.6156
PF3D7_0903900	60S_ribosomal_protein_L32	R1|R2|R3	2|0|0	2	3	0.05	0.19|0.00|0.00	0|6|0	0.0617	0.185	0.6026
PF3D7_0708800	heat_shock_protein_110	R1|R2|R3	0|0|12	12	3	0.04	0.00|0.00|0.12	8|12|0	0.039	0.117	0.6177
PF3D7_0607000	translation_initiation_factor_IF-2,_putative	R1|R2|R3	0|0|3	3	3	0.04	0.00|0.00|0.10	3|3|0	0.0327	0.098	0.6199
PF3D7_0906500	arginase	R1|R2|R3	0|0|3	3	3	0.04	0.00|0.00|0.11	3|3|2	0.035	0.105	0.6188
PF3D7_1228800	WD_repeat-containing_protein,_putative	R1|R2|R3	0|2|0	2	3	0.04	0.00|0.13|0.00	0|0|0	0.0433	0.13	0.6124
PF3D7_1008100	PHD_finger_protein_PHD1	R1|R2|R3	9|9|0	18	3	0.03	0.04|0.04|0.00	31|0|0	0.0283	0.044	0.6283
PF3D7_0205900	26S_proteasome_regulatory_subunit_RPN1,_putative	R1|R2|R3	2|1|14	17	3	0.03	0.01|0.01|0.04	13|13|5	0.021	0.038	0.6345
PF3D7_1311500	26S_protease_regulatory_subunit_7,_putative	R1|R2|R3	2|3|6	11	3	0.03	0.02|0.03|0.04	9|6|0	0.032	0.04	0.6231
PF3D7_0517000	60S_ribosomal_protein_L12,_putative	R1|R2|R3	1|3|7	11	3	0.03	0.01|0.02|0.03	5|5|5	0.0223	0.033	0.6335
PF3D7_1424400	60S_ribosomal_protein_L7-3,_putative	R1|R2|R3	1|2|7	10	3	0.03	0.03|0.02|0.05	0|9|5	0.0323	0.045	0.621
PF3D7_1104000	phenylalanine--tRNA_ligase_beta_subunit	R1|R2|R3	0|0|9	9	3	0.03	0.00|0.00|0.12	7|9|0	0.0393	0.118	0.6167
PF3D7_1331800	60S_ribosomal_protein_L23,_putative	R1|R2|R3	2|2|3	7	3	0.03	0.02|0.02|0.03	3|6|4	0.0243	0.029	0.6314
PF3D7_1338300	elongation_factor_1-gamma,_putative	R1|R2|R3	1|2|4	7	3	0.03	0.03|0.03|0.04	4|6|4	0.032	0.037	0.6231
PF3D7_0415900	60S_ribosomal_protein_L15,_putative	R1|R2|R3	2|1|2	5	3	0.03	0.04|0.04|0.02	5|5|2	0.0313	0.036	0.6252
PF3D7_1343000	phosphoethanolamine_N-methyltransferase	R1|R2|R3	1|1|2	4	3	0.03	0.04|0.05|0.04	5|4|0	0.043	0.048	0.6134
PF3D7_1317800	40S_ribosomal_protein_S19	R1|R2|R3	1|1|2	4	3	0.03	0.03|0.02|0.02	2|5|2	0.0247	0.03	0.6304
PF3D7_1324900	L-lactate_dehydrogenase	R1|R2|R3	1|0|3	4	3	0.03	0.04|0.00|0.04	5|3|3	0.0263	0.042	0.6293
PF3D7_0614500	60S_ribosomal_protein_L19	R1|R2|R3	1|2|0	3	3	0.03	0.05|0.05|0.00	0|10|0	0.0313	0.048	0.6252
PF3D7_1308200	carbamoyl_phosphate_synthetase	R1|R2|R3	0|3|0	3	3	0.03	0.00|0.05|0.00	5|4|0	0.0167	0.05	0.6501
PF3D7_1244100	N-alpha-acetyltransferase_15,_NatA_auxiliary_subunit,_putative	R1|R2|R3	0|0|3	3	3	0.03	0.00|0.00|0.09	0|7|3	0.0307	0.092	0.6262
PF3D7_0619400	cell_division_cycle_protein_48_homologue,_putative	R1|R2|R3	5|5|9	19	3	0.02	0.01|0.01|0.02	28|33|14	0.0127	0.015	0.6611
PF3D7_0608800	ornithine_aminotransferase	R1|R2|R3	4|2|13	19	3	0.02	0.02|0.01|0.03	10|9|5	0.019	0.028	0.6444
PF3D7_0322900	40S_ribosomal_protein_S3A,_putative	R1|R2|R3	4|2|10	16	3	0.02	0.02|0.02|0.03	8|15|6	0.0197	0.026	0.6415
PF3D7_0627800	acetyl-CoA_synthetase,_putative	R1|R2|R3	3|3|9	15	3	0.02	0.02|0.03|0.02	18|12|5	0.02	0.025	0.6385
PF3D7_0721600	40S_ribosomal_protein_S5,_putative	R1|R2|R3	4|4|5	13	3	0.02	0.01|0.02|0.02	3|14|5	0.0177	0.024	0.6473
PF3D7_0413600	26S_protease_regulatory_subunit_6B,_putative	R1|R2|R3	3|1|9	13	3	0.02	0.02|0.01|0.03	9|10|2	0.02	0.027	0.6385
PF3D7_1248900	26S_protease_regulatory_subunit_8,_putative	R1|R2|R3	3|2|7	12	3	0.02	0.02|0.02|0.03	7|6|4	0.0197	0.028	0.6415
PF3D7_1341200	60S_ribosomal_protein_L18,_putative	R1|R2|R3	1|1|8	10	3	0.02	0.01|0.01|0.03	5|8|4	0.0173	0.031	0.6492
PF3D7_0507100	60S_ribosomal_protein_L4	R1|R2|R3	1|4|5	10	3	0.02	0.02|0.02|0.02	10|19|4	0.019	0.022	0.6444
PF3D7_1338200	60S_ribosomal_protein_L6,_putative	R1|R2|R3	0|0|10	10	3	0.02	0.00|0.00|0.06	8|6|3	0.0203	0.061	0.6365
PF3D7_1242700	40S_ribosomal_protein_S17,_putative	R1|R2|R3	2|1|6	9	3	0.02	0.01|0.02|0.04	4|9|3	0.0223	0.036	0.6335
PF3D7_1030500	26S_proteasome_regulatory_subunit_RPN9,_putative	R1|R2|R3	0|0|8	8	3	0.02	0.00|0.00|0.09	7|4|2	0.0297	0.089	0.6273
PF3D7_1447000	40S_ribosomal_protein_S5	R1|R2|R3	1|1|5	7	3	0.02	0.02|0.02|0.02	5|11|5	0.0197	0.023	0.6415
PF3D7_1019400	60S_ribosomal_protein_L30e,_putative	R1|R2|R3	1|2|2	5	3	0.02	0.02|0.02|0.02	7|4|3	0.018	0.02	0.6454
PF3D7_1323100	60S_ribosomal_protein_L6,_putative	R1|R2|R3	0|1|4	5	3	0.02	0.00|0.02|0.03	5|7|4	0.016	0.029	0.653
PF3D7_0212400	conserved_Plasmodium_membrane_protein,_unknown_function	R1|R2|R3	0|2|0	2	3	0.02	0.00|0.05|0.00	0|0|0	0.016	0.048	0.653
PF3D7_0606700	coatomer_alpha_subunit,_putative	R1|R2|R3	0|0|2	2	3	0.02	0.00|0.00|0.05	2|3|0	0.0177	0.053	0.6473
PF3D7_0915400	ATP-dependent_6-phosphofructokinase	R1|R2|R3	5|2|31	38	3	0.01	0.01|0.01|0.01	26|38|16	0.0093	0.012	0.6732
PF3D7_1412500	actin_II	R1|R2|R3	11|10|15	36	3	0.01	0.01|0.01|0.02	11|25|13	0.0143	0.017	0.6557
PF3D7_0823300	histone_acetyltransferase_GCN5	R1|R2|R3	5|14|10	29	3	0.01	0.01|0.01|0.00	53|0|0	0.0053	0.007	0.6869
PF3D7_1438900	thioredoxin_peroxidase_1	R1|R2|R3	8|2|13	23	3	0.01	0.01|0.00|0.03	12|11|9	0.0137	0.026	0.6575
PF3D7_0708400	heat_shock_protein_90	R1|R2|R3	5|4|12	21	3	0.01	0.00|0.01|0.01	26|39|12	0.0057	0.009	0.683
PF3D7_0629200	DnaJ_protein,_putative	R1|R2|R3	6|0|9	15	3	0.01	0.02|0.00|0.01	24|26|4	0.0077	0.015	0.6782
PF3D7_0621200	pyridoxine_biosynthesis_protein_PDX1	R1|R2|R3	1|0|13	14	3	0.01	0.01|0.00|0.03	7|12|7	0.0133	0.026	0.6584
PF3D7_1129100	parasitophorous_vacuolar_protein_1	R1|R2|R3	0|3|10	13	3	0.01	0.00|0.01|0.01	23|14|13	0.0053	0.011	0.6869
PF3D7_1424100	60S_ribosomal_protein_L5,_putative	R1|R2|R3	5|2|5	12	3	0.01	0.01|0.01|0.01	7|14|10	0.01	0.011	0.6707
PF3D7_1306400	26S_protease_regulatory_subunit_10B,_putative	R1|R2|R3	3|1|8	12	3	0.01	0.01|0.01|0.01	12|11|3	0.0097	0.013	0.6724
PF3D7_1130200	60S_ribosomal_protein_P0	R1|R2|R3	2|5|5	12	3	0.01	0.00|0.01|0.01	11|14|9	0.0053	0.008	0.6869
PF3D7_1357800	T-complex_protein_1_subunit_delta	R1|R2|R3	0|0|12	12	3	0.01	0.00|0.00|0.03	14|13|2	0.0087	0.026	0.6749
PF3D7_0516200	40S_ribosomal_protein_S11	R1|R2|R3	3|2|6	11	3	0.01	0.02|0.01|0.01	6|9|6	0.013	0.016	0.6603
PF3D7_0307200	60S_ribosomal_protein_L7,_putative	R1|R2|R3	5|2|2	9	3	0.01	0.02|0.01|0.01	5|14|4	0.0123	0.017	0.662
PF3D7_1126200	40S_ribosomal_protein_S18,_putative	R1|R2|R3	1|0|8	9	3	0.01	0.01|0.00|0.03	4|8|7	0.013	0.031	0.6594
PF3D7_1132200	T-complex_protein_1_subunit_alpha	R1|R2|R3	0|0|8	8	3	0.01	0.00|0.00|0.01	18|18|3	0.0033	0.01	0.6893
PF3D7_0802000	glutamate_dehydrogenase,_putative	R1|R2|R3	4|3|0	7	3	0.01	0.03|0.02|0.00	11|11|5	0.0153	0.025	0.6548
PF3D7_1027800	60S_ribosomal_protein_L3	R1|R2|R3	3|2|2	7	3	0.01	0.01|0.01|0.01	10|15|4	0.008	0.009	0.6765
PF3D7_0516900	60S_ribosomal_protein_L2	R1|R2|R3	1|2|4	7	3	0.01	0.01|0.01|0.02	4|10|2	0.014	0.019	0.6566
PF3D7_0520000	40S_ribosomal_protein_S9,_putative	R1|R2|R3	1|0|6	7	3	0.01	0.03|0.00|0.04	4|5|4	0.0203	0.035	0.6365
PF3D7_1338100	26S_proteasome_regulatory_subunit_RPN3,_putative	R1|R2|R3	0|0|7	7	3	0.01	0.00|0.00|0.03	8|7|3	0.0097	0.029	0.6724
PF3D7_0422400	40S_ribosomal_protein_S19	R1|R2|R3	0|1|6	7	3	0.01	0.00|0.03|0.03	5|7|4	0.0193	0.032	0.6425
PF3D7_0823200	RNA-binding_protein,_putative	R1|R2|R3	1|0|4	5	3	0.01	0.03|0.00|0.02	19|7|0	0.0153	0.026	0.6548
PF3D7_1142500	60S_ribosomal_protein_L28	R1|R2|R3	0|0|5	5	3	0.01	0.00|0.00|0.05	2|5|4	0.0163	0.049	0.6511
PF3D7_0706500	conserved_Plasmodium_protein,_unknown_function	R1|R2|R3	1|3|0	4	3	0.01	0.02|0.02|0.00	16|17|0	0.011	0.018	0.6681
PF3D7_1421200	40S_ribosomal_protein_S25	R1|R2|R3	0|0|4	4	3	0.01	0.00|0.00|0.04	0|7|5	0.0123	0.037	0.6629
PF3D7_1004000	60S_ribosomal_protein_L13,_putative	R1|R2|R3	2|1|0	3	3	0.01	0.02|0.01|0.00	6|8|0	0.009	0.018	0.6741
PF3D7_1426000	60S_ribosomal_protein_L21	R1|R2|R3	1|0|2	3	3	0.01	0.02|0.00|0.02	3|9|2	0.0117	0.019	0.6647
PF3D7_0814200	DNA/RNA-binding_protein_Alba_1	R1|R2|R3	1|0|2	3	3	0.01	0.01|0.00|0.02	6|9|7	0.01	0.018	0.6707
PF3D7_1429800	coatomer_subunit_beta,_putative	R1|R2|R3	0|0|3	3	3	0.01	0.00|0.00|0.03	6|4|2	0.0113	0.034	0.6673
PF3D7_1351400	60S_ribosomal_protein_L17,_putative	R1|R2|R3	0|0|3	3	3	0.01	0.00|0.00|0.02	3|4|3	0.008	0.024	0.6765
PF3D7_1347500	DNA/RNA-binding_protein_Alba_4	R1|R2|R3	0|0|3	3	3	0.01	0.00|0.00|0.03	7|4|4	0.0113	0.034	0.6673
PF3D7_1302800	40S_ribosomal_protein_S7,_putative	R1|R2|R3	0|0|3	3	3	0.01	0.00|0.00|0.02	2|11|4	0.007	0.021	0.679
PF3D7_1006200	DNA/RNA-binding_protein_Alba_3	R1|R2|R3	0|0|3	3	3	0.01	0.00|0.00|0.02	7|7|5	0.0077	0.023	0.6774
PF3D7_1414300	60S_ribosomal_protein_L10,_putative	R1|R2|R3	2|0|0	2	3	0.01	0.03|0.00|0.00	4|5|0	0.0103	0.031	0.669
PF3D7_0719700	40S_ribosomal_protein_S10,_putative	R1|R2|R3	0|0|2	2	3	0.01	0.00|0.00|0.05	4|3|0	0.0173	0.052	0.6492
PF3D7_1037300	ADP/ATP_transporter_on_adenylate_translocase	R1|R2|R3	0|0|2	2	3	0.01	0.00|0.00|0.02	10|6|0	0.006	0.018	0.6822
PF3D7_1222300	endoplasmin,_putative	R1|R2|R3	0|0|2	2	3	0.01	0.00|0.00|0.04	36|16|0	0.012	0.036	0.6638
PF3D7_0807800	26S_proteasome_regulatory_subunit_RPN10,_putative	R1|R2|R3	0|0|2	2	3	0.01	0.00|0.00|0.02	13|7|2	0.006	0.018	0.6822
PF3D7_1441200	60S_ribosomal_protein_L1,_putative	R1|R2|R3	0|0|2	2	3	0.01	0.00|0.00|0.03	0|6|4	0.0113	0.034	0.6673
PF3D7_0818900	heat_shock_protein_70	R1|R2|R3	50|42|92	184	3	0	0.00|0.00|0.00	224|135|58	0	0	0.8739
PF3D7_0917900	heat_shock_protein_70	R1|R2|R3	33|29|91	153	3	0	0.00|0.00|0.01	70|64|21	0.0053	0.012	0.6869
PF3D7_1357000	elongation_factor_1-alpha	R1|R2|R3	18|12|13	43	3	0	0.00|0.00|0.00	71|79|36	0.0003	0.001	0.7047
PF3D7_1437900	HSP40,_subfamily_A	R1|R2|R3	9|7|22	38	3	0	0.00|0.00|0.00	37|44|24	0	0	0.8739
PF3D7_1134000	heat_shock_protein_70	R1|R2|R3	2|3|31	36	3	0	0.00|0.00|0.00	57|44|6	0.001	0.002	0.6997
PF3D7_1462800	glyceraldehyde-3-phosphate_dehydrogenase	R1|R2|R3	3|2|30	35	3	0	0.00|0.00|0.00	50|34|30	0.0007	0.001	0.7019
PF3D7_0922200	S-adenosylmethionine_synthetase	R1|R2|R3	6|7|15	28	3	0	0.00|0.00|0.00	64|26|12	0	0	0.8739
PF3D7_1224300	polyadenylate-binding_protein_1,_putative	R1|R2|R3	8|4|8	20	3	0	0.00|0.00|0.00	32|18|16	0.0003	0.001	0.7047
PF3D7_1408000	plasmepsin_II	R1|R2|R3	5|2|12	19	3	0	0.00|0.00|0.00	57|16|7	0.0003	0.001	0.7047
PF3D7_1451100	elongation_factor_2	R1|R2|R3	2|3|9	14	3	0	0.00|0.00|0.00	58|23|12	0.001	0.002	0.6997
PF3D7_0306800	T-complex_protein_1_subunit_beta	R1|R2|R3	0|0|10	10	3	0	0.00|0.00|0.01	13|17|7	0.0023	0.007	0.6938
PF3D7_1229500	T-complex_protein_1_subunit_gamma	R1|R2|R3	0|1|8	9	3	0	0.00|0.01|0.01	13|17|6	0.0067	0.013	0.6798
PF3D7_0317600	40S_ribosomal_protein_S11,_putative	R1|R2|R3	2|1|5	8	3	0	0.00|0.00|0.01	10|13|5	0.0027	0.008	0.6931
PF3D7_1410400	rhoptry-associated_protein_1	R1|R2|R3	4|3|0	7	3	0	0.00|0.00|0.00	81|20|24	0	0	0.8739
PF3D7_1468700	eukaryotic_initiation_factor_4A	R1|R2|R3	2|1|4	7	3	0	0.00|0.00|0.00	55|49|23	0.0007	0.001	0.7019
PF3D7_0320300	T-complex_protein_1_subunit_epsilon	R1|R2|R3	0|0|7	7	3	0	0.00|0.00|0.01	12|14|2	0.0027	0.008	0.6931
PF3D7_0608700	T-complex_protein_1_subunit_zeta	R1|R2|R3	0|0|7	7	3	0	0.00|0.00|0.00	19|14|7	0.0007	0.002	0.7019
PF3D7_0813900	40S_ribosomal_protein_S16,_putative	R1|R2|R3	1|1|4	6	3	0	0.01|0.01|0.01	7|7|6	0.0063	0.008	0.6806
PF3D7_1105400	40S_ribosomal_protein_S4,_putative	R1|R2|R3	1|0|5	6	3	0	0.00|0.00|0.01	7|15|8	0.0037	0.007	0.6885
PF3D7_0930300	merozoite_surface_protein_1	R1|R2|R3	1|5|0	6	3	0	0.00|0.00|0.00	369|361|207	0	0	0.8739
PF3D7_1008700	tubulin_beta_chain	R1|R2|R3	2|1|2	5	3	0	0.00|0.00|0.00	42|27|16	0.001	0.002	0.6997
PF3D7_0826700	receptor_for_activated_c_kinase	R1|R2|R3	1|0|4	5	3	0	0.01|0.00|0.00	15|6|2	0.0033	0.007	0.69
PF3D7_0501600	rhoptry-associated_protein_2	R1|R2|R3	2|2|0	4	3	0	0.00|0.00|0.00	38|15|10	0.0017	0.003	0.696
PF3D7_1325100	phosphoribosylpyrophosphate_synthetase	R1|R2|R3	0|0|4	4	3	0	0.00|0.00|0.01	15|12|0	0.002	0.006	0.6946
PF3D7_1407900	plasmepsin_I	R1|R2|R3	0|0|4	4	3	0	0.00|0.00|0.00	41|13|8	0.0003	0.001	0.7047
PF3D7_1408100	plasmepsin_III	R1|R2|R3	1|0|2	3	3	0	0.00|0.00|0.00	19|12|6	0.001	0.002	0.6997
PF3D7_0810800	hydroxymethyldihydropterin_pyrophosphokinase-dihydropteroate_synthase	R1|R2|R3	0|0|3	3	3	0	0.00|0.00|0.01	18|11|4	0.0027	0.008	0.6931
PF3D7_0626800	pyruvate_kinase	R1|R2|R3	0|0|3	3	3	0	0.00|0.00|0.01	10|17|4	0.0017	0.005	0.6953
PF3D7_0703200	conserved_Plasmodium_protein,_unknown_function	R1|R2|R3	1|1|0	2	3	0	0.00|0.00|0.00	0|0|0	0	0	0.8739
PF3D7_0924700	splicing_factor_3A_subunit_3,_putative	R1|R2|R3	1|1|0	2	3	0	0.00|0.00|0.00	0|0|0	0	0	0.8739
PF3D7_0926100	protein_kinase,_putative	R1|R2|R3	1|1|0	2	3	0	0.00|0.00|0.00	0|0|0	0	0	0.8739
PF3D7_1039000	serine/threonine_protein_kinase,_FIKK_family	R1|R2|R3	1|1|0	2	3	0	0.00|0.00|0.00	0|0|0	0	0	0.8739
PF3D7_1138800	WD_repeat-containing_protein,_putative	R1|R2|R3	1|1|0	2	3	0	0.00|0.00|0.00	0|0|0	0	0	0.8739
PF3D7_1143100	AP2_domain_transcription_factor_AP2-O,_putative	R1|R2|R3	1|1|0	2	3	0	0.00|0.00|0.00	0|0|0	0	0	0.8739
PF3D7_1148000	serine/threonine_protein_kinase,_putative	R1|R2|R3	1|1|0	2	3	0	0.00|0.00|0.00	0|0|0	0	0	0.8739
PF3D7_1202900	high_mobility_group_protein_B1	R1|R2|R3	1|1|0	2	3	0	0.00|0.00|0.00	0|0|0	0	0	0.8739
PF3D7_1226400	regulator_of_MON1-CCZ1_complex,_putative	R1|R2|R3	1|1|0	2	3	0	0.00|0.00|0.00	0|0|0	0	0	0.8739
PF3D7_1230800	pre-mRNA-splicing_regulator_WTAP,_putative	R1|R2|R3	1|1|0	2	3	0	0.00|0.00|0.00	0|0|0	0	0	0.8739
PF3D7_1244600	ADP-ribosylation_factor_GTPase-activating_protein_1	R1|R2|R3	1|1|0	2	3	0	0.00|0.00|0.00	0|0|0	0	0	0.8739
PF3D7_1251200	coronin	R1|R2|R3	1|1|0	2	3	0	0.00|0.00|0.00	0|0|0	0	0	0.8739
PF3D7_1342400	casein_kinase_II_beta_chain	R1|R2|R3	1|1|0	2	3	0	0.00|0.00|0.00	0|0|0	0	0	0.8739
PF3D7_1446200	M17_leucyl_aminopeptidase	R1|R2|R3	1|1|0	2	3	0	0.00|0.00|0.00	0|0|0	0	0	0.8739
PF3D7_0500800	mature_parasite-infected_erythrocyte_surface_antigen	R1|R2|R3	1|1|0	2	3	0	0.00|0.00|0.00	5|0|0	0	0	0.8739
PF3D7_0309300	N2227-like_protein,_putative	R1|R2|R3	1|1|0	2	3	0	0.00|0.00|0.00	9|0|0	0	0	0.8739
PF3D7_1208900	protein_phosphatase_PPM11,_putative	R1|R2|R3	1|1|0	2	3	0	0.00|0.00|0.00	0|2|0	0	0	0.8739
PF3D7_0108300	conserved_Plasmodium_protein,_unknown_function	R1|R2|R3	1|1|0	2	3	0	0.00|0.00|0.00	5|9|0	0	0	0.8739
PF3D7_0308200	T-complex_protein_1_subunit_eta	R1|R2|R3	0|0|2	2	3	0	0.00|0.00|0.02	13|4|0	0.0053	0.016	0.6869
PF3D7_1118200	heat_shock_protein_90,_putative	R1|R2|R3	0|0|2	2	3	0	0.00|0.00|0.00	26|14|0	0.001	0.003	0.6997
PF3D7_0416800	small_GTP-binding_protein_sar1	R1|R2|R3	0|0|2	2	3	0	0.00|0.00|0.00	25|23|0	0	0	0.8739
PF3D7_1417200	NOT_family_protein,_putative	R1|R2|R3	0|2|0	2	3	0	0.00|0.01|0.00	4|0|4	0.0027	0.008	0.6931
PF3D7_1015900	enolase	R1|R2|R3	0|0|2	2	3	0	0.00|0.00|0.01	7|9|5	0.004	0.012	0.6877
PF3D7_0212900	arginyl-tRNA--protein_transferase	R1|R2|R3	1|0|0	1	3	0	0.00|0.00|0.00	0|0|0	0	0	0.8739
PF3D7_0423800	cysteine-rich_protective_antigen	R1|R2|R3	1|0|0	1	3	0	0.00|0.00|0.00	0|0|0	0	0	0.8739
PF3D7_0519800	EELM2_domain-containing_protein,_putative	R1|R2|R3	1|0|0	1	3	0	0.00|0.00|0.00	0|0|0	0	0	0.8739
PF3D7_0616200	kinetochore_protein_NDC80,_putative	R1|R2|R3	1|0|0	1	3	0	0.00|0.00|0.00	0|0|0	0	0	0.8739
PF3D7_0726500	ubiquitin_carboxyl-terminal_hydrolase,_putative	R1|R2|R3	1|0|0	1	3	0	0.00|0.00|0.00	0|0|0	0	0	0.8739
PF3D7_1008800	nucleolar_protein_5,_putative	R1|R2|R3	1|0|0	1	3	0	0.00|0.00|0.00	0|0|0	0	0	0.8739
PF3D7_1022100	methyltransferase,_putative	R1|R2|R3	1|0|0	1	3	0	0.00|0.00|0.00	0|0|0	0	0	0.8739
PF3D7_1103800	CCR4-NOT_transcription_complex_subunit_1,_putative	R1|R2|R3	1|0|0	1	3	0	0.00|0.00|0.00	0|0|0	0	0	0.8739
PF3D7_1143300	DNA-directed_RNA_polymerases_I_and_III_subunit_RPAC1,_putative	R1|R2|R3	1|0|0	1	3	0	0.00|0.00|0.00	0|0|0	0	0	0.8739
PF3D7_1225900	conserved_Plasmodium_protein,_unknown_function	R1|R2|R3	1|0|0	1	3	0	0.00|0.00|0.00	0|0|0	0	0	0.8739
PF3D7_1249800	THO_complex_subunit_2,_putative	R1|R2|R3	1|0|0	1	3	0	0.00|0.00|0.00	0|0|0	0	0	0.8739
PF3D7_1303400	LisH_domain-containing_protein,_putative	R1|R2|R3	1|0|0	1	3	0	0.00|0.00|0.00	0|0|0	0	0	0.8739
PF3D7_1308900	mRNA-decapping_enzyme_2,_putative	R1|R2|R3	1|0|0	1	3	0	0.00|0.00|0.00	0|0|0	0	0	0.8739
PF3D7_1329500	conserved_protein,_unknown_function	R1|R2|R3	1|0|0	1	3	0	0.00|0.00|0.00	0|0|0	0	0	0.8739
PF3D7_1428800	transcription_initiation_TFIID-like,_putative	R1|R2|R3	1|0|0	1	3	0	0.00|0.00|0.00	0|0|0	0	0	0.8739
PF3D7_1440100	cohesin_complex_subunit,_putative	R1|R2|R3	1|0|0	1	3	0	0.00|0.00|0.00	0|0|0	0	0	0.8739
PF3D7_1443400	WD_repeat-containing_protein	R1|R2|R3	1|0|0	1	3	0	0.00|0.00|0.00	0|0|0	0	0	0.8739
PF3D7_0417200	bifunctional_dihydrofolate_reductase-thymidylate_synthase	R1|R2|R3	1|0|0	1	3	0	0.00|0.00|0.00	2|0|0	0	0	0.8739
PF3D7_1434100	queuine_tRNA-ribosyltransferase,_putative	R1|R2|R3	1|0|0	1	3	0	0.00|0.00|0.00	2|0|0	0	0	0.8739
PF3D7_0922100	ubiquitin-like_protein,_putative	R1|R2|R3	1|0|0	1	3	0	0.00|0.00|0.00	4|0|0	0	0	0.8739
PF3D7_1308300	40S_ribosomal_protein_S27	R1|R2|R3	1|0|0	1	3	0	0.00|0.00|0.00	3|2|0	0	0	0.8739
PF3D7_1323400	60S_ribosomal_protein_L23	R1|R2|R3	1|0|0	1	3	0	0.00|0.00|0.00	0|3|0	0	0	0.8739
PF3D7_1003500	40S_ribosomal_protein_S20e,_putative	R1|R2|R3	1|0|0	1	3	0	0.00|0.00|0.00	3|3|0	0	0	0.8739
PF3D7_0405400	pre-mRNA-processing-splicing_factor_8,_putative	R1|R2|R3	1|0|0	1	3	0	0.00|0.00|0.00	5|3|0	0	0	0.8739
PF3D7_0719600	60S_ribosomal_protein_L11a,_putative	R1|R2|R3	1|0|0	1	3	0	0.00|0.00|0.00	10|4|3	0	0	0.8739
PF3D7_1466800	NOC3_domain-containing_protein,_putative	R1|R2|R3	1|0|0	1	3	0	0.00|0.00|0.00	0|21|6	0	0	0.8739
PF3D7_0903700	alpha_tubulin_1	R1|R2|R3	1|0|0	1	3	0	0.00|0.00|0.00	11|18|11	0	0	0.8739
PF3D7_0215700	DNA-directed_RNA_polymerase_II_subunit_RPB2,_putative	R1|R2|R3	0|1|0	1	3	0	0.00|0.00|0.00	0|0|0	0	0	0.8739
PF3D7_0303200	HAD_superfamily_protein,_putative	R1|R2|R3	0|1|0	1	3	0	0.00|0.00|0.00	0|0|0	0	0	0.8739
PF3D7_0415300	cdc2-related_protein_kinase_3	R1|R2|R3	0|1|0	1	3	0	0.00|0.00|0.00	0|0|0	0	0	0.8739
PF3D7_0420300	AP2_domain_transcription_factor,_putative	R1|R2|R3	0|1|0	1	3	0	0.00|0.00|0.00	0|0|0	0	0	0.8739
PF3D7_0516700	ubiquitin_carboxyl-terminal_hydrolase_2,_putative	R1|R2|R3	0|1|0	1	3	0	0.00|0.00|0.00	0|0|0	0	0	0.8739
PF3D7_0525800	inner_membrane_complex_protein_1g,_putative	R1|R2|R3	0|1|0	1	3	0	0.00|0.00|0.00	0|0|0	0	0	0.8739
PF3D7_0526200	ADP-ribosylation_factor_GTPase-activating_protein_2	R1|R2|R3	0|1|0	1	3	0	0.00|0.00|0.00	0|0|0	0	0	0.8739
PF3D7_0610900	transcription_elongation_factor_SPT5,_putative	R1|R2|R3	0|1|0	1	3	0	0.00|0.00|0.00	0|0|0	0	0	0.8739
PF3D7_0616300	conserved_Plasmodium_protein,_unknown_function	R1|R2|R3	0|1|0	1	3	0	0.00|0.00|0.00	0|0|0	0	0	0.8739
PF3D7_0704600	HECT-type_E3_ubiquitin_ligase_UT	R1|R2|R3	0|1|0	1	3	0	0.00|0.00|0.00	0|0|0	0	0	0.8739
PF3D7_0801800	mannose-6-phosphate_isomerase,_putative	R1|R2|R3	0|1|0	1	3	0	0.00|0.00|0.00	0|0|0	0	0	0.8739
PF3D7_0826100	HECT-like_E3_ubiquitin_ligase,_putative	R1|R2|R3	0|1|0	1	3	0	0.00|0.00|0.00	0|0|0	0	0	0.8739
PF3D7_1220900	heterochromatin_protein_1	R1|R2|R3	0|1|0	1	3	0	0.00|0.00|0.00	0|0|0	0	0	0.8739
PF3D7_1308400	conserved_Plasmodium_protein,_unknown_function	R1|R2|R3	0|1|0	1	3	0	0.00|0.00|0.00	0|0|0	0	0	0.8739
PF3D7_1316600	choline-phosphate_cytidylyltransferase	R1|R2|R3	0|1|0	1	3	0	0.00|0.00|0.00	0|0|0	0	0	0.8739
PF3D7_1361200	conserved_Plasmodium_protein,_unknown_function	R1|R2|R3	0|1|0	1	3	0	0.00|0.00|0.00	0|0|0	0	0	0.8739
PF3D7_1433500	DNA_topoisomerase_2	R1|R2|R3	0|1|0	1	3	0	0.00|0.00|0.00	0|0|0	0	0	0.8739
PF3D7_1410200	CTP_synthase	R1|R2|R3	0|1|0	1	3	0	0.00|0.00|0.00	5|0|0	0	0	0.8739
PF3D7_0503400	actin-depolymerizing_factor_1	R1|R2|R3	0|1|0	1	3	0	0.00|0.00|0.00	3|2|0	0	0	0.8739
PF3D7_1407100	rRNA_2'-O-methyltransferase_fibrillarin,_putative	R1|R2|R3	0|1|0	1	3	0	0.00|0.00|0.00	4|3|0	0	0	0.8739
PF3D7_0702500	Plasmodium_exported_protein,_unknown_function	R1|R2|R3	0|1|0	1	3	0	0.00|0.00|0.00	0|0|4	0	0	0.8739
