# Supplementary material for: MYST regulates DNA repair and forms a NuA4-like complex in the malaria parasite Plasmodium falciparum
Source: mSphere. 2024 Apr 2;9(4):e00140-24. doi: 10.1128/msphere.00140-24 (PMC11036802; doi:10.1128/msphere.00140-24)
Supplement: Table S3 — Expression microarray of PfMYST-OE compared to WT during IDC. [file msphere.00140-24-s0004.xlsx]

## Sheet: Microarry
Table S3A. Transcriptome of parasites at six-time points by expression microarray.
			PfMYST-Overexpression (OE)						Wild-type (WT)						Fold change of PfMYST-OE/WT						p-value of PfMYST-OE/WT						p-adjustment of PfMYST-OE/WT
Gene ID	Product Description	Gene Name	8h	16h	24h	32h	40h	48h	8h	16h	24h	32h	40h	48h	8h	16h	24h	32h	40h	48h	8h	16h	24h	32h	40h	48h	8h	16h	24h	32h	40h	48h
PF3D7_1215300	10 kDa chaperonin	CPN10	1926.91	33430.3	20591.4	10214.9	1254.85	793.948	2389.19	5043.48	32072.9	21975.1	3994.11	1302.21	0.808711	6.60014	0.642317	0.465492	0.318934	0.617704	0.209388	1.24947e-11	0.0516014	0.00274289	1.85714e-05	0.0384663	0.35266	5.44565e-10	0.157723	0.019559	0.000286763	0.130453
PF3D7_1123900	13 kDa ribonucleoprotein-associated protein, putative	SNU13	34828.5	43401	37464.4	32660.1	7247.45	4361.7	25548.2	37165.8	47545.5	44066.7	17875.2	9362.18	1.36286	1.16765	0.788089	0.741309	0.406373	0.467437	0.146533	0.308368	0.183899	0.131636	0.000554925	0.00287092	0.292106	0.423917	0.330773	0.275557	0.00539712	0.0202297
PF3D7_1362100	14-3-3 protein	14-3-3II	1561.77	1233.5	512.755	603.759	306.394	1049.78	907.724	693.225	413.669	510.649	232.834	410.49	1.6994	1.75174	1.22494	1.17325	1.28213	2.46028	0.0330366	0.0258252	0.251051	0.302395	0.202199	0.000798203	0.118047	0.100131	0.38565	0.420665	0.346731	0.00729773
PF3D7_0818200	14-3-3 protein	14-3-3I	32905.7	34311.8	46827.3	47744	24968	18785.1	42056.4	32190.4	38680.8	41276.5	49573.6	48700.5	0.78256	1.06585	1.21046	1.15658	0.503934	0.386072	0.177302	0.430391	0.264737	0.320413	0.00631132	0.000286879	0.32514	0.480779	0.395609	0.431132	0.036823	0.00312025
PF3D7_1422900	14-3-3 protein, putative	N/A	179.668	76.074	67.629	127.54	63.786	84.11	69.142	53.991	39.603	56.94	56.767	65.608	2.14443	1.2779	1.42187	1.84321	1.0829	1.19916	0.00382788	0.205534	0.114588	0.0166922	0.408291	0.275797	0.0253244	0.349322	0.255216	0.0735088	0.474128	0.402583
PF3D7_0522300	18S rRNA (guanine-N(7))-methyltransferase, putative	N/A	15726.3	18880.4	20467.2	9326.09	4645.64	6852.38	11438.4	19725	20796.4	17957.5	6416.17	4627.57	1.37398	0.957238	0.984193	0.520058	0.725245	1.47795	0.139987	0.417752	0.456729	0.00860946	0.115699	0.0900648	0.285168	0.47731	0.488844	0.046008	0.256517	0.220937
PF3D7_1444300	1-acyl-sn-glycerol-3-phosphate acyltransferase, putative	LPAAT	13210.7	13077.9	13091.2	20410.4	25028.3	25571.4	23556.6	12953.8	19847.4	23366.6	26174.9	18286.5	0.561319	1.00956	0.660054	0.873631	0.956239	1.39779	0.0174334	0.492827	0.0627071	0.296892	0.416301	0.12681	0.0757215	0.498263	0.177954	0.416979	0.476812	0.270071
PF3D7_0729200	1-cys peroxiredoxin	AOP	150.974	1497.15	1226.52	1777.24	682.977	441.303	337.584	95.574	2731.64	2381.66	1173.25	427.809	0.488766	12.5787	0.454362	0.749042	0.591829	1.02965	0.00461851	0	0.00209641	0.139692	0.0273487	0.479169	0.0292377	0	0.0158762	0.284857	0.104091	0.494785
PF3D7_0802200	1-cys peroxiredoxin	1-CysPxn	12242.7	51654.6	49594	51044.1	18551.5	9413.26	15549.3	11263.3	32991.8	59719.6	36316.6	16669	0.787724	4.57799	1.50281	0.854793	0.511203	0.565428	0.18346	3.94423e-08	0.0807862	0.270584	0.00727888	0.0185845	0.330381	1.0701e-06	0.207048	0.399081	0.0407012	0.0791813
PF3D7_0304500	1-cys-glutaredoxin-like protein-1	GLP1	940.13	11073.4	6620.87	8348.34	1612.88	1207.97	1618.98	891.525	9314.55	13343.4	3476.52	1305.76	0.587681	12.1034	0.71164	0.626401	0.468201	0.926643	0.0258071	0	0.103069	0.0428126	0.00292252	0.373191	0.100085	0	0.239359	0.140288	0.0205204	0.459067
PF3D7_1467300	1-deoxy-D-xylulose 5-phosphate reductoisomerase	DXR	2906.82	6785.38	5708.54	12407.3	8243.31	5528.15	4405.95	1864.28	4705.93	9276.36	9345.47	4705.74	0.661854	3.60409	1.21185	1.33655	0.882416	1.17376	0.0639125	3.1328e-06	0.263406	0.163063	0.309346	0.301851	0.179917	5.86887e-05	0.39471	0.310409	0.424508	0.420296
PF3D7_1337200	1-deoxy-D-xylulose 5-phosphate synthase	DXS	133.33	277.144	1000.91	525.413	607.427	221.429	116.137	114.214	629.33	700.182	723.273	334.828	1.11975	2.16639	1.5663	0.759593	0.84578	0.686848	0.362718	0.00343396	0.0608992	0.151069	0.258226	0.0821688	0.453659	0.0233666	0.17481	0.296859	0.390964	0.209306
PF3D7_1333000	20 kDa chaperonin	CPN20	1460.5	9340.08	7784.69	6455.43	1522.33	1082.27	1637.01	2536.59	12484.7	14899.5	3457.36	1236.23	0.893954	3.65547	0.624344	0.434282	0.444796	0.878146	0.325848	2.4659e-06	0.0417562	0.00124575	0.00164574	0.30328	0.434409	4.72844e-05	0.13819	0.0104673	0.0130303	0.420994
PF3D7_1306400	26S protease regulatory subunit 10B, putative	RPT4	22725.1	21926.6	23647.1	29209.8	42363.1	29914.8	27781.5	21591.9	17355.9	22789.7	30006.7	32569.8	0.818174	1.01548	1.36192	1.28138	1.4114	0.918553	0.221514	0.498859	0.147096	0.202782	0.119766	0.36142	0.36289	0.499601	0.292843	0.347119	0.261194	0.453186
PF3D7_1008400	26S protease regulatory subunit 4, putative	RPT2	18440.1	13014.1	16800.9	18282.6	31088.1	27565.7	20250	19375.7	11051.4	19502.7	25353.4	24121.7	0.910743	0.672102	1.51899	0.937523	1.22594	1.14261	0.350083	0.0710556	0.0752235	0.389044	0.250122	0.336062	0.447623	0.191796	0.198534	0.466289	0.384881	0.440162
PF3D7_1130400	26S protease regulatory subunit 6A, putative	RPT5	9915.93	6509.46	8502.69	11129.1	15440.7	15680.7	9749.92	9074.91	7710.93	9402.67	14814.6	10443.5	1.01698	0.718094	1.10232	1.18309	1.04218	1.50017	0.496765	0.108959	0.383881	0.29209	0.462015	0.08173	0.499058	0.247369	0.463776	0.413661	0.490575	0.20864
PF3D7_0413600	26S protease regulatory subunit 6B, putative	RPT3	4954.77	3634.16	8717.24	7056.75	12356.6	15370.4	7675.34	5075.9	7440.18	7685.68	12197.8	10615.3	0.646806	0.717381	1.17103	0.918452	1.01299	1.4468	0.05428	0.1083	0.304756	0.361275	0.497643	0.103037	0.162565	0.246401	0.42173	0.45309	0.499275	0.239321
PF3D7_1311500	26S protease regulatory subunit 7, putative	RPT1	19466.3	8612.63	18749.6	25021	38594.1	33384.2	21709.4	15718.9	11448.8	21841.7	29556.1	26483.8	0.896807	0.548646	1.6362	1.14538	1.3055	1.26028	0.329951	0.0142157	0.0442959	0.332924	0.184544	0.219891	0.436867	0.0656761	0.143283	0.438662	0.331196	0.361497
PF3D7_1248900	26S protease regulatory subunit 8, putative	RPT6	19666.5	11376.3	14290.2	22514.5	31509.8	29063.4	20330.1	17711.2	12739.7	15041.4	23646.4	20162.3	0.9674	0.642834	1.12145	1.49595	1.33215	1.44087	0.432501	0.0519056	0.360692	0.0832573	0.165976	0.105685	0.481694	0.158277	0.452797	0.210876	0.313433	0.242682
PF3D7_0317800	26S proteasome non-ATPase regulatory subunit 9, putative	N/A	1057.11	2873.85	2130.19	1974.38	795.834	337.973	867.389	1418.16	2368.82	1958.49	1570.76	445.907	1.21202	2.00835	0.90039	1.008	0.515267	0.771906	0.263238	0.00748241	0.335112	0.490628	0.00786795	0.164892	0.394544	0.0415876	0.439714	0.4979	0.043091	0.312346
PF3D7_1017900	26S proteasome regulatory subunit p55, putative	RPN5	6534.32	6829.14	8469.41	10155.3	9586.6	7883.89	7220.79	5415.44	6000.17	6645.87	10051.5	8105.54	0.905291	1.25983	1.4097	1.52594	0.953872	0.972746	0.34219	0.220274	0.12063	0.0729422	0.412858	0.440236	0.443408	0.361943	0.262394	0.194882	0.475724	0.484442
PF3D7_0205900	26S proteasome regulatory subunit RPN1, putative	RPN1	12275.3	9646.61	15638.6	21076.4	25863.6	21225	15469.9	13360.4	9010.96	17315.6	20520.2	21364.9	0.793863	0.72256	1.73333	1.21685	1.26004	0.993463	0.190898	0.113142	0.0281713	0.258631	0.220095	0.470001	0.336625	0.253047	0.10619	0.391201	0.361741	0.492413
PF3D7_0807800	26S proteasome regulatory subunit RPN10, putative	RPN10	10545.9	6874.06	11072.6	10562.1	16749.1	18007.2	12708.3	9167.45	7164.79	8386.02	15424.9	16489.8	0.830208	0.750526	1.54339	1.25866	1.08569	1.09187	0.237288	0.141265	0.0674892	0.221257	0.404737	0.396914	0.375019	0.286365	0.185826	0.362655	0.472439	0.4695
PF3D7_1368100	26S proteasome regulatory subunit RPN11, putative	RPN11	2628.38	3215.65	8311.03	6837.09	9046.84	10973.9	5007.1	3479.87	9512.36	10031.5	10960.6	8509.53	0.52752	0.924625	0.874065	0.682413	0.825838	1.28868	0.00987082	0.370253	0.297504	0.0787229	0.231516	0.197119	0.0507395	0.457708	0.417321	0.204219	0.370865	0.342566
PF3D7_0312300	26S proteasome regulatory subunit RPN12, putative	RPN12	2006.26	3559.61	2023.24	4036.95	2698.71	3007.52	3170.4	2599.06	3775.4	3321.93	3848.16	2878.08	0.63596	1.36599	0.539176	1.21352	0.703451	1.04455	0.0479596	0.144662	0.012119	0.261801	0.0958603	0.458803	0.150767	0.290056	0.0585924	0.393484	0.229908	0.489418
PF3D7_1414000	26S proteasome regulatory subunit RPN13, putative	RPN13	16163.3	14877.1	14933.3	23020.5	27298.5	22868.1	17830	10567.1	10457.9	15210.8	23700.8	17177.7	0.906664	1.40688	1.42685	1.51253	1.15162	1.33074	0.344176	0.122067	0.112193	0.0774004	0.325919	0.166917	0.444579	0.264011	0.251917	0.202094	0.434486	0.314349
PF3D7_1466300	26S proteasome regulatory subunit RPN2, putative	RPN2	13822.1	6420.94	11231.8	12165.8	19479.3	15898.9	11153.1	12161.2	4179.65	8637.25	13550.2	18092.1	1.23872	0.528971	2.67651	1.40726	1.43667	0.87896	0.238525	0.0101316	0.000273346	0.121871	0.107602	0.304435	0.375901	0.0516698	0.00299523	0.263801	0.245483	0.421506
PF3D7_1338100	26S proteasome regulatory subunit RPN3, putative	RPN3	12947.3	9710.17	19071.3	25510.3	27244.9	22082	13924.2	13487	12649	19591.9	26622.5	22205.6	0.929979	0.720491	1.50665	1.30167	1.02335	0.994442	0.37805	0.111194	0.079432	0.187347	0.487882	0.471398	0.461093	0.250755	0.205319	0.333657	0.497164	0.492755
PF3D7_1402300	26S proteasome regulatory subunit RPN6	RPN6	192.789	137.673	473.621	531.244	924.992	478.578	222.891	157.394	531.697	518.381	1053.3	655.673	0.879749	0.892157	0.896019	1.02359	0.881329	0.740697	0.305554	0.323269	0.328817	0.487548	0.3078	0.131009	0.422144	0.433138	0.436074	0.497068	0.423745	0.274862
PF3D7_1129200	26S proteasome regulatory subunit RPN7, putative	RPN7	8111.82	9341.99	8032.01	14354.6	12309	9284.67	7924.71	7259.3	10663.3	12895.1	14161.2	8340.33	1.02353	1.2859	0.753859	1.11295	0.869467	1.11286	0.487637	0.199262	0.144831	0.370898	0.291026	0.371005	0.497068	0.344272	0.290266	0.458076	0.412973	0.45811
PF3D7_0912900	26S proteasome regulatory subunit RPN8, putative	RPN8	33990	37620	38988.4	35207	45284	29270.3	41615.6	36487.9	35182	49877.5	42948.7	40250.6	0.816884	1.031	1.10811	0.706029	1.05434	0.727385	0.219846	0.477306	0.376776	0.0980971	0.445641	0.117759	0.361482	0.494254	0.460566	0.232738	0.485398	0.258986
PF3D7_1030500	26S proteasome regulatory subunit RPN9, putative	RPN9	6322.44	6508.73	3996.12	9832.12	5266.54	4352.61	4467.83	5091.71	4159.99	4081.95	6218.85	3799.66	1.41257	1.27691	0.960861	2.3995	0.847551	1.14449	0.119179	0.206314	0.423017	0.00107961	0.260641	0.333934	0.260652	0.349806	0.478591	0.00932743	0.392783	0.439094
PF3D7_0209300	2C-methyl-D-erythritol 2,4-cyclodiphosphate synthase	IspF	1246.64	6601.81	6008.82	7760.77	2116.76	1166.33	1594.31	1870.08	9122.29	6906.38	5454.2	1796.94	0.785621	3.49622	0.659698	1.12323	0.391211	0.654314	0.180941	5.19418e-06	0.06247	0.358577	0.000341141	0.0589598	0.328321	9.24978e-05	0.177599	0.451862	0.00360174	0.171007
PF3D7_0106900	2-C-methyl-D-erythritol 4-phosphate cytidylyltransferase, putative	IspD	7093.76	6525.44	5135.69	9529.21	9436.97	9035.51	7034.79	3857.21	4789.46	7273.78	9200.2	7131.79	1.00835	1.68721	1.07189	1.30894	1.02566	1.26592	0.49112	0.0349714	0.422496	0.182057	0.484687	0.215216	0.498042	0.12264	0.478414	0.329234	0.496268	0.357371
PF3D7_0204900	2-methoxy-6-polyprenyl-1,4-benzoquinol methylase, mitochondrial, putative	COQ5	784.079	2003.38	1575.23	2106.71	1492.65	1259.36	1126	493.024	2117.7	2495.02	1862.51	1038.48	0.703561	3.91294	0.747042	0.846017	0.804348	1.20724	0.0959552	7.53759e-07	0.137584	0.258548	0.203884	0.267855	0.230049	1.61202e-05	0.282515	0.39117	0.348029	0.397422
PF3D7_0820700	2-oxoglutarate dehydrogenase E1 component	KDH	628.93	493.21	1892.74	2609.16	2381.95	1416.32	731.544	356.79	667.376	2267.52	2898.56	1632.66	0.8648	1.35687	2.76514	1.14891	0.823468	0.86967	0.284485	0.150163	0.000176546	0.328953	0.228407	0.291312	0.408409	0.295969	0.00205949	0.436147	0.368448	0.413102
PF3D7_1312600	2-oxoisovalerate dehydrogenase subunit alpha, mitochondrial, putative	BCKDHA	6482.78	2815.31	1972.77	3213.81	12220.5	14441.9	8107.98	3656.33	892.922	2454.45	6465.26	8775.32	0.800231	0.771573	2.17407	1.30604	1.88636	1.64373	0.198744	0.164511	0.0033058	0.184151	0.0135562	0.0427857	0.343852	0.31191	0.0226598	0.330947	0.0635681	0.140214
PF3D7_0504600	2-oxoisovalerate dehydrogenase subunit beta, mitochondrial, putative	BCKDHB	2809.14	2006.61	1169.35	2155.01	5573.79	8888.53	4932.34	2623.59	1137.73	3117.56	6291.22	4706.99	0.571916	0.767097	1.02715	0.693879	0.886467	1.88325	0.0205139	0.159425	0.482615	0.0878152	0.315123	0.0137616	0.0850817	0.306686	0.495665	0.217369	0.427991	0.0642519
PF3D7_1321500	3',5'-cyclic nucleotide phosphodiesterase beta	PDEbeta	5492.61	876.804	1696.05	3313.84	19536.3	19584.7	10722.9	3988.38	701.08	2179.11	11146.8	17844.5	0.513478	0.224791	2.36689	1.51441	1.75076	1.09737	0.00760422	3.9096e-08	0.00126956	0.0767629	0.0259445	0.390026	0.0420533	1.06344e-06	0.0106494	0.201091	0.100421	0.466638
PF3D7_0412100	ribosomal protein S12, mitochondrial	mtRPS12	1330.75	7387.75	6374.9	7513.57	3804.1	1971.51	2062.88	1162.77	7464.42	9740.11	5788.6	2117.61	0.64975	6.23881	0.854562	0.772032	0.658816	0.931887	0.0560852	4.81089e-11	0.270264	0.165037	0.0618859	0.38083	0.165793	1.93878e-09	0.398814	0.312552	0.176595	0.462491
PF3D7_1413400	30S ribosomal protein S9, putative	N/A	1043.86	1067.53	1418.36	3466.7	3029.89	2171.3	1385.68	729.635	1277.99	2249.63	2980.86	2614.99	0.758105	1.44748	1.10757	1.53465	1.01629	0.832081	0.149439	0.102738	0.377435	0.070173	0.497722	0.239777	0.295229	0.239028	0.460823	0.190566	0.499328	0.376809
PF3D7_0204800	3'-5' exonuclease, putative	N/A	1096.01	3641.86	4252.12	7939.49	1553.84	1453.25	1161.16	964.35	3138.98	5462.72	2494.97	1601.6	0.945179	3.70504	1.35161	1.45118	0.626961	0.908929	0.400201	1.95919e-06	0.153416	0.101118	0.0431035	0.347456	0.47094	3.84991e-05	0.29956	0.237001	0.141052	0.446313
PF3D7_0105900	3'-5' exonuclease, putative	N/A	4259.94	5584.69	4357.95	7078.15	6129.55	8672.67	5512.23	2942.7	4413.48	5640.51	5184.26	5585.95	0.773941	1.8901	0.987495	1.25367	1.18136	1.5499	0.167231	0.0133126	0.461465	0.225479	0.293878	0.0655535	0.314733	0.0627468	0.490421	0.366001	0.414914	0.182521
PF3D7_1240000	3-hydroxyisobutyryl-CoA hydrolase, putative	N/A	914.539	276.939	289.51	308.529	331.313	236.371	569.146	570.802	296.412	197.289	260.596	158.4	1.57895	0.507169	0.978648	1.49644	1.24512	1.41989	0.0575195	0.00672865	0.448752	0.0830799	0.232871	0.115551	0.168525	0.0385279	0.486386	0.210662	0.37176	0.256406
PF3D7_1135900	3-oxo-5-alpha-steroid 4-dehydrogenase, putative	N/A	7045.14	7784.41	6395.78	14270.9	14186.8	16744.1	15830.4	9106.45	7554.87	14697.5	24337.1	17669.7	0.445999	0.855228	0.84712	0.971028	0.583408	0.947698	0.00169758	0.271185	0.260052	0.437752	0.0242851	0.403871	0.0133467	0.399559	0.392324	0.48348	0.0959186	0.472175
PF3D7_0922900	3-oxoacyl-[acyl-carrier-protein] reductase	FabG	627.55	1356.59	794.938	767.949	329.878	486.706	721.236	468.389	466.2	1155.58	431.717	286.993	0.874864	2.79848	1.66677	0.67216	0.778427	1.63545	0.298633	0.00014983	0.0384604	0.0710972	0.172439	0.0444498	0.418173	0.00178647	0.130447	0.191892	0.320196	0.143517
PF3D7_0626300	3-oxoacyl-acyl-carrier protein synthase I/II	FabB/FabF	297.242	576.009	1012.26	1318.96	690.556	699.177	517.763	275.72	724.622	1805.35	1040.8	647.136	0.595521	1.997	1.38278	0.734523	0.672273	1.07716	0.0287753	0.00791035	0.134986	0.12477	0.0711788	0.415659	0.107877	0.0432187	0.279343	0.267361	0.192014	0.476576
PF3D7_0719700	40S ribosomal protein S10, putative	RPS10	29557.2	47396.4	43532.2	40180.4	11141.7	2795.88	18614.8	36473.3	44825.6	35652	27384.2	9465.81	1.58697	1.29927	0.971163	1.12692	0.407472	0.297391	0.0554689	0.18912	0.437947	0.35422	0.000574054	6.10496e-06	0.164786	0.33529	0.483498	0.449989	0.00554846	0.000106916
PF3D7_0516200	40S ribosomal protein S11	RPS11	13594.2	20452.2	20330.5	29408.7	7118.19	2299.17	8964.99	10228	28250.5	30048.1	17488.8	6730.5	1.51479	1.99714	0.719917	0.97874	0.407958	0.344264	0.0766333	0.00790463	0.110656	0.448885	0.000582702	5.85304e-05	0.200901	0.0432098	0.250093	0.486424	0.0056105	0.000790656
PF3D7_0317600	40S ribosomal protein S11, putative	RPS11	13885.5	26083.3	18641.2	17300.5	7538.91	2953.04	11278.4	14122.6	30548.5	19866.1	14241.4	4284.22	1.2306	1.8454	0.610559	0.871029	0.530286	0.69125	0.245851	0.016517	0.0351302	0.293224	0.0103728	0.0856774	0.381815	0.0729116	0.122961	0.41451	0.0525783	0.214342
PF3D7_0307100	40S ribosomal protein S12, putative	RPS12	8405.06	20982.2	14102.4	14059.9	4418.57	1959.72	6943.08	10765.3	23509.6	15528.7	8056.13	2895.57	1.20974	1.94681	0.600312	0.905576	0.550031	0.679819	0.265435	0.0101077	0.0307038	0.342602	0.0145438	0.0767483	0.396014	0.0516142	0.112568	0.443586	0.066793	0.201086
PF3D7_1358800	40S ribosomal protein S15	RPS15	51776.4	55575.2	55865.5	52185.2	21835.1	2264.46	34904.4	56248.5	53070.2	43328.4	46737.1	27846.9	1.483	0.988036	1.05265	1.20429	0.467509	0.0822178	0.0881079	0.462241	0.447906	0.27074	0.00287574	1.6868e-19	0.217855	0.490658	0.486056	0.399174	0.020247	1.5462e-17
PF3D7_0316800	40S ribosomal protein S15A, putative	N/A	37491.3	46043.5	32809.3	45722.2	20478.9	4092.38	25230.7	38808.1	45088.8	29655.9	32849.1	13671.9	1.48541	1.18632	0.727823	1.54127	0.623743	0.300724	0.0871845	0.288763	0.118182	0.0681314	0.0414507	7.31815e-06	0.216478	0.411447	0.259598	0.186963	0.137487	0.000125801
PF3D7_0813900	40S ribosomal protein S16, putative	RPS16	24737.9	44509.3	31887.1	39511.5	9858.55	2315.41	15513	27125.9	46572.1	33105.3	21663.8	7875.96	1.59361	1.64024	0.684865	1.19335	0.455772	0.296422	0.0538227	0.0434802	0.0806169	0.281604	0.0021706	5.78757e-06	0.161958	0.141787	0.206835	0.406248	0.0163096	0.000101751
PF3D7_1242700	40S ribosomal protein S17, putative	N/A	24617.6	34300.1	24482.1	32435.4	10047.1	2749.53	12085	23307.4	23779.5	18397.1	20900.5	7210.31	2.0347	1.47112	1.02951	1.76196	0.481404	0.383667	0.00657496	0.0927774	0.479358	0.0246043	0.0039391	0.00026413	0.0378941	0.225402	0.494833	0.0967817	0.025882	0.00291277
PF3D7_1126200	40S ribosomal protein S18, putative	RPS18	18581.8	31860.9	17983.8	16160.7	7779.12	2524.49	11208.5	19652.6	25556.7	15449.2	10652.2	3657.94	1.65622	1.6204	0.703994	1.04597	0.730989	0.692434	0.0403869	0.0476288	0.0963293	0.456885	0.121272	0.0866366	0.135032	0.150024	0.230388	0.488904	0.263173	0.215699
PF3D7_0422400	40S ribosomal protein S19	RPS19	33895.5	43957.3	37548	44354.9	16411.6	2165.87	17303.2	30799.2	41075.8	29129.4	30143.1	10582.8	1.9574	1.42687	0.914171	1.5222	0.544878	0.206707	0.00959943	0.112183	0.355056	0.0741595	0.0133511	7.13352e-09	0.0496989	0.251911	0.450384	0.196758	0.0628812	2.16504e-07
PF3D7_1317800	40S ribosomal protein S19	RPS19	55603.3	50625.4	53789.4	55192.8	21407.9	3968.85	27127	56605.1	51666.4	29543	51274.2	43053	2.04868	0.894408	1.04107	1.86744	0.417835	0.0927605	0.00613839	0.3265	0.46353	0.0148537	0.000783554	7.58788e-18	0.0360795	0.434704	0.490862	0.0677645	0.00719074	6.23464e-16
PF3D7_1026800	40S ribosomal protein S2	RPS2	16558	18242.9	42355.9	35495.5	13525.4	3828.04	11718.8	14110.9	33966.4	29589.4	27326.8	14865.7	1.41198	1.29229	1.2468	1.19942	0.495466	0.258868	0.119474	0.194359	0.231405	0.275538	0.00531499	5.63042e-07	0.260968	0.339968	0.370837	0.402378	0.0324485	1.22901e-05
PF3D7_1003500	40S ribosomal protein S20e, putative	N/A	24827.7	52893.2	33864.2	36538.5	11536	2953.48	20373.6	23803.7	48936.6	34996	24355.7	8897.36	1.21832	2.22076	0.692171	1.04404	0.47425	0.333993	0.257238	0.00262305	0.0864234	0.459496	0.00335806	3.74529e-05	0.390391	0.0188816	0.215354	0.489629	0.0229486	0.00053483
PF3D7_1144000	40S ribosomal protein S21	RPS21	27499.9	44707.9	32791.9	35912	15397.7	3525.94	25215.1	27314.9	47299.4	41874.4	29155.6	13147.1	1.09051	1.63617	0.693458	0.857703	0.528572	0.269707	0.398626	0.0443036	0.0874704	0.274607	0.0100593	1.16745e-06	0.470144	0.143293	0.216894	0.40182	0.0514339	2.40277e-05
PF3D7_0306900	40S ribosomal protein S23, putative	N/A	50842.3	56753.3	49467.5	56256.1	20272.1	2564.67	35264.9	49851.9	55135.6	39260.3	48228	22424.5	1.44138	1.13837	0.897247	1.43261	0.420675	0.115446	0.105456	0.340915	0.330583	0.10948	0.000851044	4.73815e-15	0.242382	0.442862	0.437157	0.24818	0.00767682	2.97574e-13
PF3D7_0519400	40S ribosomal protein S24	RPS24	40106.2	45853.7	42275.6	48693.8	16718.7	2525.09	19500.3	40819.3	44015.5	23923.7	43251.4	15985.1	2.05521	1.12326	0.960494	2.03422	0.386943	0.1594	0.00594428	0.35855	0.422484	0.00659038	0.000295512	2.10712e-11	0.0352588	0.451862	0.478414	0.0379347	0.00320207	8.91059e-10
PF3D7_1421200	40S ribosomal protein S25	RPS25	3904.82	8002.88	4716.62	7116.3	1344.84	536.516	1688.12	5636.71	8185.55	4949.94	2454.88	634.264	2.29212	1.41789	0.577597	1.4353	0.552905	0.852246	0.00184074	0.116533	0.0223207	0.108232	0.0152426	0.267074	0.0142358	0.257576	0.0904975	0.246317	0.0690652	0.396854
PF3D7_0217800	40S ribosomal protein S26	RPS26	36128	48449.6	39551.2	46856.8	15101.5	1713.13	28097.5	39140.3	49929.8	28353.5	40208.6	16927.4	1.28553	1.23769	0.792247	1.65198	0.376011	0.102652	0.199545	0.239445	0.188928	0.0411878	0.000201713	1.61108e-16	0.344586	0.376503	0.335276	0.136858	0.00230708	1.18007e-14
PF3D7_1308300	40S ribosomal protein S27	RPS27	16975.7	42351.1	26028.4	24510.9	8326.54	2381.34	12373.6	18705.9	32771.9	25758	18544.1	5315.27	1.37111	2.26233	0.794397	0.951634	0.449841	0.450838	0.141651	0.00213418	0.191551	0.409602	0.00187227	0.00191992	0.286683	0.0161185	0.337307	0.474502	0.0144528	0.0147582
PF3D7_1461300	40S ribosomal protein S28e, putative	N/A	47488.3	49618.9	45009.8	53487.3	24756.3	4952.07	38205.8	53956.9	54643.2	28145.5	45801.9	28706.6	1.24279	0.919641	0.823789	1.89953	0.540787	0.173292	0.234923	0.363002	0.228828	0.0127185	0.0124581	1.50234e-10	0.373457	0.453819	0.368944	0.060622	0.0597153	5.70636e-09
PF3D7_0705700	40S ribosomal protein S29, putative	N/A	50335.5	57053.1	54010	54464.7	23420.6	3081.14	44816.7	50143.2	58645.6	48703.1	56703.2	42061	1.12307	1.13773	0.920992	1.11824	0.413327	0.0738551	0.358775	0.341645	0.364966	0.364529	0.000685656	4.90569e-21	0.451862	0.443198	0.45455	0.454315	0.00644238	5.00286e-19
PF3D7_1465900	40S ribosomal protein S3	N/A	42420.2	51574.7	45197.1	46093.1	18868	3192.63	20955.6	42748.1	47130.3	38806.5	36653	14670.4	2.02295	1.20636	0.959004	1.18764	0.515144	0.219077	0.00696541	0.268717	0.42032	0.287409	0.00784973	2.34062e-08	0.0395116	0.397993	0.47782	0.41047	0.0430135	6.61633e-07
PF3D7_0219200	40S ribosomal protein S30	RPS30	41000.3	50311.1	40899.5	45935.3	15977.3	2561.3	28148.6	45238.1	48439.5	23807.4	39272.8	17448.1	1.45612	1.11208	0.844427	1.92841	0.40725	0.148128	0.0989903	0.37195	0.256385	0.0110549	0.000570146	3.49848e-12	0.233982	0.458519	0.389683	0.0550248	0.00552145	1.6487e-10
PF3D7_0322900	40S ribosomal protein S3A, putative	RPS3A	4714.95	5666.43	12976.4	10614.6	4850.36	1983.71	3254.51	5214.43	9581.89	7951.38	8349.66	3438.65	1.44499	1.08626	1.35327	1.33381	0.582301	0.580218	0.103839	0.404007	0.152386	0.164868	0.0239015	0.0231918	0.240339	0.472275	0.298319	0.312345	0.0948434	0.0929154
PF3D7_1105400	40S ribosomal protein S4, putative	RPS4	40286.4	53054.1	49083.4	52536.3	22399.2	2847.38	24379.3	43490.4	49681.3	47458.3	41597.5	18788.6	1.65175	1.21978	0.987971	1.10694	0.538784	0.152778	0.0412311	0.255871	0.462148	0.378209	0.0120375	7.51802e-12	0.136974	0.389326	0.490633	0.461115	0.0583407	3.39177e-10
PF3D7_1447000	40S ribosomal protein S5	N/A	48103.9	51234.9	51591.5	49392.9	25768	4960.98	29223.7	50747.2	51272.2	50287.4	47488.1	32202.7	1.64545	1.00961	1.00622	0.982221	0.542888	0.154771	0.0424485	0.49289	0.488121	0.453896	0.0129108	1.0324e-11	0.139513	0.4983	0.497205	0.488163	0.0612581	4.5414e-10
PF3D7_0721600	40S ribosomal protein S5, putative	N/A	35079.9	50710.9	39903.2	44254	16878.4	2783.35	28835.8	40400	52665.3	45265.1	32552.4	13765.5	1.21633	1.25506	0.757798	0.977676	0.518912	0.203776	0.259123	0.224297	0.149102	0.447352	0.00842735	5.29343e-09	0.391648	0.364998	0.294827	0.485853	0.0453338	1.63792e-07
PF3D7_1342000	40S ribosomal protein S6	N/A	38406.2	38800.3	42846.3	43382.8	21759.2	8835.89	20592.2	39323.6	19170.6	27738	24225.5	15969.6	1.86393	0.986699	2.23327	1.56348	0.898309	0.554056	0.0151068	0.460325	0.00246518	0.0616782	0.332113	0.0155297	0.0686921	0.48989	0.0179696	0.176173	0.438273	0.0699828
PF3D7_1302800	40S ribosomal protein S7, putative	N/A	6633.13	11312.7	7385.18	12594.9	2676.79	1171.84	3571.9	5123.9	9734.33	7822.44	4360.83	1508.53	1.8505	2.20185	0.759337	1.60801	0.61628	0.780772	0.016117	0.00288079	0.150789	0.050406	0.0377848	0.175191	0.0717762	0.0202723	0.296603	0.155619	0.128928	0.323035
PF3D7_1408600	40S ribosomal protein S8e, putative	N/A	52430.3	54019.4	53202.3	56479.6	22790	3402.39	19657.2	49243.8	39073.8	41955.3	49871.5	31110.5	2.66491	1.09693	1.36134	1.34596	0.457277	0.110145	0.000289473	0.390578	0.147449	0.156976	0.00225223	1.25021e-15	0.003142	0.466892	0.293123	0.303854	0.0167484	8.45454e-14
PF3D7_0520000	40S ribosomal protein S9, putative	RPS9	47549.1	52241.5	47623.1	48152.8	27488.7	6373.77	31299.7	54561.6	43653.5	41734.7	44303.3	29477.2	1.5187	0.957496	1.09088	1.15369	0.620705	0.216952	0.0753195	0.418128	0.398164	0.323619	0.0399306	1.92334e-08	0.198689	0.477333	0.469955	0.433315	0.133994	5.49555e-07
PF3D7_0503100	4-diphosphocytidyl-2-C-methyl-D-erythritol kinase, putative	IspE	2420.5	7319	6135.66	9946.11	6773.55	4575.01	4124.26	4471.81	7632.17	9673.46	8168.42	4424.53	0.589623	1.63309	0.804608	1.02811	0.829817	1.0338	0.0265211	0.0449352	0.20421	0.481298	0.23677	0.473458	0.101858	0.144569	0.348248	0.495398	0.374763	0.493312
PF3D7_1022800	4-hydroxy-3-methylbut-2-en-1-yl diphosphate synthase (ferredoxin)	ISPG	2930.56	2025.4	3411.67	6226.99	5461.53	4933.75	2612.82	1607.59	2101.44	4114.22	4797.9	3808.67	1.12035	1.25584	1.61563	1.51021	1.13752	1.2933	0.36201	0.223635	0.0486813	0.0781986	0.341892	0.193598	0.453336	0.364523	0.152144	0.203407	0.443259	0.33917
PF3D7_0104400	4-hydroxy-3-methylbut-2-enyl diphosphate reductase	LytB	2959.14	3616.95	6251.63	3888.64	4549.36	4999.31	3549.09	3252.65	4563.68	6081.89	5648.05	3438.42	0.835049	1.11113	1.3677	0.640962	0.80643	1.45038	0.243737	0.373096	0.143649	0.0508105	0.206503	0.101467	0.380119	0.459016	0.289058	0.156423	0.34995	0.237519
PF3D7_0607500	4-hydroxybenzoate polyprenyltransferase, putative	COQ2	2667.53	8689.76	8133.03	6619.07	3743.29	3801.66	3828.76	4138.94	7417.55	8549.12	6243.18	3525.25	0.698865	2.09279	1.09611	0.774945	0.601362	1.07781	0.0919548	0.00493992	0.3916	0.16839	0.0311381	0.414828	0.22413	0.0306964	0.467442	0.316165	0.113504	0.476364
PF3D7_0715000	4-nitrophenylphosphatase	PNPase	3363.83	8638.99	3584.94	2635.11	1448.18	960.532	3504.52	3508.57	8258.64	5594.36	2383.52	1041.94	0.960167	2.45172	0.435917	0.47355	0.612122	0.923861	0.422009	0.000832904	0.00130203	0.0033051	0.0358421	0.369141	0.478294	0.00756483	0.01087	0.0226598	0.124618	0.45692
PF3D7_1210000	50S ribosomal protein L1, apicoplast, putative	RPL1	6627.76	10256.1	15624.5	12599.4	19119.3	14148.4	10172	6542.38	13351.4	14357.3	18405.5	13954.4	0.652506	1.56544	1.16991	0.877789	1.03872	1.01388	0.0578095	0.0611353	0.305951	0.302773	0.466727	0.498894	0.168923	0.175194	0.422388	0.420823	0.491752	0.499601
PF3D7_0710900	50S ribosomal protein L1, mitochondrial, putative	RPL1	1317.58	2983.22	2291.78	3638.55	1426.18	737.132	1187.9	1463.81	3772.22	3048.16	2134.39	815.945	1.1067	2.02022	0.610312	1.192	0.67247	0.906535	0.378502	0.00705918	0.0350184	0.282974	0.071321	0.34399	0.461196	0.0398663	0.122737	0.407311	0.19225	0.444453
PF3D7_0413800	50S ribosomal protein L10, putative	N/A	743.484	1188.08	697.008	2769.68	2547.21	1510.12	1381.65	417.311	1209.43	2358.98	2789.51	1527.9	0.547104	2.74073	0.585506	1.17215	0.914	0.988566	0.0138569	0.0001991	0.0250241	0.303564	0.354808	0.463	0.0644881	0.00228461	0.0979589	0.421107	0.450264	0.490842
PF3D7_0524600	50S ribosomal protein L12, apicoplast, putative	N/A	853.932	703.697	340.939	2759.98	1601.28	880.423	869.078	499.96	711.196	849.377	1982.65	776.384	0.983106	1.38775	0.498314	3.18065	0.810318	1.12945	0.455167	0.132227	0.00563512	2.33265e-05	0.211429	0.35125	0.48847	0.276139	0.0339005	0.000351627	0.354346	0.448315
PF3D7_0519100	50S ribosomal protein L14, mitochondrial, putative	N/A	3583.01	7514.54	5934.09	9458	7803	7805.97	6369.48	3217.98	6451.61	9993.73	12511.3	6307.59	0.564404	2.32469	0.920116	0.946536	0.624514	1.23653	0.0182925	0.00156575	0.363693	0.402178	0.0418429	0.240487	0.0783688	0.0125654	0.454094	0.47159	0.138372	0.377439
PF3D7_0522500	50S ribosomal protein L17, apicoplast, putative	RPL17	442.154	654.827	463.663	1692.52	1185.74	643.471	614.126	292.074	910.023	1195.34	1472.86	563.445	0.731948	2.14236	0.523554	1.40681	0.808684	1.13547	0.122216	0.0038674	0.00918386	0.1221	0.209353	0.344256	0.264117	0.025522	0.0481527	0.264031	0.352652	0.444602
PF3D7_0613400	50S ribosomal protein L18, apicoplast, putative	RPL18	9168.45	9659.49	7905.27	15491.3	13821.4	14803.3	12652.8	7292.24	10097.6	13527.2	18238.8	9327.97	0.725215	1.3235	0.783462	1.1449	0.758173	1.58527	0.11567	0.171826	0.178371	0.333464	0.149513	0.0558978	0.256514	0.319739	0.325894	0.438971	0.295265	0.165584
PF3D7_1132700	50S ribosomal protein L2, putative	mRPL2	1437.56	1660.66	2990.09	3258.54	2713.9	2722.47	1515.05	1420.02	3113.93	3977.97	3205.39	2352.96	0.949762	1.16647	0.960568	0.820355	0.84799	1.15524	0.406875	0.309633	0.422591	0.224345	0.261241	0.321897	0.473523	0.424663	0.478435	0.365039	0.393162	0.432066
PF3D7_1467400	50S ribosomal protein L22, apicoplast, putative	RPL22	1227.86	1948.7	1553.3	4332.25	2954.67	2086.57	1850.96	985.438	2678.97	3396.03	3829.43	1895.86	0.66828	1.95287	0.583977	1.27352	0.773223	1.09917	0.068336	0.00981371	0.0244839	0.209027	0.166403	0.387794	0.187328	0.0505115	0.0964688	0.35237	0.313903	0.465687
PF3D7_1010800	50S ribosomal protein L22, mitochondrial, putative	N/A	849.105	2076.32	1540.79	2727.28	878.725	722.872	764.846	551.527	2805.49	3219.15	1278.86	692.382	1.10635	3.64262	0.553474	0.848464	0.693798	1.04237	0.37893	2.6178e-06	0.0153841	0.261889	0.0877487	0.461767	0.461302	4.98955e-05	0.0695146	0.393541	0.217313	0.490517
PF3D7_0605000	50S ribosomal protein L24, putative	N/A	257.821	2615.48	1673.85	2437.14	396.854	391.835	436.583	128.898	2992.18	2841.87	799.694	267.736	0.614752	17.1077	0.563324	0.858913	0.51324	1.42063	0.0370626	0	0.0179882	0.276286	0.0075697	0.115189	0.127336	0	0.0774101	0.402944	0.0419135	0.255968
PF3D7_1223900	50S ribosomal protein L24, putative	N/A	1342.7	6881.41	7671.29	6522.05	2132.99	1387.64	1630.5	1405.89	9889.03	8348.4	4277.57	1501.02	0.826411	4.82538	0.776344	0.781933	0.501895	0.925812	0.232271	1.37052e-08	0.170012	0.176561	0.00605904	0.371982	0.37145	4.02103e-07	0.317931	0.324484	0.0357789	0.45852
PF3D7_0503000	50S ribosomal protein L28, apicoplast, putative	N/A	13642.1	7201.86	6561.57	12741.4	13167	21093.9	16857	9472.61	6638.03	7699.5	10462	10386.8	0.809593	0.760925	0.988527	1.65257	1.25787	2.02813	0.210507	0.152538	0.462945	0.0410756	0.221921	0.00679034	0.353569	0.298469	0.490833	0.136643	0.363162	0.0387761
PF3D7_0918200	50S ribosomal protein L3, apicoplast, putative	N/A	292.854	1158.05	1758.13	3002.86	1669.34	1211.08	732.346	415.9	2832.49	5340.36	2432.07	697.27	0.421554	2.68146	0.624262	0.56448	0.689943	1.70913	0.000872911	0.000266739	0.0417141	0.0183139	0.0846265	0.0315648	0.00782732	0.00293542	0.138128	0.0784077	0.212848	0.114491
PF3D7_1245400	50S ribosomal protein L3, mitochondrial, putative	N/A	3150.7	7930.7	10929.8	10809.2	3664.35	4585.61	3849.09	2516.45	11861.7	12900.8	5484.78	3505.36	0.819842	3.12999	0.921607	0.838208	0.669775	1.30579	0.223678	2.97772e-05	0.365862	0.247975	0.0693916	0.184334	0.364533	0.000436622	0.454993	0.383523	0.189221	0.331036
PF3D7_0210400	50S ribosomal protein L33, putative	N/A	449.069	3511.25	2039.06	3567.74	1213.97	461.975	736.408	296.605	3289.68	2718.57	2149.23	632.751	0.623825	10.9809	0.62291	1.30931	0.570418	0.741266	0.041492	0	0.04103	0.181786	0.0200561	0.131592	0.137581	0	0.136548	0.328945	0.0837414	0.275534
PF3D7_0310000	50S ribosomal protein L9, apicoplast, putative	N/A	3711.69	6705.51	5297.88	10859.6	6918.75	4685.89	4411.65	3108.15	7487.21	7475.6	10332.2	4425.15	0.842319	2.14799	0.708635	1.45106	0.670518	1.05856	0.253524	0.00376122	0.100389	0.101171	0.0699206	0.440018	0.387638	0.025011	0.235986	0.237051	0.190145	0.48432
PF3D7_1363300	50S ribosomal protein L9, mitochondrial, putative	N/A	587.151	2139.24	2003.5	2020.85	634.032	491.84	629.474	801.664	3713.07	2504.99	1395.15	604.796	0.935573	2.61711	0.542882	0.808776	0.46515	0.821297	0.386201	0.000366691	0.0129095	0.209469	0.00272084	0.225572	0.46506	0.00382063	0.0612581	0.352741	0.01944	0.366097
PF3D7_0203900	5'-3' exonuclease, putative	N/A	2804.8	9948.41	19899.7	11476.4	7358.16	4961.65	3014.83	2186.88	9891.11	11725.7	10075.9	6063.53	0.930963	4.50826	2.00914	0.978783	0.731017	0.819092	0.379484	5.3341e-08	0.00745345	0.448947	0.121299	0.222704	0.461686	1.40279e-06	0.0414725	0.486432	0.263213	0.363938
PF3D7_0204600	5'-3' exonuclease, putative	N/A	829.638	1345.08	2745.34	1735.12	943.742	827.416	567.735	1208.1	2551.26	1570.94	821.092	680.769	1.44005	1.11104	1.07528	1.10276	1.14447	1.20711	0.10606	0.373209	0.418093	0.383347	0.33396	0.267982	0.243259	0.459071	0.477333	0.463502	0.439094	0.397448
PF3D7_1245000	5-formyltetrahydrofolate cyclo-ligase, putative	N/A	748.608	1077.52	635.873	1436.38	994.792	659.055	563.094	613.618	483.499	612.838	1227.95	649.372	1.31415	1.72588	1.29858	2.28754	0.814344	1.01431	0.178339	0.0291768	0.189636	0.00188308	0.216575	0.499499	0.325894	0.108996	0.335592	0.0145207	0.358727	0.499814
PF3D7_1232100	60 kDa chaperonin	CPN60	2572.12	3113.04	4612.76	4880.14	4771.76	5018.06	2845.13	1812.96	3170.31	3755.59	3707.35	4002.76	0.904959	1.70717	1.45117	1.29731	1.28496	1.25193	0.34171	0.0318566	0.101123	0.190581	0.199987	0.22697	0.443223	0.115181	0.237001	0.336439	0.344904	0.367214
PF3D7_1103100	60S acidic ribosomal protein P1, putative	RPP1	51971	53482.6	47354.4	55592.3	19873.4	1910.32	20665.8	51963.3	53336.4	37481	51115.4	25359.2	2.51282	1.02922	0.887901	1.48287	0.389128	0.0763246	0.00061492	0.479759	0.317173	0.0881584	0.000318175	1.47384e-20	0.00586374	0.494959	0.429139	0.217929	0.00340921	1.46076e-18
PF3D7_0309600	60S acidic ribosomal protein P2	PfP2	54459.5	50839.7	46354.2	53795.7	19298.9	2751.18	21329.1	50834.9	59408.5	33662.5	47217	32609.3	2.5513	1.00009	0.780361	1.59762	0.409078	0.0851337	0.000508057	0.479441	0.174708	0.0528505	0.00060302	5.1607e-19	0.00500887	0.494833	0.322472	0.160104	0.00576587	4.55924e-17
PF3D7_0729300	60S ribosomal export protein NMD3, putative	NMD3	6181.19	4480.63	4003.35	3078.33	498.388	709.563	2624.87	6492.28	3224.27	2981.62	820.108	580.008	2.34084	0.691359	1.23964	1.03215	0.620617	1.21333	0.00144503	0.0857659	0.237711	0.475731	0.039887	0.261984	0.0117755	0.214473	0.37531	0.493702	0.133939	0.393574
PF3D7_1441200	60S ribosomal protein L1, putative	N/A	5622.97	14731.3	14418.2	9912.8	4211.73	1722.77	4230.48	8055.19	15027.2	10592	9805.6	2301.79	1.32704	1.82618	0.959548	0.936041	0.431141	0.751398	0.169411	0.0181141	0.421109	0.386884	0.00114331	0.142194	0.3172	0.0777832	0.477971	0.465361	0.00978791	0.287231
PF3D7_1414300	60S ribosomal protein L10, putative	N/A	53565.3	50205.9	54175.6	56588.3	23699.2	4217.04	34200	51722.6	48884.3	38314.1	56094.8	38346.1	1.56578	0.970691	1.10818	1.47663	0.422771	0.110606	0.0610422	0.437264	0.37669	0.090586	0.000903927	1.40892e-15	0.175062	0.48335	0.460551	0.221922	0.00804629	9.44723e-14
PF3D7_0719600	60S ribosomal protein L11a, putative	N/A	47143.9	57308.8	48288.8	54084.8	20892.7	2123.41	28589.2	52653.3	55928.2	42761.3	45309.2	20028.6	1.64839	1.08838	0.863471	1.26464	0.461446	0.107236	0.0418761	0.401326	0.282629	0.216268	0.0024914	5.78149e-16	0.138372	0.471268	0.407014	0.358481	0.0181191	4.02118e-14
PF3D7_0517000	60S ribosomal protein L12, putative	N/A	23903.3	37168.9	35404.1	32299.5	13062.9	4021.42	17572.2	31858.1	37422.7	41794.4	22703.9	7972.46	1.35973	1.16657	0.946098	0.772963	0.575881	0.506105	0.148422	0.30953	0.401539	0.166105	0.0217631	0.00658905	0.294284	0.42463	0.471375	0.313538	0.0888912	0.0379347
PF3D7_1004000	60S ribosomal protein L13, putative	N/A	25991.3	43125.6	27343.1	35511.2	11847.8	3830.34	21637.6	26335.3	31874.6	24431.2	20738.2	10994	1.20095	1.63694	0.857953	1.45302	0.571878	0.350016	0.274019	0.0441453	0.274954	0.100322	0.0205023	7.43754e-05	0.401552	0.142985	0.402009	0.235916	0.0850805	0.000970736
PF3D7_0814000	60S ribosomal protein L13-2, putative	N/A	40240.5	49229.6	53054.2	48973.1	18918.5	4166.51	25363	50744.7	45619.6	42475.1	43326.8	24002.5	1.58595	0.970158	1.16287	1.15289	0.437009	0.174525	0.0557257	0.436494	0.313529	0.324506	0.00134081	1.76769e-10	0.165255	0.48308	0.427271	0.433769	0.0111264	6.66637e-09
PF3D7_1431700	60S ribosomal protein L14, putative	N/A	33747.4	53011	37807.9	36943.6	13636.9	3461.57	23973.9	39229.4	50440.8	44788.6	26979	9388.37	1.40721	1.35108	0.749682	0.824949	0.505975	0.370538	0.1219	0.153749	0.140369	0.230348	0.00657218	0.000165285	0.263801	0.299919	0.285481	0.370172	0.0378877	0.00194515
PF3D7_0415900	60S ribosomal protein L15, putative	N/A	52303.5	58192.9	52596.4	56140.7	18814.2	1894.46	27331.5	53829.1	57736.4	42054.6	48932.4	36337.2	1.91276	1.08103	0.911017	1.33473	0.384845	0.0528469	0.0119283	0.410687	0.35048	0.164258	0.000275076	3.11171e-26	0.0579887	0.474857	0.447842	0.311662	0.00301046	4.29091e-24
PF3D7_1351400	60S ribosomal protein L17, putative	N/A	34375.2	52946.8	40323.8	41924.5	15897.8	2826.16	22756.6	33997.9	47081	38921.9	33020.5	13630.1	1.50994	1.55694	0.85656	1.07709	0.481891	0.20893	0.0782892	0.0635177	0.273026	0.41575	0.00398141	8.9056e-09	0.20356	0.179356	0.400795	0.476576	0.026079	2.66462e-07
PF3D7_1341200	60S ribosomal protein L18, putative	N/A	6375.02	11479.2	8163.68	5878.51	2517.5	1166.88	3989.86	6711.51	12453.9	8123.25	3690.68	1210.96	1.59372	1.70768	0.656252	0.724573	0.684511	0.964399	0.0537952	0.0317794	0.0602082	0.115056	0.0803416	0.428151	0.161939	0.115004	0.173486	0.255808	0.206576	0.480035
PF3D7_1341300	60S ribosomal protein L18-2, putative	N/A	44384.9	47545.5	48525.4	48406.6	26315.6	5126.25	30273.9	49990.9	48202.8	42709.2	43084.1	18274.4	1.46569	0.951108	1.00669	1.13332	0.611048	0.281587	0.0949856	0.408835	0.488776	0.346747	0.0353518	2.45715e-06	0.228761	0.474342	0.497394	0.445927	0.123523	4.71451e-05
PF3D7_0614500	60S ribosomal protein L19	RPL19	38681.7	48245.8	41115.6	44842.8	16646.1	4335.94	20362.8	39869.8	33822.5	22800.6	34078.8	14637.9	1.89841	1.20995	1.21546	1.9656	0.488876	0.297524	0.0127877	0.265232	0.259953	0.00922252	0.00462928	6.14944e-06	0.0609105	0.395964	0.392306	0.0482719	0.0292942	0.000107576
PF3D7_0516900	60S ribosomal protein L2	RPL2	39483.9	51032.2	51129.8	50990.1	22520.3	3751.77	29243.1	44679.3	52490.9	52122.6	43999.2	22244.3	1.34987	1.14211	0.974084	0.978283	0.512144	0.169681	0.154508	0.336638	0.442169	0.448227	0.00741201	9.23288e-11	0.300785	0.440572	0.484807	0.486166	0.0412854	3.61073e-09
PF3D7_1426000	60S ribosomal protein L21	RPL21	25828.4	45103.4	43010.5	39234.4	18069.8	3184.74	18321.3	31488.3	52793.9	48013	33804.5	16299.5	1.40913	1.43204	0.814782	0.817265	0.534923	0.196733	0.120916	0.109746	0.217138	0.220338	0.0112578	2.51174e-09	0.262759	0.248497	0.359152	0.361991	0.0556951	8.12053e-08
PF3D7_0821700	60S ribosomal protein L22, putative	N/A	21217.2	34753.9	21902.2	31026.5	7924.81	1795.78	12226.1	24267.2	27884	15082.2	18688.9	6191.39	1.73376	1.43168	0.785681	2.05529	0.424898	0.293161	0.0281137	0.109912	0.181013	0.00594212	0.000960368	4.82508e-06	0.106018	0.248802	0.328338	0.0352526	0.00847025	8.67529e-05
PF3D7_1323400	60S ribosomal protein L23	RPL23	35305.4	47804.7	41087.3	40588.9	18156.3	4174.33	21262.9	37505.3	43063.9	34883.9	32885.2	15186.1	1.65957	1.27443	0.95413	1.16342	0.552491	0.276179	0.0397657	0.208301	0.413234	0.312939	0.0151405	1.76297e-06	0.13364	0.35152	0.475794	0.426999	0.0688185	3.49464e-05
PF3D7_1331800	60S ribosomal protein L23, putative	N/A	19627.8	46835	27640.6	32132.3	13855.1	3336.13	16741.1	26538.8	49165.7	41174.2	21036	8641.33	1.17215	1.76404	0.562431	0.780542	0.659092	0.388	0.30356	0.0243632	0.0177396	0.17492	0.0620689	0.000306295	0.421107	0.0961313	0.0766527	0.322732	0.176901	0.00330199
PF3D7_1309100	60S ribosomal protein L24, putative	N/A	46138	47393.7	48138.9	43677.5	24776.5	7105.99	23034.4	49674	37570.4	24328.9	36394	19804	2.00181	0.954119	1.2811	1.79442	0.681032	0.359698	0.00772598	0.413217	0.203004	0.0210859	0.0776675	0.000109555	0.0425548	0.475794	0.347294	0.0868069	0.202508	0.00135516
PF3D7_0312800	60S ribosomal protein L26, putative	N/A	15319.6	24465.8	29184.1	16924	10452.5	2721.57	9630.67	17420.4	28948.9	13407.1	19315.9	5619.54	1.58903	1.40384	1.00812	1.26179	0.541795	0.486796	0.0549534	0.123633	0.490794	0.218632	0.0126738	0.0044282	0.163776	0.266003	0.497922	0.360352	0.0604637	0.0283168
PF3D7_1460700	60S ribosomal protein L27	RPL27	11798.6	24109.2	20851.9	12589.4	6639.87	1957.87	7989.34	17286.9	25232.9	14897.4	10934.9	2852.49	1.47516	1.39407	0.826563	0.845349	0.608218	0.689343	0.0911647	0.128792	0.232471	0.257638	0.0340818	0.0841472	0.22286	0.272245	0.3715	0.390572	0.120573	0.212113
PF3D7_0618300	60S ribosomal protein L27a, putative	N/A	47048.4	53686.2	51726.5	55431.1	18573.9	3092.62	37992.4	49056.6	56808.9	45333.6	47552.3	23918.6	1.23819	1.09432	0.910578	1.22261	0.390957	0.13029	0.238999	0.393833	0.349844	0.253221	0.000338262	1.28689e-13	0.37622	0.468159	0.447525	0.387417	0.00357802	6.96499e-12
PF3D7_1142500	60S ribosomal protein L28	RPL28	22389	49910	33023.3	28400.6	10376.2	2227.62	16371.8	27580.1	43386.3	27341.1	18378	5106.14	1.36692	1.80889	0.761293	1.03871	0.56526	0.43926	0.144112	0.0196777	0.152944	0.466742	0.0185362	0.00142371	0.28952	0.0826044	0.299032	0.491752	0.0790095	0.0116408
PF3D7_1460300	60S ribosomal protein L29, putative	RPL29	31520.4	53069.9	35404.7	45633.3	14841.5	2499.68	21001.7	29901	42515.2	21220.7	37941.6	14094.6	1.50019	1.7742	0.83286	2.14896	0.391614	0.17894	0.0817214	0.0232167	0.240815	0.00374311	0.000345745	3.1203e-10	0.208635	0.0929605	0.377711	0.0249195	0.00363944	1.13882e-08
PF3D7_1027800	60S ribosomal protein L3	RPL3	28070.7	38215.2	42687.7	31700.3	20327.2	5816.56	22329.1	31175.6	35948.8	44160.6	32689.8	15514.7	1.25682	1.22562	1.18732	0.718012	0.622146	0.376004	0.222806	0.250422	0.287736	0.108883	0.0406465	0.000201663	0.363996	0.385086	0.410759	0.247286	0.135614	0.00230708
PF3D7_1019400	60S ribosomal protein L30e, putative	N/A	24607.3	46966	28740.5	35215.4	12122.5	3495.11	18794.7	29232.9	40250.3	30226.7	25446.2	8982.18	1.30882	1.60609	0.714234	1.1649	0.476971	0.390967	0.182142	0.0508501	0.105414	0.311333	0.00357026	0.000338378	0.329313	0.156482	0.242321	0.425858	0.0240617	0.00357802
PF3D7_0503800	60S ribosomal protein L31	RPL31	9490.52	26218.1	20073.1	19781	6636.25	2221.66	7389.05	12949.1	23677	17307.4	11867.4	1987.69	1.28335	2.02269	0.84796	1.1427	0.560233	1.11611	0.20124	0.00697431	0.261199	0.335965	0.0171384	0.367076	0.345815	0.0395392	0.393137	0.440139	0.0749016	0.455549
PF3D7_0903900	60S ribosomal protein L32	RPL32	38982.8	50616.6	39829.4	45802.3	13572.1	2356.21	24192.8	45653.6	44894.1	27999.2	34639.4	14890.5	1.61064	1.10865	0.887253	1.63524	0.392301	0.159775	0.0498037	0.376121	0.316246	0.0444937	0.000353706	2.22959e-11	0.154481	0.46034	0.428617	0.14364	0.00370461	9.40342e-10
PF3D7_0710600	60S ribosomal protein L34	RPL34	40291.5	46039.3	40502.8	47546.6	18277.1	2770.25	18881.3	42080.2	38784.9	25911.5	34315.7	14593.5	2.13229	1.09403	1.04426	1.8341	0.532995	0.19134	0.00406468	0.394203	0.459197	0.0174388	0.010883	1.3785e-09	0.0264659	0.468293	0.489526	0.0757346	0.0544337	4.61188e-08
PF3D7_1124900	60S ribosomal protein L35, putative	RPL35	24847.5	41549.4	29654.9	33542.3	11331	3044.17	15989.4	31662.8	29812	26848.5	20247.5	7414.56	1.55305	1.312	0.994734	1.24907	0.56023	0.412729	0.0646341	0.179867	0.471815	0.229435	0.0171376	0.000673479	0.180978	0.327308	0.492838	0.36951	0.0749016	0.00633642
PF3D7_1142600	60S ribosomal protein L35ae, putative	N/A	23300.9	42701	31878.2	26304.2	11932.6	3613.07	16764.1	27123.1	39050.2	24789.8	21986.7	7620.5	1.38929	1.5738	0.816467	1.06103	0.543301	0.476002	0.131383	0.0588744	0.219307	0.436748	0.0130013	0.00349349	0.275337	0.170854	0.360957	0.48308	0.0615539	0.02366
PF3D7_1109900	60S ribosomal protein L36	RPL36	52463.8	51358.4	44497.1	43684.2	19721.6	3119.05	35079.9	51385.1	54630.2	30783	44904.4	25844.7	1.49516	0.999482	0.814606	1.41874	0.439538	0.121612	0.0835446	0.478571	0.216911	0.116117	0.00143422	2.00524e-14	0.211384	0.494563	0.358946	0.257086	0.0117025	1.19771e-12
PF3D7_0706400	60S ribosomal protein L37	RPL37	37302	56388.5	34587.5	42593.9	14615.9	2499.56	25374.8	38475.8	40908.7	22549.1	35634.1	15722.4	1.46954	1.46525	0.845583	1.88788	0.410628	0.160438	0.0934175	0.0951662	0.257957	0.0134564	0.000632141	2.46203e-11	0.226533	0.229012	0.390771	0.0632083	0.00600989	1.02744e-09
PF3D7_0210100	60S ribosomal protein L37ae, putative	RPL37A	44743.3	52957.8	49888.3	48734.9	17672.1	2450.82	35019.8	51256.4	53692.9	43503.9	49331	29673.7	1.27744	1.03318	0.929176	1.12017	0.358598	0.0834353	0.205896	0.474315	0.37688	0.36222	0.000104938	2.70832e-19	0.349568	0.493525	0.46061	0.453379	0.00130518	2.44026e-17
PF3D7_1130100	60S ribosomal protein L38	RPL38	22592.2	28865.2	14647.7	39225	8719.24	2230.53	12261.9	24091.1	18991.1	12545.3	18829.5	7575.21	1.84059	1.19796	0.771616	3.12213	0.463856	0.296984	0.0169034	0.276992	0.164559	3.09286e-05	0.00263882	5.96977e-06	0.0742168	0.403578	0.311983	0.00045198	0.0189703	0.000104722
PF3D7_0611700	60S ribosomal protein L39	RPL39	33020.9	53940.2	39261.8	44106.5	17689	3330.8	32350.1	35997.6	56678.2	46235.9	32712.7	14649.6	1.02072	1.49809	0.69286	0.953973	0.541129	0.228801	0.491548	0.082481	0.0869829	0.413004	0.0125309	5.53442e-08	0.498119	0.209624	0.216186	0.475755	0.0599803	1.45066e-06
PF3D7_0507100	60S ribosomal protein L4	RPL4	40313.1	43929.2	50265.8	47734.7	19102.8	5146.31	20941.6	41043.8	36886.6	49522.9	37816.8	18465.1	1.92382	1.07026	1.36245	0.963911	0.505506	0.279768	0.0113045	0.424621	0.146778	0.427443	0.00651144	2.20024e-06	0.0558462	0.479214	0.292395	0.479852	0.0376576	4.27329e-05
PF3D7_1144300	60S ribosomal protein L41	RPL41	47484.5	49074.9	51562.3	54751.8	17483.4	1875.58	25127.2	48483.8	47688	22819	50683.3	23130.3	1.8888	1.01219	1.0812	2.39775	0.345314	0.0821707	0.0133969	0.496518	0.410471	0.00108904	6.11792e-05	1.65586e-19	0.0629943	0.498998	0.474802	0.00939097	0.000822187	1.52638e-17
PF3D7_0304400	60S ribosomal protein L44	RPL44	9638.36	16565.9	6797.58	25854.2	3243.6	951.006	4475.43	10234.2	10490.4	8051.67	6615.34	1811.23	2.14659	1.61714	0.648878	3.20371	0.492455	0.53211	0.00378731	0.0483468	0.0555465	2.08785e-05	0.00499236	0.0107143	0.0251346	0.151473	0.164908	0.000318663	0.0309253	0.0538234
PF3D7_1424100	60S ribosomal protein L5, putative	RPL5	41787.5	47203.5	46803.7	49473.2	18729.4	6330.74	26357	44082.1	44589.5	56136.8	37499.9	22749.3	1.58483	1.07077	1.04963	0.881355	0.499823	0.279148	0.0560087	0.423954	0.451956	0.307837	0.00581074	2.11833e-06	0.165702	0.478948	0.487535	0.423775	0.0346938	4.12684e-05
PF3D7_1323100	60S ribosomal protein L6, putative	N/A	33471.6	51405.4	41956.9	48099.5	15652.8	2462.56	26968.6	36270.6	54112.4	45400.4	37632.5	19748.9	1.24089	1.41698	0.775476	1.05942	0.416372	0.125902	0.236602	0.116981	0.169005	0.438883	0.000750568	5.14568e-14	0.374603	0.258159	0.316889	0.48377	0.00693874	2.8682e-12
PF3D7_1338200	60S ribosomal protein L6, putative	RPL6	36066.7	37345.9	31337.4	38918.8	13265.8	4524.36	18312.2	34282	28922.7	21204.9	25449.8	11696	1.96809	1.08931	1.08341	1.83432	0.52178	0.388256	0.00911116	0.400147	0.407638	0.0174204	0.00888878	0.000308956	0.047922	0.470902	0.473859	0.0756856	0.0470802	0.00332615
PF3D7_0307200	60S ribosomal protein L7, putative	N/A	28020.7	35169.6	33864.5	37708.4	14991.4	5876.65	17737.3	27945.4	38751.1	34150.6	25602.4	11947.6	1.57887	1.25828	0.873985	1.1041	0.585996	0.493027	0.0575415	0.221578	0.297391	0.381695	0.025199	0.00505241	0.168543	0.36292	0.417277	0.462799	0.098425	0.0311695
PF3D7_1354600	60S ribosomal protein L7, putative	N/A	775.191	1018.75	380.62	1027.56	112.292	78.08	369.527	733.185	925.618	596.412	200.593	96.223	2.02192	1.3764	0.427792	1.69183	0.613552	0.853112	0.00700058	0.138593	0.00104188	0.0342253	0.0365023	0.268267	0.0396455	0.28363	0.0090582	0.120919	0.126057	0.397661
PF3D7_1424400	60S ribosomal protein L7-3, putative	N/A	30524.7	27084.8	45300.9	36796.7	16286.4	4227.03	13519.7	33460.8	21104.2	22362.4	25216.1	11661.8	2.25526	0.809593	2.14508	1.6447	0.646264	0.363957	0.00221039	0.210507	0.0038156	0.0425958	0.0539518	0.000129117	0.0165388	0.353569	0.0252735	0.139852	0.162182	0.0015678
PF3D7_0419800	60S ribosomal protein L7ae/L30e, putative	N/A	21648.7	26117.3	27774.1	17250.6	10594	7946.04	15014.9	21693.4	27853.1	22546.4	15253	11604.3	1.44101	1.20369	0.997165	0.765393	0.695114	0.685489	0.105625	0.271322	0.475277	0.157509	0.08883	0.0811036	0.242596	0.399682	0.493648	0.304365	0.218958	0.207576
PF3D7_1130200	60S ribosomal protein P0	PfP0	56196.8	47411.6	58988.7	59287.9	22151.3	6268.82	26756.5	55541.4	44007	49345.8	57005.7	51075.9	2.09918	0.853694	1.34023	1.20137	0.388879	0.123204	0.00478671	0.269068	0.160657	0.273608	0.000315524	2.86077e-14	0.0299734	0.398084	0.307871	0.401264	0.00338537	1.65268e-12
PF3D7_0506100	60S ribosomal subunit protein L24, putative	N/A	11259	24612.7	15536.6	12864.9	4800.16	4194.61	12253.5	12524.1	16495.6	13154.8	8228.93	4344	0.919019	1.96327	0.941955	0.978006	0.584736	0.965824	0.362098	0.00932834	0.395502	0.447828	0.0247509	0.430217	0.453336	0.0487019	0.46875	0.486056	0.0971706	0.480703
PF3D7_1466700	60S ribosome subunit biogenesis protein NIP7, putative	NIP7	4497.02	6802.8	3838.61	2087.26	450.871	598.284	3037.25	4681.99	8692.97	4357.83	877.852	366.958	1.47632	1.45052	0.443294	0.482152	0.52859	1.58675	0.0907062	0.101406	0.00158286	0.00400421	0.0100627	0.055525	0.22211	0.237481	0.0126837	0.0262067	0.0514339	0.164899
PF3D7_0612800	6-cysteine protein P12p	P12p	1034.79	2126.54	1527.68	1631.19	1328.86	847.326	1075.48	1733.54	3943.34	2760.1	1692.6	854.318	0.963102	1.22343	0.391547	0.594919	0.788587	0.992069	0.42627	0.252458	0.000344974	0.0285389	0.184499	0.468011	0.479665	0.386848	0.00363374	0.107193	0.331191	0.491927
PF3D7_0508000	6-cysteine protein P38	P38	20852.4	2164.78	762.823	11207.3	49589.3	46574.6	37755.8	15357.1	753.111	5501.29	39749.9	34744.4	0.552621	0.142386	1.01245	2.03219	1.24736	1.34023	0.0151727	1.29245e-12	0.496892	0.00665651	0.23092	0.160662	0.0689125	6.31609e-11	0.499095	0.0382104	0.370658	0.307871
PF3D7_1346800	6-cysteine protein P47	P47	180.255	356.143	178.016	71.526	163.636	214.481	156.615	71.223	62.144	79.267	122.862	105.785	1.12844	3.94652	2.30231	0.92701	1.27045	1.81678	0.352433	6.4693e-07	0.00174983	0.373725	0.21151	0.0189483	0.449157	1.39674e-05	0.0136761	0.459314	0.35436	0.0803536
PF3D7_1364100	6-cysteine protein P92	P92	1523.82	185.875	368.16	3536.2	8459.47	7960.59	1916.42	1238.26	146.506	1878.19	6937.03	4626.89	0.798032	0.167242	2.27875	1.87036	1.21859	1.71628	0.19602	6.58531e-11	0.00196703	0.0146456	0.256991	0.0305233	0.341423	2.61074e-09	0.0150583	0.0670467	0.390196	0.112137
PF3D7_1346700	6-cysteine protein P48/45	P48/45	1180.99	2604.11	1864.74	219.357	107.336	515.756	230.338	142.168	306.654	122.319	88.805	77.672	4.68795	15.6857	5.67215	1.65079	1.15878	5.17362	2.45897e-08	0	4.30035e-10	0.0414135	0.317994	3.20748e-09	6.92177e-07	0	1.52391e-08	0.137407	0.429646	1.02756e-07
PF3D7_0317100	6-cysteine protein B9	B9	73.875	95.505	129.531	94.302	222.09	140.376	82.003	56.115	72.112	118.773	151.346	103.283	0.92573	1.48279	1.58033	0.831885	1.39467	1.28407	0.371861	0.0881893	0.0571626	0.239516	0.128469	0.200678	0.4585	0.217955	0.16779	0.376548	0.271915	0.345458
PF3D7_0612700	6-cysteine protein P12	P12	22510	2309.73	1051.39	9564.4	42748.8	45596.7	42326.9	17449.2	1854.04	3687.09	24596.5	29770.6	0.532115	0.133633	0.573256	2.58252	1.73716	1.53112	0.0107151	2.51086e-13	0.0209303	0.000435205	0.0276659	0.0712834	0.0538234	1.32064e-11	0.0863101	0.00440567	0.104946	0.192172
PF3D7_0209000	6-cysteine protein P230	P230	39.806	48.398	107.987	45.218	38.116	43.829	36.812	39.731	52.651	36.321	40.444	35.797	1.0466	1.13292	1.69622	1.14098	0.965938	1.12731	0.456033	0.347209	0.0335317	0.337926	0.430381	0.353764	0.488675	0.446257	0.119239	0.441274	0.480779	0.449734
PF3D7_0208900	6-cysteine protein P230p	P230p	48.441	48.021	68.049	40.964	50	43.127	38.129	42.886	86.261	43.744	45.201	38.479	1.15728	1.07512	0.838962	0.960585	1.06565	1.07067	0.319645	0.418304	0.24899	0.422616	0.430655	0.424084	0.4306	0.477333	0.384168	0.478437	0.480814	0.479014
PF3D7_0404400	6-cysteine protein P36	P36	219.857	93.761	132.935	313.804	1322.23	863.497	425.498	178.561	287.454	222.678	1372.29	737.469	0.545979	0.584385	0.508346	1.36528	0.964253	1.16479	0.0135995	0.0246273	0.00688564	0.145083	0.42794	0.311448	0.0637015	0.0968481	0.0391966	0.290514	0.48	0.425898
PF3D7_0404900	6-cysteine protein P41	P41	22184.7	2650.66	1906.2	9901.49	44078.6	47291.9	31687.3	15230.3	2388.31	5462.74	24766.5	25760.1	0.700374	0.175418	0.800382	1.80858	1.77889	1.83497	0.093229	1.98641e-10	0.198931	0.0197065	0.0227041	0.0173658	0.226197	7.42937e-09	0.343992	0.0826736	0.0915437	0.0755395
PF3D7_0404500	6-cysteine protein P52	P52	820.515	1017.53	1079.54	819.195	880.666	1102.48	928.235	865.096	1303.69	1320.34	708.899	752.173	0.887283	1.17117	0.831532	0.62799	1.23313	1.44941	0.31629	0.304604	0.239046	0.043641	0.243553	0.101888	0.428629	0.421639	0.376271	0.14215	0.379952	0.238001
PF3D7_1454700	6-phosphogluconate dehydrogenase, decarboxylating	6PGD	7598.95	10470	16275.6	16822.3	10325.9	6979.07	6983.03	8361.13	12613.3	19648	16661.6	7122.99	1.08786	1.25146	1.28973	0.856377	0.620377	0.979873	0.401983	0.227374	0.196312	0.272772	0.0397684	0.450518	0.471501	0.36746	0.341791	0.400699	0.13364	0.487032
PF3D7_0628000	6-pyruvoyltetrahydropterin synthase	PTPS	508.51	7819.28	4544.59	3247.27	481.464	597.007	719.784	613.639	10183.9	7198.28	1013.86	709.557	0.717253	12.2744	0.447706	0.453153	0.488948	0.847255	0.108181	0	0.00177345	0.00203441	0.00463634	0.260237	0.246238	0	0.0138097	0.0154732	0.0292979	0.39251
PF3D7_0525400	7-helix-1 protein	N/A	370.927	226.822	164.782	318.888	631.823	1177.26	993.141	223.999	205.286	374.553	567.551	830.766	0.390331	1.01132	0.825501	0.861302	1.10794	1.40381	0.000331265	0.495296	0.231074	0.279606	0.376987	0.12365	0.00351555	0.49893	0.370658	0.405032	0.46061	0.266007
PF3D7_1129500	A/G-specific adenine glycosylase, putative	N/A	712.277	2942	3055.72	4194.53	2015.01	1276.97	979.971	1217.05	3560.37	4050.57	2652.48	1222.74	0.734274	2.38827	0.85932	1.03531	0.762171	1.04338	0.124522	0.0011416	0.27685	0.471394	0.153916	0.460385	0.267028	0.00978038	0.403466	0.492755	0.300146	0.489913
PF3D7_0711000	AAA family ATPase, CDC48 subfamily	CDC48	1845.59	5803.77	8854.4	6939.04	2717	1598.23	1517.57	2709.36	3632.87	6743.9	4112.83	2943.18	1.21231	2.13148	2.42677	1.02882	0.662903	0.54723	0.262957	0.00408101	0.000942821	0.480312	0.0646221	0.0138858	0.39426	0.0265506	0.00834566	0.495098	0.180976	0.0645753
PF3D7_0707400	ATPase family AAA domain-containing protein 3A, putative	ATAD3A	2737.32	4979.78	6627.19	3977.43	2021.6	2004.42	1706.86	3838.53	6309.17	4409.42	2267.45	1600.04	1.59416	1.29536	1.05019	0.902621	0.892891	1.2485	0.0536877	0.192045	0.451197	0.338332	0.324322	0.229933	0.161706	0.337815	0.487288	0.44143	0.433742	0.36988
PF3D7_0806000	AAA family ATPase, putative	N/A	1214.7	1653.18	1515.64	1937.15	904.862	648.531	1001.44	1822.67	2100.63	1750.9	1222.14	873.368	1.20728	0.908291	0.725026	1.10477	0.746188	0.750364	0.26782	0.346531	0.115489	0.380868	0.13669	0.141093	0.397389	0.445793	0.25634	0.462512	0.281548	0.286211
PF3D7_0814300	AAA family ATPase, putative	N/A	3776.87	2273.25	4022.83	1892.04	944.376	1177.97	2198.65	4390.11	2222.49	2038.22	879.877	1101.69	1.70897	0.520592	1.80039	0.929215	1.07105	1.06757	0.0315883	0.0086954	0.0204933	0.376937	0.423584	0.428136	0.114537	0.0463112	0.0850739	0.46061	0.478791	0.480035
PF3D7_0407900	AAA family ATPase, putative	N/A	5274	711.999	686.175	1072.53	3166.34	15429.2	8511.14	3198.34	991.357	676.515	1189.26	10518.5	0.62088	0.228758	0.700269	1.56308	2.62433	1.46567	0.0400168	5.51412e-08	0.0931404	0.0617876	0.000353805	0.094996	0.134162	1.44653e-06	0.226051	0.176402	0.00370461	0.228761
PF3D7_1412700	AAA family ATPase, putative	N/A	256.6	526.44	1166.31	584.794	191.478	122.404	134.162	349.469	521.424	514.548	235.563	214.664	1.75767	1.47199	2.17624	1.12976	0.832672	0.618693	0.0251096	0.0924267	0.00327037	0.350886	0.240563	0.0389445	0.0981966	0.224887	0.0224898	0.448052	0.377502	0.131638
PF3D7_0803500	AAA family ATPase, putative	N/A	281.508	57.648	142.525	68.802	635.095	2005.75	564.135	116.187	82.65	77.605	170.292	1899.51	0.522243	0.586767	1.5469	0.915674	3.3452	1.05514	0.00896506	0.025476	0.0664379	0.357239	1.06142e-05	0.444576	0.0473814	0.0992754	0.184046	0.45142	0.000174918	0.485358
PF3D7_1139500	AAA family ATPase, putative	N/A	61.222	569.721	471.611	537.894	70.698	73.57	83.949	53.243	1150.27	1124.1	200.329	66.603	0.795958	7.5612	0.423449	0.490651	0.432016	1.0742	0.193465	4.09672e-13	0.000921622	0.00480663	0.00117111	0.419493	0.339088	2.1196e-11	0.00817627	0.0300803	0.00997517	0.477468
PF3D7_1305400	AAR2 protein, putative	N/A	558.97	1188.8	973.172	952.165	494.327	310.754	508.525	728.648	1508.17	1080.85	658.279	366.552	1.09412	1.61018	0.651468	0.883823	0.761066	0.858325	0.394088	0.0499095	0.0571562	0.311351	0.152692	0.27547	0.468259	0.154719	0.16779	0.425858	0.298643	0.402378
PF3D7_1145500	ABC transporter B family member 3, putative	ABCB3	1567.39	5537.48	6606.08	5827.14	2247.15	2113.67	1904.46	1090.19	5359.4	5200.21	2880.32	2188.65	0.825523	4.9862	1.23146	1.11994	0.78228	0.966162	0.231103	6.97236e-09	0.245066	0.362492	0.176971	0.430707	0.370658	2.12019e-07	0.381084	0.453576	0.324874	0.480814
PF3D7_0302600	ABC transporter B family member 4, putative	ABCB4	981.102	2281.86	2578.44	4025.13	2109.37	2395.84	1159.22	630.033	1718.42	3892.72	1957.72	2248.76	0.849901	3.51993	1.49278	1.03378	1.07637	1.06462	0.263855	4.6463e-06	0.0844214	0.473486	0.416681	0.432005	0.395034	8.40149e-05	0.212472	0.493312	0.477023	0.481336
PF3D7_1339900	ABC transporter B family member 5, putative	ABCB5	86.611	202.441	970.16	438.212	1025.14	478.904	169.923	80.22	759.585	661.138	1018.57	513.003	0.577864	2.15637	1.26777	0.675945	1.00628	0.936888	0.0224081	0.0036085	0.213699	0.0738566	0.488203	0.388119	0.0906847	0.0242781	0.356129	0.196359	0.497222	0.46583
PF3D7_1352100	ABC transporter B family member 6, putative	ABCB6	9238.58	3565.61	3273.7	1409.47	7201.88	13223	8956.69	5530.54	4308.1	2507.54	2677.83	12014.6	1.03138	0.646343	0.76138	0.566723	2.67202	1.10035	0.47679	0.0539995	0.15304	0.0189585	0.000279473	0.386326	0.494079	0.162201	0.29912	0.0803754	0.00304806	0.465123
PF3D7_1209900	ABC transporter B family member 7, putative	ABCB7	1175.94	1824.41	2739.45	3427.2	3613.64	3267.36	1860.89	1111.59	2823.3	3154.22	2879.96	2528.56	0.637272	1.6269	0.970579	1.08581	1.25231	1.28906	0.0486971	0.046231	0.437102	0.404577	0.226647	0.196822	0.152144	0.147082	0.483234	0.472356	0.366943	0.342275
PF3D7_1368200	ABC transporter E family member 1, putative	ABCE1	1202.63	1912.07	2364.85	1920.61	1103.57	1189.12	1109.53	1515.58	4593.8	3497.3	1255.64	880.086	1.08188	1.25728	0.51761	0.552595	0.881522	1.34058	0.409597	0.222415	0.00822412	0.0151662	0.308074	0.160435	0.474502	0.363708	0.0444961	0.0688931	0.423913	0.307662
PF3D7_0813700	ABC transporter F family member 1	ABCF1	1777.57	1788.77	2997.52	2628.75	1560.41	3079.69	988.659	995.137	2816.92	1599.74	1100.35	2122.01	1.77642	1.77761	1.06351	1.63264	1.40777	1.44558	0.0229729	0.022843	0.433475	0.0450285	0.121613	0.103578	0.0922742	0.0919518	0.482253	0.144781	0.263579	0.239997
PF3D7_1426500	ABC transporter G family member 2	ABCG2	50.325	62.433	61.678	44.313	70.997	44.165	37.666	35.216	41.326	44.55	48.398	41.239	1.19445	1.44846	1.29861	0.996678	1.29619	1.0427	0.2805	0.102307	0.189614	0.474583	0.19142	0.46132	0.405561	0.238554	0.335583	0.493539	0.337151	0.490399
PF3D7_0319700	ABC transporter I family member 1, putative	ABCI3	2113.46	1186.61	1163.14	293.191	794.42	2988.69	1841.48	2264.91	2280.06	561.512	284.42	2147.72	1.14553	0.529204	0.515834	0.543904	2.63294	1.38665	0.332756	0.0101741	0.00795303	0.0131343	0.000339062	0.132833	0.438568	0.0517864	0.0433921	0.0620448	0.00358337	0.276875
PF3D7_0810200	ABC1 family, putative	ABCK1	349.086	298.187	1073.63	554.303	750.039	1056.71	625.17	343.641	973.658	728.176	641.745	889.647	0.576951	0.876857	1.09993	0.769694	1.16172	1.1822	0.0221095	0.301453	0.386851	0.162366	0.314786	0.293011	0.0899502	0.420015	0.465361	0.30972	0.427881	0.414299
PF3D7_1319600	female development protein FD3, putative	N/A	192.922	195.64	69.511	72.591	130.107	131.167	74.074	81.209	48.425	42.874	80.328	196.396	2.17081	2.07263	1.28019	1.42659	1.45994	0.708394	0.00335952	0.005456	0.203716	0.112318	0.0973747	0.100176	0.0229509	0.0330802	0.347873	0.252008	0.23184	0.235804
PF3D7_1450900	acetyl-CoA acetyltransferase, putative	N/A	253.313	4499.5	3685.21	4037.01	995.468	843.589	646.286	306.464	4871.69	6883.01	1981.13	874.071	0.416713	13.632	0.757788	0.588122	0.509384	0.966182	0.000758147	0	0.149092	0.0259678	0.00702654	0.430736	0.00699495	0	0.294827	0.100426	0.0397336	0.480814
PF3D7_1469600	acetyl-CoA carboxylase	ACC	127.184	121.882	168.074	154.332	230.074	161.531	115.44	92.254	92.229	118.331	173.122	182.728	1.0822	1.25166	1.63704	1.24808	1.28331	0.899072	0.40919	0.227199	0.0441263	0.230294	0.201272	0.333212	0.474441	0.367378	0.142939	0.370124	0.345822	0.438859
PF3D7_0627800	acetyl-CoA synthetase	ACAS	3646.22	3158.89	7511.12	4275.44	7581.58	8048.35	4907.32	4535.12	5706.56	6068.89	7793.92	7366.47	0.744444	0.698234	1.31475	0.705784	0.972852	1.09222	0.134873	0.0914241	0.177917	0.0978837	0.440389	0.396469	0.2792	0.223269	0.325754	0.232458	0.484491	0.46923
PF3D7_1036800	acetyl-CoA transporter 1, putative	AT1	2565.95	1505.25	3925.99	7755.14	14139.7	9154.58	4043.8	1624.28	2020.58	6276.44	14678.8	8456.61	0.637001	0.927851	1.93064	1.23459	0.963344	1.08227	0.0485441	0.37495	0.0109354	0.242225	0.426621	0.409096	0.151883	0.45968	0.0545927	0.378883	0.479665	0.474406
PF3D7_1441600	acid cluster protein 33 homologue, putative	N/A	130.346	112.945	766.061	304.204	2202.47	2068.43	301.671	107.95	1159.21	406.542	1630.32	2347.59	0.479423	1.03744	0.66852	0.763834	1.34504	0.882456	0.00377069	0.468481	0.0685049	0.155765	0.157566	0.309404	0.0250453	0.492112	0.187674	0.302526	0.30442	0.424539
PF3D7_1430300	acid phosphatase, putative	N/A	513.948	562.433	998.622	310.913	193.068	188.605	248.074	342.793	337.71	404.054	252.61	399.688	1.96503	1.59642	2.813	0.783816	0.787737	0.505638	0.00924851	0.0531404	0.000139512	0.178792	0.183476	0.00652857	0.0483876	0.160683	0.00167922	0.326197	0.330381	0.037709
PF3D7_1342100	aconitate hydratase	IRP	682.457	244.966	708.406	649.891	2817.51	3521.46	969.228	235.645	389.156	1020.14	2083.38	2934.46	0.712269	1.0357	1.76745	0.64635	1.34772	1.19819	0.103635	0.470861	0.023972	0.0540038	0.155862	0.276755	0.240041	0.492627	0.0949775	0.162201	0.302637	0.403395
PF3D7_1246200	actin I	ACT1	45930	5347.57	31764.8	25149.9	51187.5	55970	53886.8	47540.2	19535.2	32659.6	44550.7	43802.9	0.852418	0.11296	1.62517	0.770252	1.14888	1.27759	0.267311	2.56546e-15	0.046599	0.163002	0.328986	0.205773	0.396979	1.66053e-13	0.147897	0.310366	0.436172	0.349522
PF3D7_1412500	actin II	ACT2	5295.9	5678.5	10514.2	2496.71	528.175	867.215	3061.72	7546.66	12574.4	8399.11	1225.35	709.736	1.72323	0.753285	0.836514	0.299493	0.443708	1.21367	0.0295421	0.144214	0.2457	6.84711e-06	0.0016	0.26166	0.109785	0.289594	0.381691	0.000118474	0.012764	0.393382
PF3D7_0503400	actin-depolymerizing factor 1	ADF1	50010.9	11408.5	45246.3	42286.1	44193.7	51621.4	58645.1	47588.7	37817.8	40573.7	52946.9	34325.2	0.85284	0.240139	1.19629	1.04218	0.834768	1.50349	0.267893	1.4042e-07	0.278657	0.462026	0.243361	0.0805451	0.397446	3.40486e-06	0.404258	0.490575	0.379826	0.206801
PF3D7_1361400	actin-depolymerizing factor 2	ADF2	6775.55	626.495	594.498	775.809	8631.08	18303	10545.6	3795.17	360.743	787.152	3616.43	13827.9	0.643426	0.170644	1.60313	0.986064	2.37602	1.32299	0.0522552	1.05288e-10	0.0515416	0.459415	0.00121325	0.172174	0.15903	4.07235e-09	0.15761	0.489608	0.0102749	0.320067
PF3D7_0409900	actin-like protein, putative	ALP5b	1452.71	460.703	274.473	494.577	2729.31	5963.52	2565.03	1134.79	145.338	264.837	1769.14	3087.28	0.570941	0.419023	1.75005	1.78779	1.53431	1.92348	0.0202151	0.000811215	0.026032	0.0217622	0.0702783	0.0113229	0.0842166	0.00739324	0.100567	0.0888912	0.190732	0.0559024
PF3D7_1110700	actin-like protein, putative	ALP1	5739.24	1129.13	1070.44	6228.28	14748.5	21058.8	11243	5024.22	1293.04	4905.41	15102	12985.4	0.511663	0.228649	0.831345	1.26821	0.976635	1.62042	0.00734378	5.46298e-08	0.238798	0.213334	0.445851	0.0476249	0.040997	1.4343e-06	0.376021	0.355841	0.485398	0.150024
PF3D7_0910700	actin-like protein, putative	ALP5a	308.654	197.968	622.265	311.233	1177.61	1628.55	321.379	196.698	965.202	379.867	456.892	808.005	0.963519	1.00572	0.654309	0.831223	2.48665	1.98234	0.426875	0.487404	0.0589561	0.238636	0.00070024	0.00849832	0.479714	0.497068	0.171007	0.375966	0.00655514	0.0456139
PF3D7_0505200	actin-like protein, putative	ALP2b	225.863	141.223	434.892	435.904	705.865	1644.28	655.131	170.65	632.533	667.763	485.469	1127	0.371097	0.849957	0.700255	0.666174	1.42931	1.44814	0.000168721	0.263933	0.093128	0.0668659	0.111026	0.102447	0.00198191	0.395086	0.226039	0.18478	0.250554	0.238591
PF3D7_1103600	actin-like protein, putative	ALP2a	527.221	1253.81	926.645	777.882	347.887	241.964	652.069	798.694	2870.23	1905.36	505.543	262.789	0.816266	1.55221	0.329118	0.416464	0.704456	0.92821	0.219049	0.0648772	3.00333e-05	0.000752624	0.0967292	0.375473	0.360751	0.18129	0.000440173	0.00695114	0.230927	0.459921
PF3D7_0728200	actin-like protein, putative	ALP3	418.34	338.131	444.681	1064.36	1260.98	864.079	716.318	356.634	249.124	697.933	1391.21	1016.07	0.599359	0.951577	1.70866	1.50561	0.908233	0.854328	0.030313	0.409517	0.0316347	0.0797988	0.346447	0.269942	0.111688	0.47447	0.114666	0.205664	0.445793	0.398694
PF3D7_0103800	actin-related protein ARP1, putative	ARP1	891.888	570.035	357.732	658.008	1828.43	3645.96	1430.02	733.416	250.093	533.272	2202.03	1975.33	0.630772	0.784711	1.3887	1.22272	0.83246	1.83422	0.0451174	0.179855	0.131708	0.253116	0.240281	0.0174284	0.144912	0.327306	0.275599	0.38735	0.377213	0.0757103
PF3D7_1118800	actin-related protein 2/3 complex subunit 1, putative	ARC40	573.891	1210.48	929.94	731.659	747.224	843.98	705.348	614.964	452.055	760.554	691.699	765.573	0.820606	1.92985	1.99791	0.963301	1.07716	1.09889	0.224671	0.0109777	0.00787493	0.426557	0.415662	0.388135	0.36526	0.0547177	0.0431218	0.479665	0.476576	0.465833
PF3D7_1422800	actin-related protein ARP4	ARP4	5552.71	11831.9	10034.6	7871.98	3716.13	2758.71	5263.21	9144.82	14580.5	15704.9	8200.73	3369.51	1.05472	1.29302	0.688792	0.502095	0.455001	0.820183	0.445131	0.19381	0.0837076	0.00608334	0.00212976	0.224121	0.485398	0.339381	0.211614	0.0358634	0.0160942	0.364921
PF3D7_0719300	actin-related protein ARP6	ARP6	605.862	899.619	1416.01	1165.27	435.908	309.331	355.179	748.012	919.024	1917.09	733.229	453.762	1.65519	1.196	1.52544	0.613236	0.609369	0.699762	0.0405813	0.278941	0.0731048	0.0363555	0.0345945	0.092711	0.135513	0.404411	0.1951	0.125714	0.121756	0.225302
PF3D7_0306200	activator of Hsp90 ATPase	AHA1	2701.07	7100.58	7635.48	5439.52	1968.09	1282.44	1987.49	3676.61	6523.38	3992.64	2845.27	1258.23	1.35415	1.92488	1.16978	1.35997	0.694699	1.01884	0.151841	0.0112463	0.306086	0.148274	0.0884883	0.494167	0.297702	0.0556609	0.422439	0.294107	0.218421	0.498616
PF3D7_0308500	activator of Hsp90 ATPase, putative	N/A	9797.08	41192.2	28503.2	31554.3	5373.91	3170.61	10558.4	16503.3	31495.2	23792.7	14263.3	4506.94	0.928078	2.49369	0.905082	1.32585	0.377983	0.70528	0.375281	0.00067619	0.341888	0.170216	0.000216428	0.0974448	0.459855	0.00636004	0.443259	0.318162	0.00245238	0.23193
PF3D7_0208500	acyl carrier protein	ACP	955.372	2862.25	1802.67	3727.78	2091.29	1997.9	1723.86	802.26	3260.59	3826.02	3056.22	1713.49	0.561188	3.48871	0.556516	0.974502	0.687132	1.16338	0.0173976	5.38129e-06	0.0161562	0.442773	0.0823927	0.312981	0.0756114	9.54547e-05	0.0718868	0.484898	0.20954	0.427017
PF3D7_1208300	acyl carrier protein, mitochondrial	mACP	2312.04	21076.5	12990.7	11865.8	2906.45	1920.98	2967.39	2711.86	18769.7	16151.1	6927.96	2261.05	0.781172	7.70896	0.692552	0.735115	0.421852	0.851393	0.175662	2.47136e-13	0.0867327	0.125361	0.000880422	0.265903	0.323536	1.30202e-11	0.215835	0.267996	0.0078823	0.396328
PF3D7_0414600	acylated pleckstrin-homology domain-containing protein, putative	APH	7917.49	2644.45	2642.73	5354.32	13874.3	19914	13787.8	6451.42	3303.75	4713.38	10451	10814.4	0.575083	0.412224	0.80153	1.13521	1.32668	1.83931	0.0215073	0.000663338	0.200359	0.344551	0.169656	0.0170078	0.0881643	0.00626516	0.345133	0.444764	0.31746	0.0744849
PF3D7_1477800	acyl-CoA binding protein	ACBP	36.359	29.788	32.073	33.367	29.562	32.262	7369.8	4440.84	962.66	155.186	157.204	702.381	0.00862403	0.0123731	0.0595286	0.330569	0.310435	0.0816186	4.73595e-65	6.96824e-56	2.58239e-24	3.20931e-05	1.21702e-05	1.33135e-19	2.83406e-62	3.20297e-53	3.28928e-22	0.000466483	0.000197337	1.23465e-17
PF3D7_1001100	acyl-CoA binding protein, isoform 1, ACBP1	ACBP1	10394.7	2547.76	1444.14	1819.54	1087.59	5813.31	11814	3696.61	4253.84	2466.06	551.051	1752.37	0.880142	0.69134	0.343632	0.740648	1.92675	3.28185	0.306113	0.0857506	5.6984e-05	0.130959	0.0111445	1.43575e-05	0.422439	0.214468	0.000772023	0.27483	0.055306	0.000228252
PF3D7_1001200	acyl-CoA binding protein, isoform 2, ACBP2	ACBP2	3289.03	32080.5	10267.6	26326.2	5257.8	1144.28	5491.01	3613.41	15109.2	10731.1	11578.5	3247.56	0.600979	8.82302	0.68013	2.44965	0.455412	0.357746	0.0309793	6.43929e-15	0.0769836	0.0008415	0.00215148	0.000101484	0.11324	4.01235e-13	0.201387	0.00762325	0.016212	0.00126819
PF3D7_0810000	acyl-CoA binding protein, putative	N/A	410.236	608.315	417.351	1150.71	521.186	179.542	327.197	499.042	880.735	631.09	585.759	208.805	1.23416	1.20833	0.489421	1.78984	0.894774	0.876056	0.242621	0.266796	0.00468314	0.0215513	0.327027	0.300319	0.379175	0.396685	0.029523	0.0883103	0.435066	0.419415
PF3D7_0215300	acyl-CoA synthetase	ACS8	2240.41	169.504	172.923	76.429	83.913	307.061	1272	2396.57	404.985	78.012	63.728	109.489	1.74525	0.0805015	0.462589	0.984895	1.22029	2.44443	0.0266292	8.50868e-20	0.00256046	0.457737	0.255388	0.000863603	0.102112	7.91382e-18	0.0185194	0.48917	0.389194	0.00776362
PF3D7_0619500	acyl-CoA synthetase	ACS12	1345.56	3003.78	2792.87	2805.48	1751.77	1281.09	1254.66	3255.46	3482.04	1733.66	1844.09	1281.77	1.0709	0.92329	0.803591	1.60884	0.950685	0.99948	0.423781	0.368311	0.202935	0.0502155	0.40822	0.478568	0.478911	0.456297	0.347231	0.155295	0.47411	0.494563
PF3D7_0525100	acyl-CoA synthetase	ACS10	14871.6	7729.56	16832	14510.7	12722.9	16510	13517	11705.4	10996.1	14683.9	15326.3	14191.4	1.10001	0.661079	1.52943	0.988225	0.830443	1.16306	0.386748	0.0633916	0.0718209	0.462512	0.2376	0.313322	0.465348	0.17916	0.19304	0.490689	0.375191	0.427155
PF3D7_0301000	acyl-CoA synthetase	ACS2	50.902	32.189	38.508	42.129	35.13	43.241	143.204	74.48	68.27	37.011	37.322	41.248	0.45908	0.576895	0.687045	1.08022	0.966392	1.02908	0.00235325	0.0220914	0.0823243	0.411724	0.43104	0.479959	0.0173169	0.0899425	0.209415	0.475197	0.480949	0.495018
PF3D7_1238800	acyl-CoA synthetase	ACS11	9972.51	6792.91	7761.94	8068.09	8747.25	10944.8	9843.52	8942.57	5887.21	8803.9	7991.25	9442.22	1.01307	0.760298	1.317	0.916677	1.09427	1.15868	0.497756	0.151845	0.176333	0.358694	0.393896	0.318111	0.499341	0.297702	0.32427	0.451862	0.468194	0.429766
PF3D7_1479000	acyl-CoA synthetase	ACS1a	45.809	33.028	33.135	38.469	37.461	34.364	289.66	133.767	84.725	41.056	43.42	62.148	0.230984	0.36738	0.537538	0.961868	0.916448	0.689359	6.65998e-08	0.000146966	0.0117815	0.424479	0.358362	0.0841601	1.7215e-06	0.00175761	0.0574528	0.479188	0.451819	0.212113
PF3D7_0215000	acyl-CoA synthetase	ACS9	9077.82	14936.7	11361.3	8070.36	6874.27	6930.69	6083.11	4322	3404.41	6804.72	7825.16	6409.29	1.49009	3.44158	3.31894	1.18527	0.878915	1.08101	0.0854219	6.72076e-06	1.20282e-05	0.289843	0.30437	0.410717	0.213933	0.000116415	0.000195235	0.412264	0.421505	0.474857
PF3D7_1372400	acyl-CoA synthetase	ACS4	310.043	657.915	805.306	2261.23	2284.28	874.526	860.519	339.998	750.064	1669.81	2619.08	1329.6	0.380062	1.86988	1.07111	1.34859	0.873518	0.664622	0.000232944	0.0146794	0.423513	0.155313	0.296732	0.0657951	0.00260857	0.0671532	0.478784	0.301814	0.416921	0.182938
PF3D7_1253400	acyl-CoA synthetase	ACS3	332.849	614.722	799.767	2151.33	2366.22	880.93	841.153	296.828	758.562	1630.15	2720.2	1308.26	0.414793	1.98632	1.05246	1.31454	0.871191	0.680037	0.000716294	0.00833448	0.448148	0.178061	0.293451	0.0769129	0.00667586	0.0449475	0.486155	0.325762	0.414644	0.201335
PF3D7_0731600	acyl-CoA synthetase	ACS5	2351.79	6886.99	10676.7	9716.49	10579.5	5640.44	3542.05	2984.41	11062.7	9963.27	13487.1	7875.52	0.666546	2.29659	0.965194	0.975297	0.784861	0.717179	0.0671243	0.00180028	0.429304	0.44392	0.180034	0.108113	0.185134	0.0139706	0.480546	0.485228	0.327482	0.246206
PF3D7_0401900	acyl-CoA synthetase	ACS6	950.251	93.46	145.77	55.09	57.634	193.552	9660.62	6272.3	2152.06	215.219	141.103	777.47	0.100917	0.0188851	0.0792146	0.338329	0.506112	0.274422	9.72225e-17	4.69918e-46	5.02579e-20	4.53569e-05	0.00658999	1.57897e-06	7.32425e-15	1.61999e-43	4.74398e-18	0.000633159	0.0379347	3.16753e-05
PF3D7_1200700	acyl-CoA synthetase	ACS7	19427.7	556.448	494.312	130.183	334.998	6497.38	17314.8	12193.4	992.767	347.553	158.799	2162.51	1.12184	0.0476249	0.511125	0.419326	1.94375	2.97957	0.360231	5.65604e-28	0.00726792	0.000818412	0.0102594	6.17554e-05	0.452586	8.58311e-26	0.0406757	0.00745027	0.0521194	0.000828654
PF3D7_1477900	acyl-CoA synthetase, pseudogene	ACS1b	61.346	32.846	34.372	54.734	35.228	42.731	139.478	135.891	118.818	71.81	53.165	57.033	0.5319	0.361417	0.420205	0.826812	0.778736	0.830396	0.0106744	0.000117114	0.000839552	0.232799	0.172801	0.237538	0.0537126	0.00143912	0.00760912	0.371737	0.320588	0.375175
PF3D7_1119000	acyl-CoA-binding protein, putative	N/A	3456.55	9103.5	8307.75	10416.5	8485.44	6249.44	4320.84	3621.91	7210.52	9509.35	10717.5	5570.95	0.801234	2.50288	1.15161	1.09513	0.792279	1.1212	0.199991	0.000646032	0.325933	0.392827	0.188967	0.360995	0.344904	0.0061236	0.434486	0.467932	0.335276	0.452943
PF3D7_1111500	acylphosphatase, putative	N/A	9530.26	23261.2	13921.6	17243.3	9517.99	5277.67	8961.21	8681.01	12731.1	11214.5	13163.7	5351.26	1.06331	2.67463	1.09331	1.5363	0.723634	0.986317	0.433735	0.000275891	0.395101	0.0696563	0.114161	0.459778	0.482266	0.00301811	0.468678	0.189698	0.254639	0.489724
PF3D7_1029600	adenosine deaminase	ADA	29088.6	52763.5	47070.3	55151.6	18139.5	5365.37	32638.5	29287.6	52727.8	52321.3	46982.6	29750.7	0.891328	1.80087	0.892758	1.05407	0.386454	0.181096	0.32208	0.0204467	0.324132	0.446003	0.000290641	4.08573e-10	0.432239	0.0849026	0.433601	0.485398	0.00315252	1.45272e-08
PF3D7_0520900	adenosylhomocysteinase	SAHH	24319.7	33561.3	35310.5	43313.9	28194.2	16795.7	26753	24769.9	33474.4	39619.2	43446.5	30872.1	0.909138	1.35456	1.05481	1.09319	0.649166	0.544444	0.347758	0.151589	0.445016	0.395254	0.0557237	0.0132541	0.446427	0.297466	0.485398	0.468687	0.165255	0.0625174
PF3D7_1008900	adenylate kinase	AK1	8865.26	15810.8	15477.9	17396.2	9325.44	4386.76	8778.26	10559.2	14886.2	14303.3	12644.2	5139.4	1.00988	1.49615	1.03968	1.21583	0.738107	0.854328	0.493276	0.0831834	0.465426	0.259599	0.128373	0.269942	0.498426	0.210756	0.491556	0.392038	0.271833	0.398694
PF3D7_0816900	adenylate kinase 2	AK2	243.31	309.072	213.214	109.991	69.864	124.131	89.488	60.674	82.438	105.119	76.656	71.749	2.31558	3.88339	2.19684	1.03694	0.93504	1.52889	0.0016382	8.62552e-07	0.00295324	0.469167	0.385425	0.0719932	0.0129958	1.81772e-05	0.0207086	0.492178	0.464602	0.19342
PF3D7_0110900	adenylate kinase-like protein 1	AKLP1	778.339	5064.91	2313.69	2457.94	429.247	200.297	679.685	1786.26	5450.76	4394.02	998.96	342.288	1.13952	2.80968	0.427291	0.562053	0.44519	0.615805	0.339599	0.00014181	0.00102735	0.0176352	0.00166258	0.0375594	0.442098	0.00170365	0.00895892	0.0762843	0.0131366	0.128297
PF3D7_0931900	adenylate kinase-like protein 2	AKLP2	4989.41	798.136	391.437	311.958	3614.92	11522.3	8395.92	2742.54	139.281	239.85	1467.94	6833.89	0.595587	0.297546	2.518	1.27043	2.43531	1.68332	0.0288013	6.15696e-06	0.000599329	0.211523	0.000903646	0.0356117	0.107949	0.000107589	0.00574096	0.35436	0.00804605	0.124058
PF3D7_0206700	adenylosuccinate lyase	ADSL	3598.47	6291.31	16312.3	9794.62	3707.68	4923.1	3232.04	8456.19	9973.58	12032.1	3579.26	2007.98	1.11242	0.744758	1.63385	0.814452	1.0356	2.4323	0.371535	0.135199	0.0447791	0.216713	0.470992	0.000917236	0.458363	0.279692	0.144209	0.358849	0.492651	0.00814191
PF3D7_1354500	adenylosuccinate synthetase	ADSS	7235.45	15710.3	12736.1	10413.4	4821.33	3003.6	5188.09	12800.9	13579	13243.7	6271.9	3585.67	1.39255	1.22683	0.93805	0.786719	0.769744	0.838895	0.129611	0.249304	0.389812	0.182254	0.162424	0.2489	0.273176	0.384384	0.466638	0.329422	0.309749	0.384105
PF3D7_1404600	adenylyl cyclase alpha	ACalpha	355.394	623.451	466.137	613.509	389.037	400.557	440.766	374.916	369.89	682.259	576.641	490.333	0.81766	1.62073	1.24261	0.903039	0.689676	0.826562	0.220848	0.0475572	0.235081	0.338935	0.0844129	0.232469	0.362379	0.149918	0.373519	0.441737	0.212472	0.3715
PF3D7_0802600	adenylyl cyclase beta	ACbeta	4363.31	270.427	525.844	288.656	7888.56	11321	3870.86	2251.02	101.29	241.874	2643.97	14730.6	1.12632	0.129981	4.31372	1.17413	2.96288	0.768959	0.354925	1.20823e-13	1.24963e-07	0.301461	6.69869e-05	0.161532	0.450274	6.55044e-12	3.0676e-06	0.420015	0.000887822	0.308883
PF3D7_1004800	ADP,ATP carrier protein 2	AAC2	1092.74	3201.8	3774.38	4159.54	5044.01	3404.43	1858.22	1145.27	6043.67	5519.51	4686.7	2384.82	0.594049	2.7566	0.626178	0.754797	1.07579	1.42271	0.0282004	0.000184124	0.042697	0.145843	0.417438	0.114182	0.106262	0.00213349	0.140025	0.291429	0.477163	0.254647
PF3D7_1037300	ADP,ATP carrier protein 1	AAC1	40979.1	55249.1	50847.3	48662.7	17193.8	2841.45	29978.4	47356.2	57400.1	57013.2	43002.1	23307.6	1.36662	1.16658	0.885893	0.853602	0.400225	0.122938	0.144291	0.309518	0.314304	0.268941	0.000457523	2.69709e-14	0.289604	0.42463	0.427574	0.398074	0.00459282	1.57534e-12
PF3D7_1429900	ADP-dependent DNA helicase RecQ	WRN	856.765	724.989	1134.13	1506.05	1486.64	1966.92	1121.71	643.877	630.017	1477.37	1311.64	2385.23	0.769443	1.12118	1.76747	1.01906	1.13064	0.826609	0.162081	0.361015	0.0239698	0.493854	0.349861	0.232531	0.309482	0.452943	0.0949775	0.4985	0.447525	0.371521
PF3D7_1020900	ADP-ribosylation factor 1	ARF1	39415.2	33422	39376.4	41629.3	31485.7	25139.2	54052.4	42610.9	47316.2	34834.3	52375.3	35226	0.729341	0.784482	0.832292	1.19492	0.601368	0.713876	0.119658	0.179584	0.240057	0.280033	0.0311408	0.105088	0.261165	0.327056	0.377063	0.405345	0.113504	0.242003
PF3D7_1244600	ADP-ribosylation factor GTPase-activating protein 1	ARFGAP1	5053.61	4697.21	6505.79	5142.66	11109.8	13579.4	8677.29	5565.42	8451.58	9144.91	13600.7	9113.1	0.583711	0.844711	0.770501	0.563631	0.817233	1.48864	0.024391	0.256771	0.163286	0.0180742	0.220297	0.0859653	0.0962169	0.38997	0.31059	0.0776961	0.361952	0.21478
PF3D7_0526200	ADP-ribosylation factor GTPase-activating protein 2	ARFGAP2	1724.41	1623.49	1855.73	3095.33	4778.65	6110.87	3426.09	1374.29	1690.37	2959.45	4457.82	5184.7	0.507262	1.17803	1.0963	1.0455	1.07152	1.1777	0.00674087	0.297352	0.391364	0.457518	0.42297	0.297703	0.038577	0.417274	0.467374	0.489151	0.478591	0.417471
PF3D7_1359800	ADP-ribosylation factor, putative	N/A	3988.62	873.345	201.803	465.869	5453.98	10222.6	6327.03	2277.68	261.622	287.021	3350.76	5363.6	0.632005	0.390256	0.792621	1.56993	1.6225	1.90133	0.0457826	0.000330441	0.189383	0.0599126	0.0471727	0.012608	0.14628	0.0035098	0.335343	0.172901	0.149151	0.0602313
PF3D7_1316200	ADP-ribosylation factor, putative	N/A	5854.64	843.259	734.261	851.249	8388.17	21082.9	11669.3	4336.8	1760.3	1534.07	2451.24	9922.96	0.502881	0.199147	0.425872	0.562535	3.39475	2.12157	0.00618002	3.25815e-09	0.000987195	0.0177684	8.38849e-06	0.00428581	0.0362235	1.04169e-07	0.00868031	0.0767454	0.000141969	0.027639
PF3D7_1442000	ADP-ribosylation factor, putative	N/A	1433.5	9053.12	6002.81	5870.43	1281.63	864.524	1201.84	1715.46	8319.32	7371.58	2163.93	906.059	1.18845	5.21479	0.722446	0.797098	0.597459	0.955499	0.286578	2.70873e-09	0.113034	0.194867	0.0295448	0.415225	0.409937	8.71299e-08	0.252892	0.340275	0.109785	0.476421
PF3D7_0920500	ADP-ribosylation factor, putative	N/A	15700.6	2586.88	2068.88	3632.78	19504.9	37546	26175.1	11440.3	3268.33	3938.59	8699.53	23170.6	0.600246	0.227839	0.635996	0.922878	2.23809	1.61969	0.0306767	5.09628e-08	0.0479802	0.36771	0.00240691	0.0477857	0.112505	1.34807e-06	0.150787	0.455884	0.0176218	0.150384
PF3D7_1034700	ADP-ribosylation factor, putative	N/A	3221.49	2178.93	1318.89	4171.13	8268.31	11680.4	7369.43	2388.78	2362.75	3553.3	8728.2	7925.5	0.439231	0.913082	0.563165	1.17257	0.947478	1.47215	0.00142259	0.353476	0.0179437	0.303111	0.40355	0.092364	0.0116346	0.449571	0.0772713	0.420865	0.472034	0.224805
PF3D7_1139700	adrenodoxin reductase, putative	N/A	3104.85	2226.89	2223.99	3913.4	3714.85	6137.15	5365.03	2181.34	3380.82	4889.44	4274.1	3640.24	0.580864	1.02064	0.66052	0.801465	0.870003	1.68081	0.0234103	0.491655	0.0630179	0.200279	0.29178	0.0360298	0.0934879	0.498158	0.178454	0.345127	0.413443	0.125038
PF3D7_1214600	adrenodoxin-type ferredoxin, putative	N/A	8274.99	19174.2	16151.7	18958.7	4719.65	3172.6	7130.36	10891.8	23644	26207.7	11558.4	4766.86	1.15991	1.75865	0.68348	0.723684	0.409754	0.667457	0.316756	0.0249934	0.0795437	0.114208	0.000615585	0.0677589	0.428926	0.0978755	0.20539	0.254657	0.00586832	0.186258
PF3D7_0521800	AFG1-like ATPase, putative	N/A	452.047	385.697	221.997	654.941	770.722	593.024	562.638	242.055	151.379	438.375	774.364	598.054	0.812581	1.53692	1.39627	1.46557	0.99546	0.991956	0.214316	0.0694653	0.127618	0.0950353	0.472849	0.46785	0.356679	0.189308	0.2709	0.228794	0.493132	0.491927
PF3D7_0405200	protein CERLI2	CERLI2	10739.8	2393.45	3324.5	3640.86	18424.1	27787	17377.3	7281.22	2752.86	4767.39	8293.51	24505.9	0.618639	0.331055	1.20565	0.765021	2.21742	1.13374	0.0389186	3.28103e-05	0.269406	0.157092	0.00266685	0.346257	0.131565	0.000476253	0.398363	0.303986	0.0191362	0.445732
PF3D7_0512900	AKAP-like protein	AKAL	1890.44	4668.19	3659.74	6887.05	3812.41	2329.63	2407.95	1784.42	2717.01	3301.05	3149.59	2466.31	0.787503	2.59334	1.34358	2.07758	1.2086	0.945189	0.183195	0.0004125	0.158496	0.00532453	0.266536	0.400216	0.330196	0.00422163	0.305585	0.0324943	0.39649	0.47094
PF3D7_1367700	alanine--tRNA ligase	AlaRS	1334.12	928.968	2648.48	1261.33	1152.12	718.962	769.934	1330.84	1666.67	1433.87	1140.22	966.123	1.70756	0.703705	1.57975	0.881873	1.01019	0.751201	0.0317974	0.0960798	0.0573132	0.308574	0.493717	0.141984	0.115032	0.230156	0.168139	0.424022	0.4985	0.287036
PF3D7_1364600	aldehyde reductase, putative	N/A	1021.01	723.761	1004.59	1884.24	3404.71	1979.21	1571.57	824.369	845.498	1213.69	2538.63	2401.82	0.655684	0.881616	1.18238	1.54055	1.33745	0.826022	0.0598407	0.308208	0.292823	0.06835	0.162471	0.231758	0.172788	0.423917	0.414157	0.187341	0.309794	0.371066
PF3D7_1409100	aldo-keto reductase, putative	N/A	376.819	524.371	936.035	743.321	733.213	716.674	318.569	254.09	354.271	677.726	616.028	1224.93	1.16835	1.96679	2.52653	1.09311	1.18198	0.594118	0.307617	0.0091691	0.000574468	0.39536	0.293233	0.0282272	0.423661	0.0480988	0.00554975	0.468729	0.41451	0.10635
PF3D7_0912400	alkaline phosphatase, putative	N/A	10254.3	22948.3	22201.7	25337.6	18992.4	13583.5	14276.7	9995.13	25478.4	37200.7	26901.4	14594.3	0.718794	2.29265	0.871529	0.681335	0.706305	0.93087	0.109609	0.00183584	0.293928	0.0778988	0.0983389	0.379348	0.24827	0.0142048	0.414948	0.202944	0.233086	0.461601
PF3D7_1440500	allantoicase, putative	N/A	661.326	1503.76	852.242	451.115	367.662	331.662	444.354	1148.57	2249.7	801.306	428.367	335.828	1.45989	1.30254	0.386145	0.577112	0.866953	0.988527	0.0973954	0.186711	0.00028759	0.022162	0.287499	0.462945	0.231872	0.333167	0.00312585	0.090001	0.410528	0.490833
PF3D7_0903700	alpha tubulin 1	N/A	411.369	686.984	1075.1	1369.89	1842.31	1472.03	654.485	256.466	1902.3	1827.25	2706.57	1291.07	0.643483	2.52698	0.571208	0.753318	0.683937	1.13726	0.0522889	0.000573188	0.0202967	0.14425	0.0798969	0.34219	0.159079	0.00554414	0.0844679	0.289594	0.205816	0.443408
PF3D7_0422300	alpha tubulin 2	N/A	2709.59	4082.55	4602.09	1055.87	1324.3	2797.34	1678.58	1094.92	1342.43	872.752	1127.38	1277.95	1.60434	3.66661	3.3806	1.20357	1.17045	2.16406	0.0512573	2.34155e-06	8.97097e-06	0.271443	0.305366	0.00347363	0.157237	4.52151e-05	0.00015061	0.39972	0.422101	0.0235556
PF3D7_1120400	alpha/beta hydrolase fold domain containing protein, putative	N/A	795.939	706.232	587.075	469.36	183.216	263.996	900.533	1071.96	1932.22	794.523	224.626	151.056	0.887287	0.666744	0.313368	0.604093	0.836018	1.63325	0.316295	0.067262	1.41141e-05	0.0322884	0.245034	0.0449012	0.428629	0.18539	0.000225059	0.116304	0.381068	0.144502
PF3D7_1410100	alpha/beta hydrolase, putative	N/A	1139.84	2822.43	1416.6	604.326	729.787	990.779	960.977	918.679	979.066	962.948	531.595	557.61	1.18096	3.01636	1.43497	0.637659	1.35423	1.74058	0.294301	5.16336e-05	0.108384	0.0489159	0.151788	0.0272233	0.415245	0.000706781	0.246505	0.152533	0.297701	0.103763
PF3D7_1143000	alpha/beta hydrolase, putative	N/A	517.195	802.687	490.537	1062.37	824.169	665.509	445.225	170.977	505.335	958.107	707.796	413.144	1.15227	4.21561	0.972193	1.10586	1.15818	1.57299	0.325198	1.9297e-07	0.439436	0.379533	0.318656	0.0590909	0.433983	4.57418e-06	0.484081	0.4617	0.430009	0.171248
PF3D7_0805000	alpha/beta hydrolase, putative	N/A	3521.92	4480.85	2463.03	7627.56	9466.25	7309.77	4849.56	2592.38	2386.47	7520.34	11018	4320.68	0.727775	1.72138	1.03172	1.01421	0.859516	1.68747	0.118136	0.0298002	0.476313	0.499355	0.277122	0.0349298	0.259527	0.110388	0.493907	0.499721	0.40367	0.12255
PF3D7_0826200	alpha/beta hydrolase, putative	N/A	1330.38	969.312	513.44	1517.59	2454.07	1999.65	1373.37	879.38	366.967	854.726	2288.68	1970.39	0.969311	1.09939	1.37195	1.75197	1.0714	1.01465	0.435268	0.387517	0.141161	0.0257975	0.423135	0.499971	0.482735	0.465515	0.286255	0.100073	0.478591	0.499971
PF3D7_0731800	alpha/beta hydrolase, putative	GEXP08	650.631	190.135	165.286	72.618	195.003	341.748	583.483	674.297	106.416	70.131	138.497	222.968	1.10991	0.308114	1.44181	1.02566	1.33958	1.47462	0.374578	1.08048e-05	0.105261	0.484683	0.16108	0.0913775	0.459544	0.000177466	0.242146	0.496268	0.308321	0.223173
PF3D7_0728700	alpha/beta hydrolase, putative	N/A	384.43	518.052	336.9	195.736	373.458	649.629	422.432	306.594	162.887	251.515	256.008	329.813	0.915526	1.63679	1.91722	0.799575	1.41369	1.89558	0.357023	0.0441762	0.0116724	0.197929	0.118618	0.0129644	0.45134	0.142999	0.0571388	0.343109	0.260047	0.0614342
PF3D7_0823400	alpha/beta hydrolase, putative	N/A	50.083	63.28	51.295	71.648	49.36	54.466	45.525	44.292	51.062	53.907	51.417	45.2	1.06247	1.27217	1.00299	1.21985	0.974066	1.12782	0.434837	0.21012	0.483549	0.255799	0.442143	0.353166	0.482609	0.353266	0.495887	0.389326	0.484807	0.449532
PF3D7_1134500	alpha/beta hydrolase, putative	N/A	275.699	288.179	170.857	398.43	400.951	354.359	301.397	303.739	519.309	473.687	364.096	365.468	0.921851	0.952736	0.361972	0.849629	1.09402	0.971716	0.366216	0.411205	0.000119651	0.263483	0.394216	0.438746	0.455109	0.474989	0.0014669	0.394739	0.468293	0.483753
PF3D7_0403800	alpha/beta hydrolase, putative	N/A	5715.58	965.441	2397.17	1209.38	15922.9	25941.6	10679.6	3673.99	2963.24	1200.61	10196.8	25008.9	0.536379	0.267854	0.810683	1.00715	1.56002	1.03725	0.0115472	1.03424e-06	0.211894	0.489421	0.0626443	0.468732	0.0567186	2.1578e-05	0.354695	0.497484	0.17784	0.492178
PF3D7_1328500	alpha/beta-hydrolase, putative	N/A	8332.01	2870.63	7292.12	4157.76	6561.23	12249.7	6441.47	8697.31	3948.34	4534.94	5566.24	8582.03	1.29225	0.332016	1.84117	0.917317	1.17786	1.42601	0.194392	3.42686e-05	0.0168568	0.359625	0.29753	0.112596	0.340006	0.000494029	0.0741205	0.45229	0.417321	0.252267
PF3D7_0509000	alpha-soluble NSF attachment protein, putative	alphaSNAP	5131.71	7574.67	5291.52	9414.06	6974.11	5561.09	6001.35	4614.44	5979.98	7661.71	8461.69	4553.33	0.855751	1.63799	0.885387	1.22792	0.824776	1.22001	0.271907	0.0439329	0.313581	0.248303	0.230121	0.255656	0.399991	0.142617	0.427274	0.383668	0.369995	0.389194
PF3D7_0924900	alpha-tubulin N-acetyltransferase, putative	ATAT	305.251	578.486	131.523	171.228	344.756	393.787	518.299	243.936	70.943	133.984	444.019	362.768	0.609612	2.24179	1.6196	1.23166	0.789661	1.07952	0.0347034	0.00236319	0.0478049	0.244885	0.185794	0.41262	0.122049	0.0173658	0.150409	0.380983	0.332261	0.475532
PF3D7_1119800	alternative splicing factor ASF-1, putative	ASF1	3071.11	4046.78	3626.11	3529.5	3159.34	2716.5	2952.51	4329.61	6169.63	3515.39	3444.1	2815.69	1.0398	0.935059	0.589521	1.00398	0.917982	0.965111	0.465262	0.385452	0.0264831	0.484951	0.36059	0.429183	0.491498	0.464617	0.101754	0.496268	0.452797	0.480522
PF3D7_1311200	transducin beta-like protein TBL1, putative	N/A	2260	5174.19	6427.95	3705.49	3680.11	3569.62	2843.62	3216.22	6918.57	4834.71	4845.52	3323.08	0.796723	1.604	0.92936	0.767721	0.760864	1.07359	0.194406	0.0513368	0.377149	0.16013	0.15247	0.420289	0.340013	0.157359	0.460723	0.307426	0.298373	0.47782
PF3D7_0629500	amino acid transporter AAT1	AAT1	2730.36	3475.76	4679.95	2758.39	1661.98	4153.1	3938.25	3806.64	5114.06	4675.35	1971.29	3127.47	0.695415	0.913656	0.915557	0.592322	0.845282	1.32511	0.0890782	0.354308	0.357068	0.0275362	0.257547	0.170725	0.219485	0.450032	0.45134	0.104579	0.39051	0.318494
PF3D7_0515500	gametogenesis essential protein 1, putative	GEP1	74.818	84.69	61.147	154.235	278.073	136.855	84.537	55.4	49.847	86.933	281.576	102.717	0.913202	1.36217	1.14737	1.59182	0.988681	1.26258	0.353649	0.146948	0.330678	0.0542625	0.463165	0.217977	0.449679	0.292659	0.43719	0.162557	0.490861	0.359827
PF3D7_1132500	amino acid transporter, putative	N/A	54.571	45.169	45.521	42.69	60.641	115.457	47.689	40.959	55.198	38.695	38.642	46.308	1.09161	1.06337	0.882028	1.06101	1.3306	1.93951	0.397244	0.43365	0.308795	0.436773	0.167011	0.0104736	0.469591	0.482266	0.42411	0.48308	0.314487	0.0529541
PF3D7_1231400	membrane protein ICM1	ICM1	1376.65	280.821	371.97	276.506	1662.32	5876.5	2292.15	1031.76	253.546	309.286	459.364	4930.67	0.605316	0.289714	1.42238	0.902462	3.46878	1.19077	0.0328131	3.96596e-06	0.114342	0.338102	5.91096e-06	0.284219	0.11754	7.26238e-05	0.254862	0.441371	0.000103748	0.408176
PF3D7_1208400	amino acid transporter, putative	N/A	420.166	149.97	282.822	582.221	1481.87	784.079	384.75	205.055	193.43	284.497	980.406	1095.59	1.08592	0.76105	1.40585	1.95644	1.49734	0.722581	0.404439	0.152675	0.122597	0.00964453	0.0827525	0.113162	0.472356	0.298643	0.264654	0.0498592	0.210083	0.253047
PF3D7_1458400	aminodeoxychorismate lyase	ADCL	520.383	1425.15	1171.34	1444.05	509.059	321.621	420.454	500.612	2103.66	1692.33	605.037	287.003	1.22311	2.7574	0.562392	0.85558	0.848361	1.11014	0.252751	0.000183405	0.0177289	0.271671	0.261748	0.374297	0.387083	0.00212761	0.0766166	0.399874	0.393459	0.459412
PF3D7_1365500	aminomethyltransferase, mitochondrial, putative	GCVT	1585.59	4650.26	4378.13	4520.62	1558.55	1354.87	1769.08	2043.41	4905.15	4572.48	2194.7	1290.93	0.897867	2.26002	0.893143	0.988726	0.713782	1.04851	0.331476	0.00215872	0.324684	0.46323	0.105003	0.453463	0.437736	0.0162588	0.433806	0.490861	0.241963	0.488055
PF3D7_1344000	aminomethyltransferase, putative	N/A	325.325	1312.79	2273.52	1776.15	426.111	484.602	422.648	450.195	2068.17	2830.59	796.081	401.808	0.783767	2.81342	1.09802	0.630975	0.550997	1.19295	0.178732	0.000139223	0.38922	0.0452268	0.0147761	0.282014	0.326172	0.00167765	0.466411	0.145081	0.067459	0.406573
PF3D7_1452200	aminomethyltransferase, putative	N/A	64.6	283.541	245.41	395.876	130.864	106.502	90.436	59.349	673.975	727.587	187.326	87.692	0.780811	3.64306	0.388468	0.560284	0.737663	1.16359	0.175237	2.61252e-06	0.000311174	0.017152	0.127923	0.312755	0.323035	4.98248e-05	0.00334651	0.0749509	0.271331	0.426879
PF3D7_1454400	aminopeptidase P	APP	13390.9	22397.4	26782.5	18868.6	8435.81	7822.3	11798.9	16051.5	20704.6	34047.4	10164.5	7745.03	1.13462	1.39473	1.29318	0.554538	0.830392	1.00994	0.345239	0.128441	0.193689	0.015651	0.237532	0.493363	0.445106	0.271883	0.339264	0.0703325	0.375175	0.498426
PF3D7_1468600	aminophospholipid transporter, putative	N/A	36.922	36.382	34.788	51.957	42.923	40.348	35.844	33.205	32.288	41.722	38.805	37.326	1.01704	1.05414	1.04229	1.14939	1.06173	1.04677	0.496686	0.445903	0.461873	0.328406	0.435814	0.45581	0.49903	0.485398	0.490517	0.435874	0.48284	0.488578
PF3D7_1219600	phospholipid-transporting ATPase 2	ATP2	5974.48	3690.5	4889.25	4956.63	6638.22	7669.43	5689.07	5507.16	4500.11	5968.83	6254.07	6290.28	1.04993	0.671647	1.08596	0.831177	1.06115	1.2183	0.451552	0.070728	0.404391	0.238575	0.436584	0.257257	0.487444	0.191403	0.472354	0.375919	0.48308	0.390391
PF3D7_1329400	AMP deaminase	AMPD	305.613	473.015	961.917	648.137	278.565	239.588	232.662	365.373	1032.28	1180.8	323.615	151.456	1.28048	1.27541	0.933567	0.558905	0.871841	1.49305	0.203494	0.207516	0.383278	0.0167824	0.294367	0.0843222	0.347869	0.350904	0.463475	0.0738445	0.415261	0.212319
PF3D7_0504100	AN1-type zinc finger protein, putative	N/A	1794.89	1746.18	2196.84	1471.24	3035.09	9599.15	6164.5	2027.79	4544.14	3120.01	2464.54	5898.37	0.294306	0.862851	0.486476	0.476049	1.22891	1.62453	5.14543e-06	0.281764	0.00439783	0.00349722	0.247391	0.0467358	9.17327e-05	0.406371	0.0281757	0.0236801	0.382894	0.148153
PF3D7_1217600	anaphase-promoting complex subunit 10, putative	APC10	1235.74	800.598	277.928	194.891	222.46	770.52	545.629	418.829	154.586	112.417	236.092	243.076	2.20425	1.85925	1.67988	1.59246	0.948362	2.95083	0.0028467	0.0154514	0.0361861	0.0541032	0.404838	7.10431e-05	0.0201173	0.0697193	0.12531	0.162254	0.472504	0.000933003
PF3D7_0624500	anaphase-promoting complex subunit 11, putative	APC11	8153.96	8292.57	4942.59	13733.5	16297.5	22405.9	19366.3	8143.01	6794.03	14498.4	20693.3	16010.3	0.421857	1.01831	0.728562	0.94734	0.787858	1.39879	0.000880533	0.494907	0.118899	0.403348	0.183622	0.12628	0.0078823	0.49877	0.260375	0.472016	0.330482	0.269269
PF3D7_0501700	anaphase-promoting complex subunit 3, putative	APC3	55.674	54.221	45.141	108.917	153.57	63.985	56.817	43.296	45.84	42.974	58.692	46.641	0.986434	1.15886	0.990381	1.94526	2.09568	1.23459	0.459944	0.317907	0.465598	0.0101846	0.00487005	0.242231	0.489738	0.42962	0.491624	0.0518127	0.0303634	0.378883
PF3D7_1010500	ankyrin-repeat protein, putative	N/A	1155.5	960.155	799.015	117.767	635.423	2184.57	1186.84	1112.04	365.487	69.26	292.672	674.588	0.974193	0.86648	2.10505	1.50503	2.06918	3.15134	0.442326	0.286836	0.00465011	0.0800026	0.00554932	2.68627e-05	0.484807	0.410083	0.0293556	0.205988	0.0335046	0.000398823
PF3D7_1410800	ankyrin-repeat protein, putative	N/A	7148.16	2316.97	944.722	3182.43	18156.2	23645.5	13853.1	5720.47	1113.59	2250.8	12142.4	14339.3	0.516953	0.407669	0.851925	1.40904	1.49415	1.64776	0.00812313	0.000577542	0.266634	0.120962	0.0839181	0.0419979	0.0440775	0.00557265	0.396528	0.262802	0.211815	0.138563
PF3D7_1245900	ankyrin-repeat protein, putative	N/A	1786.34	5316.49	3645.71	3159.34	900.545	647.159	1661.61	2381.89	4817.87	3698.91	1841.53	760.072	1.07385	2.21901	0.758052	0.855174	0.496647	0.856594	0.41995	0.00264584	0.14938	0.27111	0.00544588	0.273072	0.477662	0.0190069	0.295137	0.39949	0.0330378	0.400795
PF3D7_0825100	ankyrin-repeat protein, putative	N/A	76.949	293.928	111.625	43.522	43.146	44.962	43.829	37.931	43.523	43.594	38.421	36.827	1.46475	5.03749	1.968	0.998977	1.07124	1.12687	0.0953726	5.63109e-09	0.00911511	0.477854	0.423334	0.35428	0.229272	1.73731e-07	0.0479269	0.494473	0.478683	0.450032
PF3D7_1313900	ankyrin-repeat protein, putative	N/A	397.968	1158.09	1080.22	1438.2	611.986	267.137	389.878	647.862	2109.36	1526.32	1145.67	297.83	1.01939	1.75776	0.518239	0.943263	0.545248	0.905596	0.493404	0.0250995	0.00832182	0.397409	0.0134342	0.342631	0.498426	0.0981814	0.0448945	0.469597	0.063123	0.443586
PF3D7_1423100	ankyrin-repeat protein, putative	N/A	1471.8	183.24	141.619	115.971	1798.12	4104.51	1923.26	877.899	65.294	129.079	587.536	2715.4	0.768562	0.231039	1.8285	0.915903	2.96703	1.50648	0.161082	6.69039e-08	0.0179135	0.35757	6.56482e-05	0.0794948	0.308321	1.72795e-06	0.0771831	0.451459	0.00087373	0.205364
PF3D7_0627100	ankyrin-repeat protein, putative	N/A	6666.2	3743.59	7143.98	3880.68	8542.51	8902.77	6444.51	6350.67	4459.52	4291.16	6662.96	11147.8	1.03425	0.59112	1.59836	0.904936	1.28091	0.799108	0.472838	0.0270806	0.0526716	0.341677	0.20315	0.197351	0.493132	0.103406	0.159829	0.443198	0.347469	0.342706
PF3D7_1149000	antigen 332, DBL-like protein	Pf332	61.812	889.827	2389.29	420.714	141.373	66.828	45.006	217.958	491.763	262.381	124.305	291.336	1.232	3.75999	4.65899	1.54754	1.11214	0.295394	0.244578	1.51974e-06	2.78366e-08	0.0662476	0.371877	5.46703e-06	0.380831	3.06033e-05	7.75805e-07	0.183776	0.4585	9.67051e-05
PF3D7_1038000	antigen UB05	N/A	51015.8	22898.6	48665.2	46158.3	29479.6	29189.4	54031.5	52361.3	45784.8	28862.4	53935.5	31971.5	0.944216	0.437594	1.06288	1.5987	0.546806	0.913055	0.398798	0.00136195	0.434304	0.052591	0.0137882	0.353437	0.470237	0.0112553	0.482449	0.159662	0.0643116	0.449571
PF3D7_0528100	AP-1/2 complex subunit beta, putative	N/A	1712.57	660.448	2102.86	1616.97	2471.51	2722.86	1788.03	1160.39	1685.07	3179.3	2706.66	2157.45	0.958433	0.578416	1.24405	0.512699	0.914008	1.2588	0.419489	0.0225902	0.233811	0.00749162	0.354819	0.221135	0.477468	0.0912354	0.372585	0.0416119	0.450264	0.362605
PF3D7_1455500	AP-1 complex subunit gamma, putative	N/A	68.1	49.898	154.88	193.828	257.722	108.053	61.928	49.232	160.688	118.95	283.766	138.632	1.06907	1.00891	0.969027	1.51379	0.916436	0.815706	0.426175	0.491917	0.434857	0.0769734	0.358345	0.218327	0.479665	0.498198	0.482609	0.201387	0.451819	0.360123
PF3D7_1311400	AP-1 complex subunit mu-1	AP1M1	14177.5	11402.3	18716.7	18603.7	17032.6	14385	14559.7	14714.7	12851.4	21704.2	17775.5	12788.8	0.973796	0.77528	1.45545	0.857325	0.958271	1.12455	0.441753	0.168778	0.0992795	0.274084	0.419254	0.357022	0.484803	0.316593	0.234417	0.401586	0.477418	0.45134
PF3D7_1118100	AP-1 complex subunit sigma, putative	AP1S	5265.02	6943.84	4104.7	9025.94	6557.13	5185.73	6177.86	5438.12	8950.38	9901.16	9485.46	4385.47	0.852893	1.27559	0.460224	0.911843	0.692188	1.18135	0.267966	0.20737	0.00241921	0.351678	0.0864367	0.293891	0.397448	0.35077	0.0176909	0.448585	0.215369	0.414914
PF3D7_0617100	AP-2 complex subunit alpha, putative	N/A	10635.4	7172.07	8007.88	5468.35	6610.98	12138.5	9766.92	10524.8	7134.67	7679.38	5548.77	10272.4	1.08867	0.682211	1.12193	0.713082	1.19047	1.18119	0.400956	0.0785682	0.360123	0.104369	0.284518	0.294062	0.471063	0.203969	0.452504	0.241056	0.408409	0.415075
PF3D7_1218300	AP-2 complex subunit mu	AP2-MU	3598.48	1057.24	2672.31	1318.02	5909.61	10465.6	4731.21	3008	2513.6	2458.93	4009.35	7587.94	0.761963	0.356921	1.06247	0.541013	1.47068	1.37788	0.153685	9.8229e-05	0.434839	0.0125061	0.0929545	0.137747	0.299878	0.00123432	0.482609	0.0598808	0.225739	0.282697
PF3D7_0217300	AP-2 complex subunit sigma, putative	AP2S	2127.68	1524.2	573.202	989.607	1999.29	3035.92	3656.98	1889.76	1538.58	866.99	1934.98	2329.2	0.584927	0.809133	0.383306	1.13719	1.03276	1.2999	0.0248188	0.209923	0.000260853	0.34227	0.474884	0.188654	0.0973876	0.353073	0.00288165	0.443409	0.493591	0.334976
PF3D7_0604100	AP2 domain transcription factor	SIP2	7230.06	528.759	683.125	2400.87	19674.3	18144.6	9684.74	5514.26	349.147	814.524	11829	26983.6	0.747257	0.100047	1.88829	2.88556	1.66167	0.672762	0.137811	7.51226e-17	0.0134297	9.77377e-05	0.0393819	0.0715316	0.282772	5.68637e-15	0.0631108	0.00122864	0.132735	0.192605
PF3D7_1222400	AP2 domain transcription factor	ApiAP2	61.669	94.759	359.013	201.012	163.924	86.965	45.582	42.14	165.923	174.677	178.028	230.961	1.22032	1.77823	2.00175	1.13072	0.93151	0.442425	0.255361	0.022776	0.00772834	0.349773	0.380281	0.00154739	0.389194	0.091752	0.0425548	0.447494	0.462168	0.0124575
PF3D7_1466400	AP2 domain transcription factor AP2-EXP	ApiAP2	2267.64	1407.6	3820.71	1868.65	3264.49	2944.06	2419.16	2152.38	5174.36	3474.62	3427.94	2692.22	0.93807	0.65802	0.739742	0.541335	0.952703	1.0926	0.389841	0.0613622	0.130034	0.0125749	0.411157	0.395993	0.466638	0.175599	0.273775	0.0601367	0.474987	0.468962
PF3D7_1222600	AP2 domain transcription factor AP2-G	AP2-G	340.348	169.734	710.631	80.241	320.681	483.408	459.603	510.986	212.419	72.511	117.186	547.982	0.755142	0.363882	3.0824	1.07785	2.40257	0.887751	0.146216	0.000128746	3.74796e-05	0.414779	0.00106326	0.316959	0.291794	0.00156389	0.000534969	0.476342	0.00920619	0.428978
PF3D7_1408200	AP2 domain transcription factor AP2-G2	AP2-G2	5224.64	5741.19	5050.6	1606.94	968.935	1090.86	2355.67	9473.19	3886.95	2296.35	1016.44	1347.81	2.20388	0.607102	1.29732	0.70324	0.954508	0.813139	0.002852	0.0335902	0.190575	0.0956783	0.413783	0.21503	0.0201439	0.119353	0.336439	0.229698	0.476112	0.357287
PF3D7_1317200	AP2 domain transcription factor AP2-FG, putative	ApiAP2	718.993	3378.74	3885.7	860.547	433.382	325.825	248.329	3498.14	1650.31	958.904	502.859	725.172	2.70676	0.966117	2.33286	0.900215	0.869099	0.469282	0.000235411	0.430641	0.00150346	0.33486	0.29051	0.00299674	0.0026299	0.480814	0.012186	0.439551	0.412712	0.0209626
PF3D7_1007700	AP2 domain transcription factor AP2-I	AP2-I	43.549	58.755	325.76	117.849	169.313	105.403	39.199	35.875	119.812	180.63	245.651	177.68	1.06528	1.37295	2.40443	0.697321	0.720938	0.647383	0.431136	0.140582	0.0010535	0.0906609	0.111613	0.0546308	0.481001	0.285558	0.00913669	0.222039	0.251167	0.163134
PF3D7_0730300	AP2 domain transcription factor AP2-L, putative	ApiAP2	34116.4	12224.9	23714.8	15151.6	11983.9	37470.7	33140.8	35426.1	12720.6	18210.3	8592.21	43135.7	1.02941	0.345554	1.86246	0.832281	1.39346	0.868753	0.479496	6.17994e-05	0.0152145	0.240043	0.129121	0.290024	0.494833	0.000828765	0.0690138	0.377063	0.272596	0.412428
PF3D7_1143100	AP2 domain transcription factor AP2-O	AP2-O	19074.7	1158.26	1220.13	259.37	24361.6	36621.9	21745.9	13176.9	363.905	234.551	3016.92	49935	0.877317	0.0896606	3.19132	1.09497	8.01015	0.733538	0.302105	2.64507e-18	2.21597e-05	0.393026	8.9595e-14	0.12379	0.420484	2.25685e-16	0.000335954	0.467977	4.8993e-12	0.266067
PF3D7_0516800	AP2 domain transcription factor AP2-O2, putative	ApiAP2	5130.29	3704.66	3736.37	4734.49	9104.61	7174.96	3729.6	2987.77	668.659	2564.41	6951.97	14442.5	1.37282	1.23791	5.41087	1.83748	1.30841	0.497745	0.140658	0.239245	1.22049e-09	0.0171579	0.182439	0.0055699	0.285658	0.376372	4.10053e-08	0.0749558	0.329512	0.0336101
PF3D7_1429200	AP2 domain transcription factor AP2-O3, putative	ApiAP2	260.945	414.666	397.167	161.239	68.868	122.257	140.208	155.236	84.921	141.288	73.23	129.572	1.7202	2.43562	3.79412	1.1187	0.956868	0.953368	0.029966	0.000902263	1.29862e-06	0.363972	0.417215	0.412124	0.110795	0.00804503	2.65519e-05	0.454158	0.477163	0.475371
PF3D7_1350900	AP2 domain transcription factor AP2-O4, putative	ApiAP2	2478.74	1313	1104.42	581.075	325.729	506.989	991.076	3018.66	969.467	816.148	595.291	415.626	2.46062	0.439689	1.13545	0.721126	0.56745	1.20627	0.000796862	0.00143997	0.344272	0.111789	0.0191706	0.268795	0.00728756	0.0117374	0.444602	0.251437	0.0809827	0.398023
PF3D7_1449500	AP2 domain transcription factor AP2-O5, putative	ApiAP2	3828.75	7183.64	6256.12	5544.01	5098.48	5413.48	4092.03	4043.52	5463.63	6187.9	5801.72	5787.98	0.93609	1.77172	1.14434	0.896393	0.879367	0.9356	0.386955	0.0234914	0.334102	0.329355	0.305013	0.386241	0.465361	0.0936585	0.439159	0.43646	0.421883	0.465091
PF3D7_0404100	AP2 domain transcription factor AP2-SP2, putative	ApiAP2	114.098	124.671	96.739	125.232	179.39	222.179	168.104	119.172	107.414	80.26	137.405	513.118	0.72381	1.03802	0.920481	1.42011	1.25398	0.461634	0.114328	0.467689	0.364223	0.115444	0.225215	0.00250262	0.254862	0.491903	0.45423	0.256301	0.365789	0.0181848
PF3D7_0622900	AP2 domain transcription factor AP2Tel	AP2Tel	10096.1	2492.2	3285.91	833.349	3195.28	6785.91	4901.14	8222.71	1728.28	909.484	1292.67	5974.92	2.05404	0.305239	1.88748	0.918683	2.44074	1.13512	0.00597859	9.30376e-06	0.0134824	0.361609	0.000879586	0.344663	0.035416	0.000155386	0.063283	0.453186	0.00787826	0.444841
PF3D7_0934400	AP2 domain transcription factor, putative	ApiAP2	8518.37	13971.2	11716	18808.6	14898.1	14740.9	13707.9	6004.32	14221.3	16631	18401.1	10084.8	0.622175	2.32124	0.824169	1.13072	0.809919	1.46045	0.0406613	0.00159277	0.229325	0.349766	0.21092	0.0971611	0.135649	0.012747	0.369389	0.447494	0.35392	0.231453
PF3D7_1305200	AP2 domain transcription factor, putative	ApiAP2	724.081	2037.72	1706.26	2203.54	1945.01	1234.7	1043.73	488.488	2111.9	1703.48	2048.61	967.585	0.701587	4.01429	0.810335	1.28901	0.950104	1.26849	0.0942613	4.75862e-07	0.21145	0.196865	0.407374	0.213108	0.227605	1.05912e-05	0.354346	0.342313	0.473781	0.35569
PF3D7_0611200	AP2 domain transcription factor AP2-EXP2	AP2-EXP2	1314.19	8602.7	8224.6	6008.38	3921.68	3358.56	2374.53	1404.21	9067.93	11278.5	5282.51	2705.95	0.558555	6.03501	0.907273	0.533834	0.743744	1.23877	0.0166896	1.0461e-10	0.345057	0.0110449	0.134146	0.238481	0.0735075	4.05107e-09	0.445052	0.0549837	0.278295	0.375872
PF3D7_1115500	AP2 domain transcription factor, putative	ApiAP2	9470.39	18694	11360	21227.3	13763	11842.6	11555.1	8250.97	11827.7	18409.9	15946.2	8602.8	0.820015	2.26177	0.960552	1.15281	0.863331	1.37541	0.223903	0.00214005	0.422568	0.324587	0.282433	0.139164	0.364768	0.0161527	0.478435	0.433769	0.406851	0.284146
PF3D7_0802100	AP2 domain transcription factor AP2-LT	AP2-LT	1542.72	545.627	327.34	572.818	3064.88	3065.72	1643.45	1093.71	138.828	332.986	1397.41	3251.93	0.939715	0.510281	2.13796	1.66662	2.16989	0.943217	0.392238	0.00715008	0.0039524	0.0384876	0.00337485	0.397342	0.467765	0.0401804	0.025949	0.13047	0.0230385	0.469597
PF3D7_1456000	AP2 domain transcription factor AP2-HC	AP2-HC	1675.52	1440.33	948.021	3306.47	3440.2	2447.72	1822.25	972.707	769.508	1846.62	4029.16	3193.19	0.920676	1.46847	1.22417	1.77925	0.854832	0.768523	0.364507	0.0938497	0.251768	0.0226657	0.270637	0.161037	0.454305	0.22705	0.386404	0.0914682	0.399141	0.308309
PF3D7_1239200	AP2 domain transcription factor, putative	ApiAP2	9078.47	8845.57	12001.2	15481	22551.9	13626.6	10040.7	5489.15	4658.54	9235.71	13986.3	20265.3	0.904428	1.60864	2.56714	1.67425	1.6112	0.67285	0.340943	0.0502613	0.000469688	0.0371472	0.0496762	0.0715955	0.442862	0.155369	0.00469333	0.127451	0.154207	0.192728
PF3D7_1139300	AP2 domain transcription factor AP2-G5	AP2-G5	2648.6	2396.07	2530.08	865.67	537.191	755.552	1114.05	4004.21	2176.15	1236.91	684.034	941.335	2.34435	0.600925	1.16066	0.706225	0.793741	0.8082	0.00142001	0.030957	0.315944	0.0982688	0.190749	0.20874	0.0116195	0.113179	0.428445	0.232971	0.336508	0.351959
PF3D7_1342900	AP2 domain transcription factor AP2-HS	AP2-HS	1865.16	3025.46	2432.26	802.542	633.878	548.981	807.317	2819.08	1708.76	811.751	611.642	1002.66	2.26725	1.07255	1.41687	0.989018	1.03477	0.559513	0.00208262	0.421634	0.117038	0.463647	0.472132	0.0169448	0.0157793	0.478166	0.258207	0.490867	0.492944	0.074332
PF3D7_1107800	AP2 domain transcription factor, putative	ApiAP2	22579.6	6480.19	9996.15	2954.82	36253.5	48908.7	20789.9	18765	6708.9	4686.77	12944.2	54312.9	1.08597	0.346222	1.48803	0.632558	2.79689	0.900549	0.404375	6.3555e-05	0.0861932	0.0460832	0.000151012	0.335342	0.472354	0.00084872	0.215049	0.146833	0.00179921	0.439785
PF3D7_0420300	AP2 domain transcription factor, putative	ApiAP2	4379.61	1410.33	3216.38	688.22	2408.12	10371.1	3783.66	2442.16	1441.74	951.431	777.962	9155.55	1.15637	0.581853	2.2084	0.730928	3.02288	1.13237	0.320645	0.0237477	0.00278869	0.121212	5.00235e-05	0.347844	0.431271	0.0944665	0.0198034	0.263127	0.000689803	0.446486
PF3D7_0613800	AP2 domain transcription factor, putative	ApiAP2	507.856	234.157	449.928	487.347	1993.61	1337.83	658.626	335.899	69.931	282.397	1349.54	5284.55	0.780238	0.718457	4.92717	1.66287	1.46758	0.256996	0.174563	0.109296	8.92618e-09	0.0391622	0.0942115	4.93825e-07	0.322409	0.247868	2.66826e-07	0.132135	0.227571	1.09405e-05
PF3D7_0613500	AP-3 complex subunit beta, putative	N/A	1208.08	1271.97	1443.29	1574.01	2074.73	1427.98	1022.11	1000.91	972.271	996.882	1581.27	1729.05	1.1772	1.2641	1.47144	1.56378	1.30666	0.828582	0.298229	0.216718	0.0926502	0.0615941	0.183703	0.235135	0.417907	0.358849	0.225241	0.17604	0.330571	0.373559
PF3D7_0808100	AP-3 complex subunit delta, putative	N/A	1049.19	1076.25	1177.12	1593.59	2153.56	1250.95	1124.76	1596.83	1576.86	1284.91	2037.65	1373.29	0.934417	0.679115	0.750738	1.23533	1.05611	0.912655	0.384517	0.076218	0.14149	0.241562	0.443272	0.352856	0.464118	0.200193	0.28654	0.378339	0.485019	0.449321
PF3D7_1440700	AP-3 complex subunit mu, putative	AP3M	883.975	1543.51	1468.19	2400.85	2500.99	1453.8	1229.31	1429.89	2074.26	2954.03	2544.02	1461.81	0.725216	1.07807	0.711547	0.81442	0.983269	0.994622	0.115671	0.414496	0.102985	0.216673	0.455402	0.471655	0.256514	0.476239	0.239269	0.358814	0.488512	0.492791
PF3D7_1250500	AP-3 complex subunit sigma, putative	N/A	8794.91	21891.4	12736.9	18515	8662.92	5184.13	11271.4	13620.7	18433.3	12763.9	16443.3	7632.41	0.780817	1.60608	0.69142	1.44963	0.527638	0.680369	0.175244	0.0508522	0.0858147	0.101792	0.00989187	0.0771643	0.323035	0.156482	0.214547	0.237944	0.0508182	0.201664
PF3D7_0730200	AP-4 complex subunit beta, putative	N/A	625.279	740.925	1112.91	1095.24	1300.55	834.065	793.346	532.516	1721.12	1422.43	1797.95	840.156	0.795235	1.3735	0.652042	0.774226	0.72758	0.992978	0.192578	0.140263	0.0575172	0.16756	0.117947	0.469309	0.338262	0.285438	0.168525	0.315147	0.259274	0.492178
PF3D7_0904100	AP-4 complex subunit epsilon, putative	N/A	774.422	1061.82	1914.17	1530.61	1786.49	1178.48	874.184	818.317	1283.22	1856.46	1832.39	2121.73	0.889352	1.28858	1.48162	0.826976	0.975323	0.561081	0.31925	0.197193	0.0886391	0.233015	0.443958	0.0173685	0.43029	0.342566	0.218623	0.37184	0.485228	0.0755395
PF3D7_1119500	AP-4 complex subunit mu, putative	N/A	498.126	871.965	485.372	1115.65	721.952	537.659	555.741	578.687	1102.53	1248.58	989.338	459.035	0.901205	1.48543	0.453535	0.89577	0.737145	1.16167	0.336288	0.0871779	0.0020538	0.328458	0.127401	0.31484	0.440258	0.216478	0.0155983	0.435874	0.27072	0.427881
PF3D7_0423100	AP-4 complex subunit sigma, putative	N/A	14424.3	28692.1	21753.9	28683.8	12331.3	7967.16	15591.5	14094.3	22518	26343.3	20372	10897.9	0.925271	2.03386	0.966106	1.08876	0.605847	0.731747	0.371193	0.00660203	0.430626	0.400846	0.0330428	0.122018	0.458186	0.0379949	0.480814	0.471063	0.118052	0.263978
PF3D7_0423400	apical asparagine-rich protein AARP	AARP	11188.3	1032.64	451.74	1010.01	25368.5	32097.3	24714.5	8092.84	445.981	495.267	12528	23264.4	0.453308	0.130337	1.01218	1.986	2.02267	1.37923	0.00204225	1.29913e-13	0.496511	0.00834769	0.00697508	0.136983	0.0155254	7.0193e-12	0.498998	0.0449958	0.0395392	0.281803
PF3D7_1137200	apical exonemal protein	AEP	2962.74	401.145	127.172	389.15	4375.03	8305.28	4021.18	1590.59	83.347	203.401	2483.59	5570.84	0.738567	0.263986	1.39777	1.80694	1.75312	1.48846	0.128839	7.99516e-07	0.126818	0.0198618	0.0256574	0.0860332	0.272292	1.69729e-05	0.270071	0.0831492	0.0996753	0.214836
PF3D7_1133400	apical membrane antigen 1	AMA1	25508.4	430.224	558.232	1813.95	40069.4	49408.7	45853.5	17661.9	505.186	913.999	10011.7	50718.2	0.556569	0.025764	1.09971	1.95659	3.99393	0.974195	0.0161697	1.84724e-39	0.387121	0.00963708	5.21753e-07	0.442329	0.0719068	4.92327e-37	0.465391	0.049842	1.14848e-05	0.484807
PF3D7_0419700	apical merozoite protein	Pf34	11529.1	1377.72	904.194	2048.13	19051.1	31505.9	19608.4	9041.76	991.363	1453.97	13396.6	20575.3	0.588541	0.154754	0.914389	1.40125	1.42121	1.53055	0.0261214	1.02966e-11	0.355372	0.124982	0.114908	0.0714641	0.100787	4.53566e-10	0.450622	0.267584	0.25564	0.192472
PF3D7_0511600	apical rhoptry neck protein	ARNP	11187.8	1590.21	1382.54	2294.76	25548.3	29816.2	20945.1	8941.81	1870.63	1760.03	16758.3	22397.4	0.534755	0.180175	0.74277	1.29927	1.52365	1.33083	0.0112248	3.64362e-10	0.133139	0.189126	0.0736856	0.166855	0.0555894	1.3043e-08	0.277252	0.33529	0.196128	0.31425
PF3D7_0405900	apical sushi protein	ASP	11818.2	309.845	268.949	1079.02	13972.7	22503.3	12576	6971.45	124.022	420.017	5642.18	20453.7	0.939874	0.0479238	1.96072	2.47493	2.4692	1.10007	0.39247	7.22541e-28	0.00944489	0.000742199	0.000763627	0.386666	0.467825	1.07587e-25	0.0491073	0.00687287	0.00703842	0.465328
PF3D7_1329700	apicoplast calcium binding protein 1	ACBP1	11546.8	2124.34	1457.23	349.666	6414.47	19266.4	11710.2	5369.26	456.976	251.048	1482.51	9256.74	0.986074	0.398503	3.06747	1.35495	4.26532	2.07816	0.459428	0.000433012	4.02896e-05	0.151345	1.54771e-07	0.00530923	0.489608	0.00438627	0.000569441	0.297157	3.72155e-06	0.0324258
PF3D7_1144700	apicoplast import protein Tic20, putative	TIC20	1111.18	5501.41	3761.32	6082.04	3952.96	2502.43	2706.59	1007.53	4625.39	7812.79	6291.69	2414.22	0.416462	5.35032	0.814269	0.77923	0.629925	1.03613	0.000752581	1.55908e-09	0.216479	0.173379	0.0446646	0.470267	0.00695114	5.18864e-08	0.358661	0.321085	0.143976	0.49252
PF3D7_0908100	apicoplast integral membrane protein, putative	N/A	74.334	67.739	45.468	83.968	355.289	313.356	162.721	63.928	49.579	112.286	327.74	138.682	0.535187	1.04263	0.946197	0.796382	1.07746	2.05241	0.0113098	0.461412	0.401684	0.193986	0.415273	0.00602674	0.0558636	0.4904	0.471377	0.339634	0.476421	0.0356413
PF3D7_1021300	apicoplast integral membrane protein, putative	N/A	226.885	350.668	345.16	1760.29	2227.59	1037.54	622.811	158.146	363.59	1628.09	2661.7	1031.33	0.391114	2.04848	0.952794	1.07988	0.838598	1.00586	0.000340034	0.00614437	0.41129	0.412156	0.2485	0.487607	0.00359125	0.0361013	0.475001	0.475371	0.38388	0.497068
PF3D7_1429100	ribosomal protein L15, apicoplast, putative	N/A	2802.99	3441.31	5097.19	7485.26	6189.19	4009.55	2828.03	3273.23	3600.67	5744.81	6341.78	4731.6	0.99123	1.05095	1.41255	1.30155	0.976043	0.848275	0.466812	0.450174	0.11919	0.187434	0.444997	0.26163	0.491752	0.486846	0.260652	0.333707	0.485398	0.393382
PF3D7_1208000	ribosomal protein L29, apicoplast, putative	N/A	331.76	828.457	533.44	1277.77	1092.81	590.745	573.011	188.504	1594.44	1373.45	1898.79	757.947	0.598214	3.99074	0.345575	0.931672	0.581675	0.787069	0.0298482	5.29345e-07	6.18562e-05	0.380517	0.0236868	0.182674	0.110514	1.16427e-05	0.000829177	0.46227	0.0942649	0.329768
PF3D7_0810100	ribosomal protein L33, apicoplast, putative	N/A	1179.68	2479.14	1981.3	5226.9	3252.78	1563.96	1663.39	997.692	3562.81	3963.74	4878.63	1704.06	0.713922	2.4479	0.559423	1.31654	0.668636	0.919082	0.105131	0.000848831	0.0169205	0.176654	0.0685865	0.362189	0.242003	0.00766558	0.0742391	0.324598	0.187768	0.453358
PF3D7_1460900	ribosomal protein S10, apicoplast, putative	ARPS10	5877.36	4791.07	5095.1	9204.09	16756.6	12078.9	9668.6	5118.01	4967.36	7454.78	13503.7	9369.83	0.608991	0.936436	1.02558	1.23382	1.24039	1.28829	0.0344255	0.38746	0.4848	0.242928	0.237039	0.197417	0.121365	0.465498	0.496268	0.379495	0.374903	0.342766
PF3D7_1137500	ribosomal protein S14, apicoplast, putative	N/A	3268.26	3878.29	2740.33	7304.35	6972.14	5444.83	5285.8	2254.36	3994.16	5707.65	10998.9	4416.14	0.620279	1.7123	0.68818	1.27844	0.634821	1.23151	0.0397202	0.031099	0.0832215	0.205101	0.0473258	0.245021	0.133563	0.113504	0.210802	0.348999	0.149439	0.381066
PF3D7_1106100	ribosomal protein S15, apicoplast, putative	N/A	3905.28	4162.52	3741.32	8647.91	6548.22	4266.46	3496.75	3026.9	5163.76	4852.85	8881.94	3861.93	1.11592	1.37204	0.725957	1.77773	0.738074	1.10401	0.367307	0.141106	0.116382	0.0228296	0.12834	0.381799	0.455722	0.286215	0.257418	0.0919094	0.271796	0.462799
PF3D7_0932600	apicoplast ribosomal protein S6, putative	RPS6	332.877	612.268	447.669	1068.81	951.352	402.404	405.222	137.074	964.345	1036.49	1182.2	472.194	0.832789	3.92341	0.478724	1.0304	0.809232	0.860277	0.240719	7.18661e-07	0.00371264	0.47814	0.210049	0.278179	0.377616	1.54007e-05	0.0247738	0.494495	0.353216	0.404053
PF3D7_0529300	apicoplast TIC22 protein	TIC22	633.177	1560.21	1322.43	3377.6	1561.6	1055.48	836.43	419.829	2377.66	2519.3	2467.38	912.126	0.764717	3.56091	0.561144	1.3371	0.637002	1.1526	0.156752	3.83385e-06	0.0173856	0.162698	0.0485446	0.324821	0.303607	7.05714e-05	0.0755862	0.309992	0.151883	0.433817
PF3D7_0517800	apicortin	DCX	307.112	720.874	542.091	167.335	270.951	342.744	291.314	247.565	361.022	218.771	226.236	169.37	1.04956	2.73348	1.46685	0.790535	1.17595	1.88158	0.452043	0.000206339	0.0945101	0.186851	0.299542	0.0138729	0.487553	0.00235574	0.228015	0.333325	0.418772	0.0645342
PF3D7_0720400	apoptosis-inducing factor, putative	AIF	4488.21	5395.27	9610.03	8230.82	3950.42	6246.79	3643.48	4418.1	4534.47	7620.86	3905.45	3521.43	1.23011	1.21991	2.11274	1.07976	1.01143	1.76798	0.246293	0.255748	0.00447676	0.412317	0.495461	0.0239119	0.382201	0.389312	0.0285292	0.475445	0.498959	0.0948522
PF3D7_0909300	apoptosis-related protein	ARP	1297.01	2227.72	1100.07	931.175	483.815	331.887	1033.17	1357.83	3591.88	1566.86	715.408	318.132	1.24877	1.62885	0.31141	0.601114	0.68843	1.03982	0.229698	0.0458197	1.2788e-05	0.0310352	0.0834196	0.465229	0.369783	0.146306	0.000205776	0.11336	0.211129	0.491498
PF3D7_1448800	Appr-1-p processing domain protein	N/A	1032.25	3466.9	1824.1	2964.84	1070.82	699.543	1032.23	903.409	3993.71	2903.09	1706	688.159	1.00002	3.75975	0.460368	1.02107	0.633669	1.01591	0.479328	1.52138e-06	0.00242765	0.491052	0.0466904	0.498258	0.494833	3.06169e-05	0.017736	0.498042	0.148039	0.499479
PF3D7_1431800	apyrase, putative	E-NTPDase	244.574	1255.63	1833.03	931.44	365.457	234.216	203.699	149.017	2033.38	1761.46	625.946	310.548	1.17685	7.34197	0.902755	0.535847	0.601606	0.774059	0.298598	8.753e-13	0.338525	0.0114408	0.0312396	0.167367	0.418173	4.39256e-11	0.441547	0.056309	0.113754	0.31486
PF3D7_1132800	aquaglyceroporin	AQP	27292.1	14801.3	28747.7	23060.1	51388.5	51140.2	54026.6	27347.8	20630	31529.5	46840.4	39894.9	0.505412	0.541654	1.39298	0.731608	1.09704	1.28168	0.00649937	0.0126433	0.129378	0.121881	0.390439	0.20255	0.0376147	0.0603728	0.27292	0.263801	0.466822	0.346973
PF3D7_0810400	aquaporin, putative	AQP2	2418.59	6575.56	7685.98	5884.39	4954.79	3839.28	3024.95	3747.38	7851.51	6257.14	5419.86	2991.96	0.801349	1.74961	0.97899	0.940682	0.914631	1.28064	0.200135	0.0260864	0.449245	0.393648	0.355723	0.203368	0.344994	0.100713	0.486504	0.468127	0.450785	0.34771
PF3D7_0906500	arginase	N/A	2903.07	3970.51	3474.36	1406.18	937.144	1630.08	2515.67	2700.15	6793.38	3387.52	1165.46	1322.49	1.15233	1.46608	0.513356	0.419694	0.80868	1.22788	0.325124	0.094826	0.00758647	0.0008272	0.209347	0.248334	0.433983	0.228504	0.0419844	0.00751948	0.352652	0.383679
PF3D7_1218600	arginine--tRNA ligase	RRS	7347.23	7216.65	10083.7	6172.96	4429.37	3805.84	5103.68	7811.15	10376.6	8900.09	6195.35	3729.17	1.43724	0.924138	0.971844	0.694503	0.716229	1.02041	0.107338	0.369544	0.438933	0.0883269	0.107238	0.491977	0.245144	0.45718	0.483794	0.218191	0.245023	0.498198
PF3D7_0913900	arginine--tRNA ligase, putative	RRSapi	5297.39	8898.1	10574.4	7001.02	2552.85	5066.22	4740.38	7443.25	8880.32	8212.13	3926.15	3601.35	1.11683	1.19479	1.19019	0.853002	0.652685	1.40369	0.366221	0.280157	0.284807	0.268115	0.0579229	0.12371	0.455109	0.405417	0.408601	0.397547	0.169036	0.266029
PF3D7_0212900	arginyl-tRNA--protein transferase	ATEL1	1467.64	553.435	378.93	1896.65	2824.79	4404.69	2354.48	856.763	452.121	1691.02	2681.79	3301.68	0.627679	0.656183	0.847185	1.11971	1.05277	1.33134	0.0434783	0.0601636	0.260141	0.36277	0.447732	0.166516	0.141787	0.173421	0.392439	0.453681	0.486041	0.314019
PF3D7_1130800	armadillo repeat protein PF16, putative	N/A	39.094	59.022	61.487	65.623	72.32	41.748	39.231	35.936	55.903	48.753	51.929	38.422	0.997945	1.37593	1.06749	1.22332	1.25543	1.05061	0.476386	0.138862	0.428232	0.252554	0.223984	0.450632	0.493907	0.283828	0.480093	0.386848	0.364844	0.487067
PF3D7_0925800	regulator of nonsense transcripts 2, putative	UPF2	1914.11	3304.53	4362.06	3060.57	2615.96	2503.89	1207.4	2458.93	1884.57	2555.16	1825.12	2833.04	1.57231	1.34036	2.29617	1.19574	1.42678	0.884929	0.0592728	0.160575	0.00180407	0.279202	0.112225	0.312928	0.171633	0.307782	0.0139931	0.404599	0.251961	0.426999
PF3D7_0414900	armadillo-domain containing rhoptry protein	ARO	20115	412.54	896.52	365.845	41184.1	49257	44753.6	16478.1	1051.03	243.072	9180.5	32751.8	0.449798	0.0265406	0.856653	1.45495	4.47548	1.50353	0.00187022	7.40189e-39	0.273153	0.0994917	6.15111e-08	0.0805332	0.0144426	1.9086e-36	0.400822	0.234687	1.6004e-06	0.2068
PF3D7_0415000	ATPase GET3	GET3	2564.59	2327.96	2904.47	3909.76	3460.72	2267.83	2472.36	2848.34	5395.43	4750.15	4511.3	1696.17	1.0369	0.818925	0.540605	0.824074	0.768556	1.33169	0.469221	0.222487	0.0124194	0.2292	0.161074	0.166278	0.492178	0.363711	0.0596094	0.369281	0.308321	0.313741
PF3D7_1233600	asparagine and aspartate rich protein 1	AARP1	1924.21	3067.88	4507.19	2023.03	1256.82	869.717	1012.1	1989.83	1315.52	1532.41	1087.95	2133.85	1.87742	1.53493	3.37768	1.31466	1.15133	0.415063	0.0141545	0.0700837	9.09622e-06	0.177978	0.326238	0.000722068	0.0655077	0.190453	0.000152397	0.325762	0.434655	0.00672179
PF3D7_0309500	asparagine synthetase [glutamine-hydrolyzing], putative	AS	9912.56	9006.59	16037.9	15047.2	9014.66	5850.02	7100.87	11679.3	17388.1	18844.9	12640.7	5841.17	1.39444	0.771653	0.922464	0.798763	0.713776	1.00151	0.128594	0.164603	0.367109	0.196923	0.104998	0.481446	0.272081	0.312025	0.455549	0.342376	0.241963	0.495398
PF3D7_0105700	asparagine-rich antigen Pfa35-2	N/A	1731.23	2338.42	2516.48	1264.72	1491.41	1664.67	1049.8	1446.61	954.439	662.736	851.631	2388.66	1.63257	1.60582	2.59186	1.87304	1.72741	0.70033	0.0450423	0.0509134	0.000415525	0.0144574	0.0289673	0.0931917	0.144796	0.156576	0.00424711	0.0665403	0.108417	0.226124
PF3D7_0809200	asparagine-rich antigen Pfa55-14	pfa55-14	983.641	1788.13	1023.54	958.022	757.248	477.296	747.717	1255.25	1645.13	1072.62	784.255	520.652	1.30436	1.41608	0.628226	0.895762	0.966747	0.920875	0.185377	0.117426	0.0437654	0.328448	0.431554	0.364797	0.331982	0.25863	0.142395	0.435874	0.481167	0.454509
PF3D7_1231800	asparagine-rich protein, putative	N/A	51.831	40.379	68.425	47.908	111.02	52.922	46.827	49.979	41.985	49.414	105.417	72.915	1.06738	0.872768	1.38422	0.980237	1.04203	0.800485	0.428378	0.295675	0.134181	0.451041	0.462227	0.199059	0.480171	0.416062	0.278331	0.487251	0.490658	0.344137
PF3D7_0211800	asparagine--tRNA ligase	AsnRS	16889.3	23545.7	25638.3	23482.1	12429.3	8496.73	11899.1	18872.7	20869.8	27532.2	20590.9	10601.9	1.41841	1.24727	1.22819	0.853037	0.604166	0.801946	0.116277	0.230994	0.248051	0.268163	0.0323198	0.200878	0.25732	0.370658	0.383523	0.397581	0.116391	0.34562
PF3D7_0509600	asparagine--tRNA ligase	AsnRS	809.668	2594.83	3137.16	2447.78	1172.73	996.245	1062.66	1752.71	3021.45	3839.14	1523.57	1001.66	0.767917	1.47358	1.03796	0.640098	0.773867	0.994736	0.160351	0.091792	0.46777	0.0503101	0.167145	0.471817	0.307662	0.223885	0.491903	0.155444	0.314609	0.492838
PF3D7_1344800	aspartate carbamoyltransferase	ATCase	7394.35	22706.2	21719.8	18959.5	5976.62	5277.92	7609.18	12076.8	21534.5	35593.1	10016.6	5569.8	0.971869	1.87829	1.0086	0.533024	0.59779	0.94785	0.438968	0.0140951	0.491467	0.0108885	0.0296776	0.404092	0.483807	0.0653279	0.498119	0.0544525	0.11014	0.472275
PF3D7_0204500	aspartate transaminase	AspAT	1340.82	1878.5	2166.44	2391.38	836.635	518.813	693.563	2665.6	2492.25	1937.51	1105.9	673.451	1.89772	0.707513	0.870662	1.23106	0.762509	0.779323	0.0128305	0.099399	0.292707	0.245429	0.154291	0.173489	0.0610502	0.234582	0.414157	0.381532	0.300565	0.321237
PF3D7_0102900	aspartate--tRNA ligase	N/A	13642	20847.6	26109.3	21829.6	9793.37	6945.38	10933.4	21350.2	17356	24530.8	15424	8098.93	1.24712	0.976488	1.50356	0.890005	0.635603	0.858046	0.231125	0.445638	0.0805223	0.320184	0.0477604	0.275083	0.370658	0.485398	0.206789	0.430934	0.150334	0.402108
PF3D7_0514300	aspartate--tRNA ligase, putative	N/A	1327.47	2722.45	2507.02	2497.84	1722.72	1167.26	1140.37	1529.04	2396.6	2366.39	1615.03	1370.08	1.16022	1.76771	1.04557	1.05493	1.06555	0.854852	0.316422	0.0239432	0.457431	0.444855	0.430786	0.270665	0.428709	0.0949108	0.489151	0.485381	0.480814	0.399151
PF3D7_1435700	ataxin-2 like protein, putative	N/A	1235.01	1560.42	3642.81	1705.94	2192.65	3233.5	1503.62	774.853	1471.83	2643.56	1599.64	1767.82	0.824554	1.98156	2.44861	0.648877	1.36436	1.81649	0.22983	0.00853091	0.000845845	0.0555456	0.145632	0.0189751	0.369789	0.0457424	0.00764606	0.164908	0.291172	0.0804244
PF3D7_1226800	ataxin-3, putative	ATX3	11278.7	7922.31	7539.11	15014.7	32088.4	20961	11419.3	9577.09	6653.48	9594.99	18535.8	13325.9	0.987724	0.827673	1.13257	1.56327	1.73005	1.57178	0.461794	0.233935	0.347611	0.0617348	0.0286087	0.0594134	0.490517	0.372688	0.44635	0.1763	0.107392	0.17193
PF3D7_1464700	ATP synthase (C/AC39) subunit, putative	N/A	2649.01	1556.63	2827.24	2455.84	4929.17	7793.15	3637.3	3327.7	3849.32	3218.85	3950.2	5165.49	0.730326	0.471824	0.736316	0.764913	1.24609	1.50602	0.120622	0.00317744	0.126566	0.156972	0.232025	0.0796538	0.262394	0.0219364	0.269715	0.303854	0.371321	0.20549
PF3D7_0719100	ATP synthase F0 subunit a-like protein, putative	N/A	8167.13	27187.9	15082.1	16196.1	13519.9	10830.5	14049.1	7057.83	15649.6	25902.7	21131.1	9738.47	0.582144	3.84191	0.963799	0.625654	0.640289	1.11183	0.0238477	1.0428e-06	0.42728	0.0424268	0.0504205	0.372254	0.0946861	2.17302e-05	0.479789	0.139478	0.155649	0.458599
PF3D7_1125100	ATP synthase F0 subunit b-like protein, putative	ICAP2	951.177	2243.62	2344.35	3983.97	3604.1	2520.77	1225.77	518.4	2203.54	3412.82	4775.74	2276.36	0.780887	4.1721	1.06314	1.16605	0.756094	1.1061	0.175326	2.34246e-07	0.433961	0.31009	0.147248	0.379239	0.323124	5.47483e-06	0.482271	0.42494	0.29292	0.46153
PF3D7_0311800	ATP synthase F0 subunit d-like protein, putative	N/A	1514.39	1842.41	2086.53	3004.81	4949.03	3980.12	2131.68	871.938	1642.35	3007.99	4928.51	3439.2	0.7141	2.08142	1.26611	0.998953	1.00414	1.15604	0.105292	0.00522478	0.215058	0.47782	0.485174	0.32101	0.242186	0.0320025	0.357302	0.494471	0.496268	0.431512
PF3D7_1209800	ATP synthase mitochondrial F1 complex assembly factor 1, putative	ATP11	419.941	3536.57	1243.32	1118.74	450.702	509.817	778.611	644.74	2517.17	1425.88	597.072	539.8	0.555025	5.31479	0.499271	0.788565	0.765798	0.947129	0.0157743	1.80096e-09	0.00574598	0.184472	0.157964	0.403041	0.0707634	5.92523e-08	0.0343913	0.331166	0.30496	0.471874
PF3D7_1025200	ATP synthase mitochondrial F1 complex assembly factor 2, putative	ATP12	67.683	76.539	102.028	165.461	247.906	196.197	84.114	46.907	184.091	226.185	236.105	271.15	0.852702	1.40939	0.61093	0.759959	1.0447	0.748853	0.267702	0.120786	0.0352982	0.151472	0.458604	0.139492	0.397324	0.262587	0.123404	0.29732	0.489354	0.284592
PF3D7_0217100	ATP synthase subunit alpha, mitochondrial	N/A	3188.63	3738.41	3795.11	7587.12	4799.96	5568.79	3758.61	2495.93	3000.93	6962.92	5371.21	4053.97	0.849452	1.49277	1.2623	1.0893	0.894194	1.37116	0.263241	0.0844235	0.218209	0.400152	0.326194	0.141619	0.394544	0.212472	0.360004	0.470902	0.434639	0.286661
PF3D7_1235700	ATP synthase subunit beta, mitochondrial	N/A	1675.55	4535.53	5440.05	6529.72	2574.09	2897.74	2541.93	1128.85	5761.33	10238	5176.66	2329.12	0.662801	3.95124	0.944493	0.638736	0.499944	1.24131	0.064553	6.33215e-07	0.399202	0.0495285	0.00582502	0.236229	0.180894	1.36805e-05	0.47034	0.153884	0.0347529	0.374286
PF3D7_0705900	ATP synthase subunit C, putative	N/A	2960.59	7493.35	3685.11	7200.83	3245.34	2172.28	4231.91	3193.09	6267.38	7077.01	5350.33	3163.21	0.701521	2.33608	0.589739	1.01743	0.60861	0.689413	0.0942052	0.00147959	0.026564	0.496135	0.034256	0.0842025	0.227571	0.0120201	0.101949	0.498998	0.12096	0.212135
PF3D7_1147700	ATP synthase subunit delta, mitochondrial, putative	N/A	2054.34	4960.59	2655.2	6501.74	3383.12	2793.59	2797.96	1222.6	3241.65	4284.12	4487.78	2559.1	0.736808	3.99502	0.820574	1.51442	0.755372	1.09066	0.127061	5.192e-07	0.224629	0.0767581	0.146465	0.398434	0.270316	1.14433e-05	0.36526	0.201091	0.292046	0.470116
PF3D7_0715500	ATP synthase subunit epsilon, mitochondrial, putative	N/A	2108.2	8648.44	4785.66	11290.6	1796.3	1290.32	2136.88	1309.53	4221.15	6590.91	4173.94	1430.98	0.986747	6.49731	1.13289	1.71016	0.434143	0.903547	0.460394	1.82701e-11	0.347244	0.0314123	0.00124107	0.339669	0.489913	7.80934e-10	0.446257	0.114188	0.0104408	0.442098
PF3D7_1311300	ATP synthase subunit gamma, mitochondrial	N/A	292.795	1145	1236.92	1997.27	1493.82	1233.12	586.136	268.051	2720.76	2733.26	2393.51	1306.15	0.521912	3.98763	0.459947	0.733342	0.628444	0.945232	0.00891053	5.36852e-07	0.00240313	0.123595	0.0438799	0.400278	0.0471404	1.17914e-05	0.0176022	0.265994	0.142521	0.470978
PF3D7_1310000	ATP synthase subunit O, mitochondrial, putative	OSCP	2752.18	8498.97	4465.29	8415.32	3222.02	2447.35	2764.38	1941.15	6014.79	6495.59	5511.38	3079.03	0.995629	4.33455	0.743529	1.29433	0.586704	0.796646	0.473089	1.14002e-07	0.133923	0.192819	0.0254532	0.194311	0.49324	2.82256e-06	0.277948	0.33846	0.099225	0.339963
PF3D7_1024300	ATP synthase-associated protein, putative	ATPTG10	834.201	3064.38	1208.49	3973.69	891.145	577.263	953.032	493.557	2110.61	2329.62	1731.05	581.338	0.878802	5.95313	0.577943	1.6977	0.522496	0.993305	0.30421	1.43418e-10	0.0224344	0.0332997	0.00900709	0.469775	0.421443	5.46057e-09	0.0907555	0.11868	0.0475154	0.492346
PF3D7_0815400	ATP synthase-associated protein, putative	ATPTG3	883.525	3234.44	1615.46	3981.52	1827.3	1108.26	1392.7	632.82	2782.53	3330.56	2843.98	965.753	0.641459	4.95206	0.584579	1.19389	0.645989	1.14351	0.0511	8.04218e-09	0.0246957	0.281062	0.0537859	0.335045	0.156922	2.41998e-07	0.0970248	0.40589	0.161939	0.439701
PF3D7_0934300	ATP synthase-associated protein, putative	ATP8	964.813	2968.69	1858.3	5310.59	2584.8	2562.15	1947.74	1051.45	2854.26	4304.51	3978.25	1856.8	0.50236	2.7803	0.654311	1.23228	0.652172	1.37437	0.00611587	0.000163846	0.0589575	0.24432	0.0575988	0.139759	0.0359738	0.0019318	0.171007	0.380648	0.16862	0.28489
PF3D7_0107400	ATP synthase-associated protein, putative	ATPk	10043.9	19472.9	15485.1	20448.9	15771.9	12370.4	14439.9	7917.27	11385	20036	21586.4	9136.04	0.696143	2.45487	1.35928	1.02058	0.730987	1.35297	0.0896811	0.000819958	0.148695	0.491734	0.12127	0.15257	0.220285	0.00746221	0.294521	0.498198	0.263173	0.298501
PF3D7_1141200	ATP synthase-associated protein, putative	N/A	6632.56	16732.5	7888.25	11679.4	10703.8	11101.2	11959.8	5341.2	11063.5	15207.1	13640	7727.26	0.555592	3.1226	0.713693	0.768432	0.785179	1.43509	0.0159187	3.08579e-05	0.104922	0.160934	0.180414	0.108327	0.0711394	0.000451243	0.241857	0.308251	0.327795	0.246433
PF3D7_0620100	ATP synthase-associated protein, putative	ATPTG12	950.86	4043.43	1589.7	2553.61	1410.21	1021.66	1449.88	541.238	2320.02	2441.53	2552.78	914.666	0.662212	7.17985	0.68881	1.04541	0.557258	1.11359	0.0641544	1.54621e-12	0.0837221	0.457648	0.0163488	0.370118	0.180127	7.50988e-11	0.211614	0.489157	0.0724188	0.45763
PF3D7_0825400	ATP synthase-associated protein, putative	ATPTG15	2116.09	6910.91	3649.45	5844.47	3794.3	3607.97	4326.04	1842.55	6464.32	8117.54	7255.07	3381.01	0.49237	3.71321	0.566352	0.720902	0.524814	1.06659	0.00498347	1.88638e-06	0.0188508	0.111579	0.00939791	0.429416	0.0308884	3.71374e-05	0.0800697	0.251141	0.0489432	0.480554
PF3D7_0306600	ATP synthase-associated protein, putative	ATPTG17	3390.24	7592.4	6410.31	7890.95	6395.53	6092.25	5613.6	2422.32	7713.69	9895.65	10041.2	5359.06	0.605861	3.11214	0.831616	0.797962	0.637938	1.13612	0.0330489	3.24575e-05	0.239159	0.195934	0.0490738	0.343504	0.118052	0.000471346	0.376341	0.341367	0.152876	0.444187
PF3D7_1142800	ATP synthase-associated protein, putative	ATPTG6	2063.05	3796.73	2055.99	3393.37	1515.48	1579.39	1982.49	2211.77	2796.03	2490.61	2265.57	1597.18	1.04008	1.70844	0.737842	1.3586	0.672949	0.989045	0.464875	0.0316669	0.128104	0.149105	0.0716669	0.463686	0.491278	0.114753	0.271497	0.294827	0.192783	0.490867
PF3D7_1303000	ATP synthase-associated protein, putative	ATPTG13	2092.94	8155.85	6345.97	8778.45	3657.03	2545.41	2827.05	2392.74	6332.23	6900.46	4984.14	1999.71	0.742821	3.38321	1.00216	1.2711	0.735216	1.26921	0.133192	8.86073e-06	0.482373	0.210982	0.125463	0.212517	0.277252	0.000149007	0.495576	0.353929	0.268121	0.355252
PF3D7_1417900	ATP synthase-associated protein, putative	ATPTG9	2274.04	10225.3	5793.6	11468.1	3709.57	2657.67	3753.22	1998.53	7134.56	10330	6609.52	2696.99	0.60875	5.0646	0.812752	1.1099	0.563091	0.985567	0.0343184	5.03149e-09	0.214535	0.374599	0.0179231	0.458702	0.121134	1.56848e-07	0.356876	0.459546	0.0772036	0.489385
PF3D7_1360000	ATP synthase-associated protein, putative	N/A	315.074	934.713	564.423	1144.48	795.065	563.785	423.584	113.041	1133.18	1320.78	842.827	411.291	0.759411	6.93201	0.509697	0.86917	0.945147	1.3477	0.15087	3.73757e-12	0.00706949	0.29061	0.400154	0.155877	0.296677	1.75356e-10	0.0399174	0.412773	0.470902	0.302637
PF3D7_0611300	ATP synthase-associated protein, putative	ATPTG2	2806.01	9214.78	7078.69	9308.23	3676.66	3455.46	3505.58	1761.68	6590.23	9093	5893.44	2549.54	0.801991	5.17037	1.07382	1.0236	0.62563	1.35156	0.200935	3.25061e-09	0.419986	0.48754	0.0424143	0.153446	0.345636	1.04033e-07	0.477686	0.497068	0.139478	0.299581
PF3D7_0626700	ATPase	N/A	9494.42	15304.7	14653.5	13094.9	6122.47	4693.1	8158.31	6851.28	14526.7	14472.2	8906.6	4137.78	1.16322	2.22928	1.00871	0.905003	0.688384	1.13333	0.313149	0.00251449	0.491623	0.341774	0.0833833	0.346736	0.427082	0.0182476	0.498157	0.443244	0.211128	0.445927
PF3D7_1112600	ATPase, putative	N/A	1053.01	852.43	794.389	1856.12	1445.03	2419.67	1370.11	526.116	611.233	1183	1168.47	1893.11	0.773108	1.59159	1.28705	1.55639	1.23117	1.27419	0.166271	0.0543189	0.198371	0.0636728	0.245331	0.208492	0.313741	0.162638	0.343555	0.179538	0.381399	0.351693
PF3D7_1143900	ATP-dependent (S)-NAD(P)H-hydrate dehydratase, putative	N/A	482.196	3190.43	2401.43	1648.6	365.337	357.192	556.039	1373.81	3723.91	2719.41	577.103	254.63	0.873443	2.29826	0.647407	0.610076	0.649976	1.36379	0.296626	0.00178542	0.0546456	0.0349118	0.0562252	0.145972	0.416827	0.0138821	0.163134	0.122539	0.166022	0.291521
PF3D7_1128300	ATP-dependent 6-phosphofructokinase	PFK11	88.806	1002.25	513.864	599.893	163.49	106.347	99.147	87.7	709.198	918.008	174.786	96.821	0.918306	9.08095	0.734611	0.663298	0.944269	1.07675	0.361062	2.88658e-15	0.124858	0.0648901	0.398875	0.41619	0.452966	1.86079e-13	0.267423	0.181299	0.470256	0.476762
PF3D7_0915400	ATP-dependent 6-phosphofructokinase	PFK9	5472.07	5002.42	12085.4	7557.63	4161.57	3663.21	4527.65	6847.07	6017.04	11384.8	6900.23	3715.07	1.20733	0.731591	2.00406	0.664623	0.604704	0.986141	0.267765	0.121864	0.00764133	0.0657955	0.0325498	0.459525	0.397363	0.263801	0.0421923	0.182938	0.1169	0.489629
PF3D7_1320100	ATP-dependent Clp protease adapter protein ClpS	ClpS	5541.12	10842.8	9680.94	16005.2	13714.9	11267.2	9876.95	4644.63	9066.74	12948.1	19172.6	8334.85	0.562231	2.32721	1.06754	1.23562	0.715749	1.35067	0.0176842	0.00154624	0.42817	0.241304	0.106798	0.154003	0.0764617	0.0124563	0.480039	0.378133	0.244334	0.300244
PF3D7_0307400	ATP-dependent Clp protease proteolytic subunit	ClpP	3005.38	4559.76	3469.6	8056.8	6197.75	5780.22	4825.77	2282.15	4833.71	7410.51	8037.47	4510.35	0.62491	1.987	0.719349	1.0869	0.771899	1.27985	0.0420448	0.00830711	0.110126	0.403199	0.164884	0.203987	0.138674	0.044868	0.249233	0.471964	0.312346	0.348089
PF3D7_1436800	ATP-dependent Clp protease proteolytic subunit	ClpR	1109.92	2798	2930.23	4694.18	3789.84	2838.32	1506.28	978.211	3020.86	2202.66	3419.57	2353.57	0.741569	2.81311	0.970263	2.11755	1.1074	1.2036	0.131903	0.000139439	0.436646	0.00437174	0.377639	0.27141	0.275779	0.00167899	0.48308	0.0280336	0.460873	0.39972
PF3D7_1406600	ATP-dependent Clp protease regulatory subunit ClpC	ClpC	950.839	1133.5	1416.18	2093.04	2594.66	1919.61	1132.74	796.979	850.742	1628.71	2144.73	2542.07	0.84321	1.40917	1.64432	1.28048	1.20709	0.757738	0.254733	0.120898	0.0426699	0.203494	0.268002	0.149037	0.388643	0.262738	0.140008	0.347869	0.397448	0.294805
PF3D7_0918600	ATP-dependent DNA helicase Q1	RECQ1	1757.73	2198.26	3833.4	4115.26	2376.65	2467.09	1692.32	1577.62	2929.95	4428.26	2420.72	1793.76	1.03804	1.38714	1.30555	0.929743	0.982004	1.36975	0.46766	0.13256	0.184507	0.377707	0.453584	0.142447	0.491903	0.276543	0.331191	0.460886	0.488055	0.287559
PF3D7_0514100	ATP-dependent DNA helicase UvrD	UvrD	953.554	862.336	1166.42	1260.62	2400.14	2473.7	1302.64	821.915	1305.55	995.997	2033.34	2891.62	0.737544	1.0477	0.895578	1.25873	1.17796	0.856823	0.127803	0.45455	0.328182	0.221197	0.297433	0.273389	0.271166	0.488211	0.435763	0.362633	0.417277	0.401054
PF3D7_1202000	ATP-dependent DNA/RNA helicase PSH2	PSH2	505.397	620.917	1173.29	850.51	386.493	445.356	482.385	590.42	1115.09	888.314	573.216	510.897	1.04514	1.04952	1.05097	0.958689	0.689373	0.87822	0.458011	0.452104	0.450158	0.419861	0.0841711	0.303384	0.489213	0.487599	0.486845	0.477618	0.212113	0.421049
PF3D7_0504400	ATP-dependent helicase, putative	N/A	1073.23	1624.06	2182.23	4058.09	3209.13	1835.46	1395.85	581.947	1704.9	4276.34	3477.74	1833.86	0.773323	2.71564	1.27564	0.949282	0.923379	1.00086	0.166519	0.000225325	0.207334	0.406176	0.36844	0.480531	0.314019	0.00253599	0.350757	0.473097	0.456313	0.495176
PF3D7_0907400	ATP-dependent protease ATPase subunit ClpY	ClpY	3130.27	1441.55	1944.71	2389.4	6425.13	6309.95	2942.19	2032.14	1638.42	1768.75	4908.01	6245.48	1.06334	0.712972	1.18393	1.34566	1.30736	1.01028	0.433699	0.10427	0.291216	0.157169	0.183192	0.493835	0.482266	0.240913	0.41305	0.304061	0.330196	0.4985
PF3D7_1230400	ATP-dependent protease subunit ClpQ	ClpQ	2772.12	10622.2	10575.4	12812.3	6662.36	5947.64	5062.39	2677.82	15014.4	15105.7	11932.2	4523.69	0.550029	3.93877	0.704879	0.848443	0.55938	1.31289	0.0145433	6.70129e-07	0.097096	0.26186	0.0169091	0.179232	0.066793	1.44094e-05	0.231363	0.393515	0.0742168	0.326691
PF3D7_1414900	ATP-dependent protease, putative	N/A	41.325	66.143	87.36	81.384	51.281	42.713	37.143	38.076	117.965	91.489	42.132	44.426	1.06476	1.44165	0.788632	0.914565	1.13064	0.976115	0.431824	0.105334	0.184553	0.355628	0.349865	0.445101	0.481278	0.242191	0.331196	0.450733	0.447525	0.485398
PF3D7_0810600	ATP-dependent RNA helicase DBP1, putative	DBP1	1240.37	3085.57	5525.84	2827.05	711.539	560.308	992.066	3168.31	2701.69	5209.39	1295.15	873.487	1.24356	0.974093	2.03505	0.545023	0.55889	0.652325	0.234244	0.442182	0.00656366	0.0133837	0.0167785	0.0576952	0.372862	0.484807	0.0378565	0.0629788	0.0738375	0.16876
PF3D7_0827000	ATP-dependent RNA helicase DBP10, putative	DBP10	1337.89	1385.72	1705.32	919.349	331.44	284.943	618.46	1733.11	1140.36	1358.25	464.521	555.629	2.11385	0.80246	1.48404	0.683113	0.729742	0.535639	0.00445238	0.20152	0.0877093	0.0792604	0.12005	0.0113994	0.0284236	0.346062	0.217259	0.205076	0.261648	0.0561666
PF3D7_1418900	ATP-dependent RNA helicase DBP4, putative	DBP4	8852.3	4757.56	4038.64	3899.71	731.141	1426.79	4324.23	8084.28	3619.45	2136.14	812.817	1116.98	2.04054	0.589788	1.11497	1.81537	0.90285	1.27075	0.00638904	0.0265822	0.368459	0.0190774	0.338662	0.211267	0.0371807	0.101994	0.456313	0.0807716	0.441653	0.354151
PF3D7_1459000	ATP-dependent RNA helicase DBP5	DBP5	38543.9	17792.8	32438.4	24511.2	27504.6	20164.6	23947	34624.6	14097.5	26439.1	23294.3	24994.3	1.60885	0.514234	2.29853	0.927156	1.18053	0.806977	0.0502122	0.00771482	0.00178301	0.373939	0.294748	0.207194	0.155295	0.0425093	0.0138671	0.459378	0.41555	0.350603
PF3D7_1307300	ATP-dependent RNA helicase DBP6, putative	DBP6	1298.22	1776.91	1620.01	1812.65	924.337	618.562	896.766	1315.28	1575.95	1438.75	1017.58	645.422	1.43438	1.34431	1.02749	1.25513	0.910818	0.960072	0.108656	0.158032	0.482151	0.22424	0.350192	0.421871	0.246983	0.304987	0.495501	0.364923	0.447633	0.478283
PF3D7_0721300	ATP-dependent DNA helicase DDX31	DDX31	1196.01	924.18	1211.81	586.126	255.94	251.743	602.914	1506.25	1517.3	938.072	290.069	220.405	1.94091	0.619989	0.802162	0.635236	0.892666	1.12652	0.0104027	0.0395779	0.201149	0.0475563	0.323999	0.354697	0.0527047	0.133194	0.345798	0.149918	0.433561	0.450264
PF3D7_1332700	ATP-dependent RNA helicase DBP8, putative	DBP8	3949.2	4399.26	5545.65	2987.82	895.176	986.277	2409.09	3930.89	5570.51	4639.6	1506.43	841.253	1.63209	1.11838	0.995558	0.646026	0.601615	1.16697	0.0451423	0.364354	0.472988	0.0538082	0.0312435	0.309096	0.144912	0.454239	0.493155	0.161958	0.113755	0.424358
PF3D7_1241800	ATP-dependent RNA helicase DBP9, putative	DBP9	12808	9699.76	10672.9	6337.28	4093.37	6428.15	7872.81	13880.3	5694.36	5758.82	2938.32	5184.94	1.62468	0.699369	1.87019	1.09998	1.3894	1.23852	0.0467033	0.0923788	0.0146576	0.38678	0.131322	0.238706	0.148065	0.224805	0.0670821	0.465351	0.275244	0.375983
PF3D7_0521700	ATP-dependent RNA helicase DDX1, putative	DDX1	108.83	161.551	511.369	279.12	272.906	176.251	139.512	159.698	831.506	501.865	411.474	155.112	0.816217	1.01001	0.627026	0.578656	0.684625	1.11589	0.218986	0.493455	0.0431373	0.0226696	0.0804302	0.367345	0.360666	0.498426	0.141114	0.0914682	0.206625	0.455729
PF3D7_0518500	ATP-dependent RNA helicase DDX23, putative	DDX23	765.29	523.611	1274.92	1020.3	1075.08	838.609	597.104	789.176	969.116	1202.72	1198.75	878.932	1.2693	0.674013	1.30705	0.851634	0.899183	0.955504	0.212449	0.0724403	0.183423	0.266233	0.333372	0.415232	0.355182	0.194031	0.330367	0.396435	0.438904	0.476421
PF3D7_0504200	ATP-dependent RNA helicase DDX27, putative	DDX27	11017.7	10613	10439.9	11105	12844	24602	15392.2	7174.19	11239.1	14219	10663.1	17537.8	0.716304	1.47764	0.929057	0.781412	1.204	1.40217	0.107308	0.0901891	0.376706	0.175945	0.271019	0.124503	0.245093	0.221157	0.460551	0.323849	0.399422	0.267018
PF3D7_0527900	ATP-dependent RNA helicase DDX41, putative	DDX41	4948.85	2433.51	4276.63	3263.26	1365.43	1764.9	3172.86	4164.97	3245.84	3872.93	1711.56	1443.73	1.55494	0.586809	1.31497	0.843664	0.801018	1.21833	0.0640881	0.025491	0.177761	0.255349	0.199723	0.257233	0.180069	0.0992797	0.325686	0.389194	0.344718	0.390391
PF3D7_0321600	ATP-dependent RNA helicase DDX42, putative	DDX42	3606.83	5888.43	8958.28	8038.92	6924.46	6499	4107.3	4100.66	5218.88	7378.68	8217.46	7009.82	0.878958	1.43328	1.71285	1.08916	0.843185	0.92741	0.304432	0.109166	0.031019	0.40034	0.254698	0.374308	0.421506	0.247608	0.113323	0.470997	0.388621	0.459412
PF3D7_0218400	ATP-dependent RNA helicase DDX47, putative	DDX47	9733.08	6367.16	12461.3	6165.95	1924.63	2088.05	4825.98	10287.6	6956.78	6489.44	2282.24	1973.23	2.01106	0.61986	1.78821	0.950357	0.845201	1.05739	0.0073835	0.0395144	0.0217187	0.407742	0.257437	0.441571	0.0411556	0.133068	0.0888009	0.473859	0.390477	0.484803
PF3D7_1445900	ATP-dependent RNA helicase DDX17	DDX17	15356.8	16137.8	20025.4	17526.8	3961.37	4380.34	9809.25	15281.6	14165.2	22067.4	7536.38	4851.46	1.56397	1.05594	1.41292	0.794488	0.527384	0.903435	0.0615423	0.443508	0.119004	0.191662	0.0098465	0.339508	0.175956	0.485058	0.260441	0.337374	0.0506473	0.442098
PF3D7_0405000	ATP-dependent RNA helicase DDX51, putative	DDX51	6298.01	7838.03	6835.84	5230.23	2533.55	3630.66	4561.74	8331.88	7384.48	5440.82	2369.06	2269.77	1.37834	0.940909	0.925972	0.961484	1.06862	1.59245	0.137488	0.393979	0.372214	0.423921	0.426753	0.0541074	0.282438	0.468239	0.458594	0.478948	0.479672	0.162254
PF3D7_0320800	ATP-dependent RNA helicase DDX6	DOZI	5317.18	9391.99	12294.2	12887.7	10844.3	8466.65	5332.63	3996.06	7914.96	12766.2	11070.8	5675.37	0.997117	2.34176	1.55141	1.0095	0.979587	1.48947	0.475209	0.00143842	0.0651099	0.492736	0.450105	0.0856528	0.493648	0.0117338	0.181668	0.498263	0.486804	0.214325
PF3D7_0903400	ATP-dependent RNA helicase DDX60, putative	DDX60	6050.34	4069.39	8333.46	3117.92	4150.62	3629.76	3379.1	9169.35	4124.17	2773.14	2940.6	4569.19	1.78415	0.445344	2.01404	1.12314	1.40762	0.795619	0.0221431	0.0016692	0.00727644	0.358689	0.121687	0.193048	0.0899638	0.0131725	0.0406947	0.451862	0.263659	0.338628
PF3D7_1302700	ATP-dependent RNA helicase DHR1, putative	N/A	4017.85	5014.14	7253.94	2057.32	444.557	613.661	1955.84	8062.06	4423.34	3875.52	630.981	969.576	2.03969	0.623134	1.63607	0.53407	0.71706	0.642967	0.00641552	0.0411427	0.0443239	0.0110907	0.108003	0.0519841	0.0373188	0.136801	0.143315	0.0551336	0.246062	0.15844
PF3D7_0821300	ATP-dependent RNA helicase DHX36, putative	DHX36	7810.88	2917.94	5141.52	2361.14	1753	4793.78	5258.58	6261.82	3216.83	2800.45	1321.2	3486.58	1.48284	0.468153	1.59337	0.844613	1.32007	1.37201	0.0881683	0.00291922	0.0538813	0.256637	0.174193	0.141125	0.217937	0.0205018	0.162073	0.389862	0.322042	0.286221
PF3D7_0310500	ATP-dependent RNA helicase DHX57, putative	DHX57	232.634	387.038	1246.64	566.655	874.19	291.414	144.355	346.914	629.385	606.402	747.903	694.603	1.51388	1.10775	1.94062	0.937227	1.16278	0.441486	0.076942	0.377219	0.0104171	0.388613	0.313629	0.0015098	0.201361	0.460724	0.05274	0.466053	0.427299	0.0122218
PF3D7_1251500	ATP-dependent RNA helicase DRS1, putative	DRS1	1581.06	1920.86	1914.48	786.874	176.866	339.329	904.802	1580.01	1498.25	1629.83	323.968	302.652	1.72541	1.21231	1.27293	0.49116	0.581941	1.11116	0.0292406	0.262964	0.209509	0.00485845	0.0237779	0.373061	0.109133	0.39426	0.352789	0.030303	0.094551	0.459014
PF3D7_0630900	ATP-dependent RNA helicase HAS1	HAS1	2162.64	2918.84	2342.74	1341.6	427.955	857.363	1606.28	3071.58	3018.61	2244.74	538.037	626.198	1.34055	0.950682	0.778072	0.602407	0.805488	1.35374	0.160455	0.408215	0.172024	0.0315747	0.205316	0.152094	0.307662	0.47411	0.319939	0.114514	0.349102	0.297914
PF3D7_1445200	ATP-dependent RNA helicase MAK5, putative	MAK5	14055.6	9251.94	11901.9	7358.94	2582.25	2755.04	6698.62	18020.4	7810.49	5853.47	3008	2953.07	2.09381	0.514102	1.52205	1.25602	0.85976	0.933553	0.00491521	0.00769539	0.0742118	0.223483	0.277461	0.383257	0.0305788	0.0424317	0.196805	0.364523	0.403749	0.463475
PF3D7_1021500	ATP-dependent RNA helicase ROK1, putative	ROK1	6917.69	6009.12	4766.91	3973.16	1748.8	1716.24	3733.03	7378.74	4067.92	2414.29	2345.38	1712.98	1.84688	0.815022	1.1707	1.6386	0.748624	1.00187	0.0163999	0.217446	0.305102	0.0438102	0.13925	0.481964	0.0725458	0.3594	0.42197	0.142403	0.284254	0.495436
PF3D7_0623700	ATP-dependent RNA helicase SUV3, putative	SUV3	375.825	839.682	1400.67	967.518	591.57	494.252	417.085	359.685	1026.3	1279.08	707.938	524.927	0.907181	2.24623	1.35548	0.761416	0.841857	0.944451	0.344924	0.00231166	0.151016	0.153079	0.252899	0.399141	0.445007	0.0170901	0.29681	0.299141	0.387205	0.470303
PF3D7_0209800	ATP-dependent RNA helicase UAP56	UAP56	16309.9	21552	26522.9	26173	11900.6	7989.3	12809.7	16191.4	19190.2	35117	17875.1	11911.4	1.27267	1.33056	1.38158	0.745501	0.666287	0.671477	0.209718	0.167036	0.135658	0.135973	0.0669438	0.0706062	0.352969	0.314499	0.280244	0.280598	0.184902	0.191266
PF3D7_0103600	ATP-dependent DNA/RNA helicase PSH1	PSH1	920.025	3662.81	4059.14	2061.96	873.556	816.367	696.203	1554.72	2416.31	2334.08	993.488	1820.04	1.3093	2.33406	1.67243	0.884736	0.88258	0.456692	0.181796	0.00149451	0.0374636	0.312653	0.30958	0.0022202	0.328945	0.0121227	0.128066	0.426796	0.42463	0.0165763
PF3D7_0602100	ATP-dependent RNA helicase MTR4	MTR4	1522.49	1527.69	2070.62	770.87	191.022	236.106	693.229	1828.45	1181.08	1385.05	339.839	363.822	2.15069	0.837774	1.73643	0.564979	0.59532	0.673457	0.00371131	0.247392	0.0277616	0.0184559	0.0286962	0.0720353	0.0247738	0.382894	0.105158	0.0787815	0.107631	0.1935
PF3D7_1419100	ATP-dependent RNA helicase DDX55	DDX55	4879.83	3367.6	3384.59	2858.19	1378	1455.87	2101.14	5131.12	2340.47	2286.62	1106.84	1538.22	2.30542	0.658007	1.44106	1.24707	1.23896	0.9474	0.00172302	0.0613537	0.105601	0.231171	0.238311	0.403436	0.0134998	0.175591	0.242576	0.370705	0.375771	0.472034
PF3D7_1239700	ATP-dependent zinc metalloprotease FTSH 1	FTSH1	5862.21	6583.29	11855.9	14730.4	13666.7	8671.04	5494.96	5499.29	7723.77	13871.8	12694.1	9771.37	1.0665	1.19621	1.53314	1.06178	1.07645	0.887706	0.429534	0.278738	0.0706445	0.435758	0.41658	0.316894	0.4806	0.404285	0.191301	0.48284	0.477008	0.428978
PF3D7_1464900	ATP-dependent zinc metalloprotease FTSH, putative	N/A	2899.98	1713.06	2968.8	1369.34	3876.39	6069.83	2702.74	3064.38	2802.27	1810.38	2039.04	4241.92	1.07224	0.562659	1.05886	0.759932	1.88892	1.42816	0.422033	0.0178028	0.439614	0.151443	0.0133888	0.11157	0.478294	0.0768547	0.484226	0.297299	0.0629791	0.251141
PF3D7_1119600	ATP-dependent zinc metalloprotease FTSH, putative	N/A	476.573	634.967	1814.14	1370.87	628.378	487.962	389.947	638.788	1182.25	1761.43	827.359	563.849	1.20755	0.994248	1.52262	0.781596	0.767344	0.871626	0.267558	0.471121	0.0740224	0.176162	0.159705	0.294065	0.397223	0.492698	0.196509	0.324101	0.307	0.415075
PF3D7_1414500	atypical protein kinase, ABC-1 family, putative	ABCk2	6670.8	3159.75	3426.58	1605.34	6566.01	9647.99	5510.04	5994.83	2227.45	1408.44	2212.72	12389.6	1.20962	0.52908	1.53193	1.13719	2.9429	0.779203	0.265551	0.0101515	0.0710254	0.34227	7.38475e-05	0.173348	0.396097	0.051738	0.191782	0.443409	0.00096464	0.321085
PF3D7_1430400	autophagy protein 5, putative	ATG5	1171.68	2215.17	1557.12	1418.55	784.905	648.236	1304.29	1324.51	2358.25	2409.15	1256.59	666.491	0.90042	1.65975	0.664108	0.593339	0.632784	0.973688	0.335156	0.039732	0.0654432	0.027926	0.0462059	0.441597	0.439714	0.133574	0.182358	0.105571	0.147033	0.484803
PF3D7_0216700	autophagy-related protein 11, putative	ATG11	2671.14	904.37	1964.69	726.415	1165.09	4375.16	2635.57	1951.18	437.146	467.788	423.632	8735.4	1.01336	0.470414	4.29228	1.52293	2.6421	0.502408	0.498167	0.00307617	1.37368e-07	0.0739225	0.000324037	0.00612176	0.499474	0.0213815	3.34108e-06	0.196425	0.00345335	0.0359951
PF3D7_1470000	autophagy-related protein 12, putative	ATG12	3238.13	11782.2	7538.35	13149.2	4946.32	3668.99	4330.32	3170.93	6365.43	6214.93	6449.55	3349.68	0.749369	3.69405	1.18349	2.11095	0.767929	1.09456	0.140037	2.06154e-06	0.291674	0.00451656	0.160365	0.393544	0.285218	4.02859e-05	0.413401	0.0287358	0.307662	0.468105
PF3D7_1012900	autophagy-related protein 18	ATG18	6539.25	7376.32	8564.45	7698.8	5357.04	4651.01	6720.25	6752.91	10303.5	7576.8	7063.01	5198.29	0.973176	1.09197	0.831659	1.01604	0.759415	0.89527	0.440857	0.396788	0.239216	0.498072	0.150874	0.327739	0.484685	0.469414	0.376362	0.499421	0.296677	0.435484
PF3D7_1126700	conserved Plasmodium protein, unknown function	ATG23	21128.5	818.409	1347.91	464.58	24248.8	28007.7	15559.7	13694.2	353.393	219.008	4376.37	29594.9	1.35727	0.0615088	3.61561	1.99909	5.51208	0.946417	0.149919	8.43103e-24	2.96895e-06	0.00782968	8.12697e-10	0.402005	0.295679	1.04046e-21	5.59164e-05	0.0429259	2.78053e-08	0.471501
PF3D7_0905700	autophagy-related protein 3, putative	ATG3	5047.66	11518.8	12160.5	11255.6	10681.4	7076.62	7783.41	6632.33	14882.8	19287	15847	6594.8	0.64975	1.73395	0.817412	0.584162	0.674602	1.07276	0.0560848	0.028089	0.220528	0.024549	0.0728698	0.421362	0.165793	0.10598	0.362162	0.0966712	0.194753	0.478017
PF3D7_1126100	autophagy-related protein 7, putative	ATG7	46.819	58.673	113.721	117.925	128.806	71.74	56.36	43.118	130.034	159.343	120.153	79.317	0.886139	1.22678	0.896005	0.777479	1.05844	0.928928	0.314655	0.249355	0.328797	0.171333	0.440171	0.376519	0.427881	0.384414	0.436074	0.319187	0.484412	0.460517
PF3D7_1019900	autophagy-related protein 8	ATG8	12228.9	3144.03	5562.05	4240.51	32426.2	39786.9	23604	7279.03	9755.53	5843.16	14419.1	26714.7	0.518647	0.433912	0.571323	0.726974	2.24642	1.48883	0.0083857	0.0012333	0.0203317	0.117361	0.00230951	0.0858931	0.0451623	0.0103865	0.0845151	0.258559	0.0170782	0.214655
PF3D7_0904700	bacterial histone-like protein	HU	4837.49	5231.82	3637.66	15165.8	18042.4	10923.1	8953.55	3114.61	4160.64	8579.6	24012.5	10061.2	0.541692	1.67425	0.875108	1.76527	0.751667	1.08543	0.0126515	0.0371467	0.298979	0.024222	0.142481	0.405069	0.0604029	0.127451	0.418336	0.0957408	0.28761	0.472635
PF3D7_0611600	basal complex transmembrane protein 1	BTP1	4227.98	468.646	221.439	2242.54	8582.92	7243.29	5325.33	3003.23	147.743	597.452	4635.75	6391.72	0.794994	0.163146	1.42215	3.63534	1.84637	1.13266	0.192283	3.66945e-11	0.114452	2.70804e-06	0.0164404	0.347506	0.338085	1.49975e-09	0.255019	5.143e-05	0.0726723	0.446331
PF3D7_1248500	bax inhibitor 1, putative	N/A	39406.3	33461.1	36161.2	41844.4	42203.7	23479.5	47100.1	39951.8	47744.4	46409.6	44588.7	33187.4	0.836744	0.837639	0.757527	0.901689	0.946545	0.707723	0.246008	0.24721	0.148807	0.336987	0.40219	0.0995831	0.381965	0.382848	0.294623	0.440709	0.47159	0.234841
PF3D7_1459800	bax inhibitor 1, putative	N/A	18277.1	41862.6	28753	31226.5	20472.4	12604.2	29565.5	20979	39657.3	50594.8	32519.5	18089.1	0.618544	1.99425	0.725223	0.617391	0.62986	0.697238	0.0388721	0.00801735	0.115678	0.0383159	0.0446297	0.0905916	0.13145	0.0436379	0.256514	0.13011	0.143908	0.221922
PF3D7_1124100	BEACH domain-containing protein, putative	BDCP	3635.31	3084.39	3288.46	3588.63	2717.77	2444.09	2083.58	4141.25	2116.03	2158.9	2339.57	3137.58	1.73506	0.746357	1.54713	1.65413	1.15975	0.780878	0.0279419	0.136867	0.0663699	0.0407791	0.316939	0.175316	0.105614	0.281758	0.183991	0.135999	0.428978	0.323124
PF3D7_1011200	BET1-like protein, putative	BET1	259.654	856.81	457.187	668.148	264.96	237.429	464.865	559.679	1618.03	1012.71	596.083	290.782	0.583159	1.50778	0.294261	0.668532	0.469341	0.832263	0.0241984	0.0790382	5.13242e-06	0.0685135	0.00300083	0.240019	0.0956875	0.204685	9.15523e-05	0.187681	0.020982	0.377058
PF3D7_1138600	beta-catenin-like protein 1, putative	N/A	3378.39	3526.36	3210.51	5910.76	3295.53	2186.39	3009.7	2551.84	2716.32	3728.14	3267.5	1972.03	1.12139	1.37811	1.18015	1.58127	1.0085	1.10722	0.36076	0.137617	0.295136	0.0569211	0.491337	0.377865	0.452847	0.28252	0.415751	0.167356	0.498042	0.460981
PF3D7_1323000	beta-hydroxyacyl-ACP dehydratase	FabZ	3791.14	5258.98	2178.55	2352.38	1490.23	1713.08	4498.05	5414.36	4729.44	5571.42	1427.31	1226.15	0.843794	0.971436	0.463678	0.424988	1.04324	1.38847	0.255525	0.438343	0.00262771	0.000962813	0.460587	0.131833	0.389194	0.483619	0.0189066	0.00848474	0.48995	0.275752
PF3D7_0211400	beta-ketoacyl-ACP synthase III	KASIII	493.192	981.195	437.988	508.673	320.439	670.021	545.873	292.059	136.372	460.444	389.172	410.013	0.90811	3.17028	2.84811	1.09899	0.835202	1.59457	0.34627	2.45198e-05	0.000117423	0.388017	0.243941	0.0535886	0.445732	0.000368215	0.00144237	0.465774	0.380319	0.161622
PF3D7_1145700	bicoid-interacting protein BIN3, putative	N/A	1900.97	1506.88	1084.47	3054.56	2930.18	1992.42	2178.56	977.252	483.617	1224.55	3213.28	2082.78	0.874166	1.52818	2.17711	2.46244	0.912655	0.957175	0.297647	0.0722185	0.0032564	0.00078968	0.352856	0.417662	0.41743	0.193686	0.0224132	0.00724068	0.449321	0.47731
PF3D7_0417200	bifunctional dihydrofolate reductase-thymidylate synthase	DHFR-TS	463.832	1077.47	1192.47	1366.03	1810.64	1295.49	727.513	209.973	1542.58	1848.05	2180.88	1019.24	0.65073	4.68446	0.776913	0.742904	0.83238	1.26397	0.0566943	2.496e-08	0.170674	0.133277	0.240174	0.216826	0.166909	7.01802e-07	0.318494	0.277268	0.377107	0.358883
PF3D7_1128400	bifunctional farnesyl/geranylgeranyl diphosphate synthase	FPPS/GGPPS	2373.53	8917.02	7500.26	10128.9	4446.79	2377.17	2488.05	2160.5	9619.61	10489.4	7315.09	2805.48	0.954475	4.09085	0.780297	0.965716	0.609382	0.848804	0.413735	3.37014e-07	0.174632	0.43006	0.0346003	0.262354	0.476091	7.70637e-06	0.322451	0.480685	0.121756	0.393855
PF3D7_0630700	bifunctional methylenetetrahydrofolate dehydrogenase/cyclohydrolase, putative	N/A	197.902	303.61	141.591	358.166	230.138	385.971	583.728	305.637	643.65	631.035	288.353	303.096	0.368702	0.993878	0.251195	0.585194	0.815923	1.25084	0.000154407	0.470593	3.25466e-07	0.0249132	0.218607	0.227908	0.00183621	0.492569	7.45305e-06	0.0976564	0.360352	0.367954
PF3D7_1363200	bifunctional polynucleotide phosphatase/kinase	PNKP	931.953	2067.56	1960.59	2221.35	568.279	402.373	678.782	846.702	1516.59	2395.05	756.222	395.316	1.35849	2.39978	1.28768	0.928278	0.760314	1.0167	0.149176	0.0010781	0.197889	0.375572	0.151864	0.497157	0.294929	0.00931694	0.343059	0.460016	0.297702	0.499143
PF3D7_1026900	biotin--protein ligase 1	HCS1	207.595	639.639	317.947	585.559	132.732	195.211	246.552	173.364	470.907	651.818	196.788	128.656	0.857814	3.345	0.692689	0.90236	0.714913	1.42677	0.274762	1.06245e-05	0.0868439	0.337955	0.106033	0.112229	0.401902	0.000174918	0.215993	0.441276	0.243215	0.251961
PF3D7_1460000	biotin--protein ligase 2	HCS2	374.961	353.408	179.58	63.471	331.523	1113.82	771.666	334.396	275.773	57.174	131.07	507.631	0.503561	1.05283	0.682115	1.075	2.26094	2.13323	0.00626456	0.447658	0.0784942	0.418458	0.00214891	0.00404583	0.036631	0.486014	0.203875	0.477333	0.0161986	0.02638
PF3D7_0520600	bis(5'-nucleosyl)-tetraphosphatase [asymmetrical]	Ap4AH	18798.4	35288	23999	19248.4	2375.35	2278.24	13037.9	19219.7	22962.6	18598.2	5535.52	2062.36	1.4409	1.83492	1.04508	1.03491	0.431974	1.10331	0.105674	0.0173701	0.458085	0.471939	0.00116977	0.382668	0.242672	0.0755395	0.489213	0.492885	0.00996787	0.463226
PF3D7_1207700	41-3 protein	N/A	324.668	383.792	469.358	273.75	106.693	332.184	199.525	368.922	292.764	296.681	131.093	109.761	1.55139	1.0377	1.55256	0.929109	0.846535	2.62289	0.0651177	0.468117	0.0647775	0.376783	0.259255	0.000356351	0.181674	0.491958	0.181181	0.460566	0.391754	0.00372636
PF3D7_0515800	BolA-like protein, putative	N/A	1167.26	3319.31	2412.83	3275.85	1752.08	1776.9	1706.96	1529.26	3542.26	3095.59	2495.85	1339.02	0.688828	2.15135	0.683552	1.05773	0.705294	1.32048	0.083736	0.00369909	0.0795991	0.441119	0.0974563	0.173904	0.211622	0.0247147	0.205416	0.484803	0.23193	0.321644
PF3D7_0819100	BRIX domain, putative	N/A	1460.53	2245.83	1758.67	1094.62	288.782	384.927	1114.89	1496.65	3773.64	1791.44	544.66	262.013	1.30258	1.4922	0.469811	0.616758	0.553099	1.42486	0.186682	0.0846377	0.00303365	0.0380126	0.0152908	0.113145	0.333164	0.212859	0.0211648	0.129414	0.0692014	0.253047
PF3D7_1224200	BRO1 domain-containing protein, putative	N/A	1378.15	201.855	258.979	684.155	1418.61	4949.27	2658.12	981.251	191.855	316.035	613.323	3198.28	0.523386	0.22581	1.30694	2.07379	2.25585	1.54284	0.0091556	4.27486e-08	0.183496	0.00542481	0.00220387	0.0676539	0.048068	1.14997e-06	0.330381	0.0329478	0.0165087	0.186114
PF3D7_1033700	bromodomain protein 1	BDP1	2520.56	3277.79	3207.91	2987.56	2068.57	1405.5	2150.75	2992.15	4718.7	4002.48	2553.04	1251.23	1.16978	1.09466	0.681639	0.748113	0.812292	1.12066	0.306086	0.393416	0.0781304	0.138711	0.213946	0.361638	0.422439	0.46805	0.203347	0.283641	0.356307	0.453186
PF3D7_1212900	bromodomain protein 2, putative	BDP2	4170.81	3288.86	7272.29	2971.87	4302.15	3116.32	3535.38	3185.99	5091.41	3662.78	4831.66	3697.12	1.17835	1.03203	1.4261	0.812739	0.891036	0.844056	0.297017	0.475888	0.112551	0.214518	0.321662	0.25588	0.417058	0.493728	0.252215	0.356873	0.431918	0.389326
PF3D7_1475600	bromodomain protein 4, putative	BDP4	14587.6	10116	11422.9	9049.99	6989.51	10081	11948.7	15560.6	10101.3	14711.9	8453.25	11510.6	1.22035	0.650678	1.13049	0.615846	0.827412	0.876094	0.255328	0.0566622	0.350038	0.0375787	0.23359	0.300373	0.389194	0.166872	0.447613	0.128349	0.372383	0.419417
PF3D7_0110500	bromodomain protein 3, putative	BDP3	747.55	1666.5	2440.99	830.217	625.056	580.024	426.676	1296	1148.05	885.969	544.314	1225.77	1.7066	1.28037	2.10049	0.938919	1.1411	0.484668	0.0319415	0.20358	0.0047559	0.391079	0.337782	0.00422963	0.115422	0.347873	0.0298266	0.467156	0.441214	0.02731
PF3D7_1234100	bromodomain protein 5	BDP5	1239.05	3468.23	3118.45	818.681	975.299	763.343	966.345	4111.15	1124.12	843.986	614.418	3080.55	1.27441	0.844579	2.73278	0.97094	1.56184	0.2544	0.208315	0.256591	0.000207057	0.437624	0.0621337	4.10574e-07	0.351525	0.389862	0.00236224	0.483442	0.177024	9.23143e-06
PF3D7_0423200	BSD-domain protein, putative	N/A	3939.05	4379.8	2546.69	5668.86	3980.95	3116.48	3488.51	3692.52	4377.24	3670.55	4962.71	2445.14	1.12814	1.18485	0.584349	1.54047	0.803278	1.27153	0.352787	0.290268	0.0246147	0.0683741	0.202543	0.210637	0.449285	0.412587	0.0968107	0.18738	0.346973	0.353675
PF3D7_0914900	BSD-domain protein, putative	N/A	2182.33	1077.52	843.431	1462.33	2437.95	2944.32	2129.18	1600.34	974.713	1182.18	2087.9	2708.72	1.02464	0.678425	0.86892	1.23173	1.16544	1.08611	0.486093	0.0756998	0.290259	0.244818	0.310745	0.4042	0.496615	0.199335	0.412587	0.380956	0.42536	0.472325
PF3D7_1238700	BTB/POZ domain-containing protein, putative	N/A	809.868	1827.39	864.226	1341.1	860.315	880.973	843.92	412.178	1339.24	1327.77	959.742	858.038	0.960921	4.23364	0.652277	1.00984	0.899329	1.02591	0.423103	1.78111e-07	0.0576655	0.493226	0.333583	0.484344	0.478591	4.24097e-06	0.168704	0.498412	0.439018	0.496177
PF3D7_0804000	cactin homolog, putative	N/A	20419.5	16983.5	20466.9	16456	9197.14	9757.4	12751.1	20421	17160.9	19189.5	9910.8	10005.9	1.6001	0.831878	1.19234	0.857754	0.928194	0.97523	0.0522578	0.239506	0.282624	0.274679	0.37545	0.443823	0.15903	0.376548	0.407014	0.401852	0.459919	0.485228
PF3D7_1451700	calcineurin subunit B	CNB	9767.2	2895.3	1767.42	9311.71	15497	21508.2	13456.1	6051.12	1247.37	4508.15	13220.8	13037.8	0.726417	0.48066	1.40814	2.05923	1.17181	1.64833	0.116824	0.00387516	0.121422	0.00582783	0.303926	0.0418886	0.25804	0.0255625	0.263335	0.0347631	0.421335	0.138372
PF3D7_0715300	calcium/calmodulin-dependent protein kinase, putative	N/A	717.759	420.612	210.217	1529.22	2709.5	2270.8	1588.75	565.039	124.241	1519.61	2880.19	1705.15	0.461083	0.755421	1.56911	1.00621	0.941306	1.3265	0.00246978	0.146518	0.0601335	0.488105	0.394558	0.169774	0.017999	0.292097	0.173381	0.497205	0.468436	0.31756
PF3D7_1104900	calcium/calmodulin-dependent protein kinase, putative	N/A	29788.2	1671.22	2266.81	230.705	46769.9	45616	25048.1	17952.5	665.775	169.086	6612.24	58261	1.18903	0.0943764	3.31161	1.31458	7.0477	0.783062	0.285985	1.28903e-17	1.24561e-05	0.178031	2.47058e-12	0.177896	0.409508	1.03764e-15	0.000201149	0.325762	1.17653e-10	0.325754
PF3D7_0605400	calcium-binding protein, putative	N/A	1176.14	1735.43	1263.71	2955.94	2251.23	1767.32	1285.5	661.418	1425.73	1989.64	1804.46	1480.32	0.916705	2.56359	0.888461	1.47922	1.24382	1.19037	0.358735	0.000478024	0.317974	0.089571	0.234016	0.284624	0.451862	0.00476162	0.429646	0.220097	0.372749	0.408486
PF3D7_1137700	calcium-binding protein, putative	N/A	111.169	113.478	86.207	55.162	54.817	67.481	77.894	58.819	43.162	44.959	65.274	90.516	1.31591	1.64844	1.615	1.14221	0.88777	0.804472	0.177093	0.0418663	0.0488219	0.336524	0.316986	0.204039	0.324983	0.138372	0.152345	0.440486	0.428978	0.348102
PF3D7_0217500	calcium-dependent protein kinase 1	CDPK1	20211.3	929.948	677.688	2131.99	16178.8	27760.6	41615.1	19833.4	544.524	2054.64	7040.62	12604.3	0.486011	0.0481106	1.23307	1.03716	2.2928	2.19987	0.00435407	8.41157e-28	0.243605	0.468858	0.00183446	0.00290919	0.0279542	1.24664e-25	0.379983	0.492178	0.0142011	0.020454
PF3D7_0610600	calcium-dependent protein kinase 2	CDPK2	2211.13	5188.01	5566.08	4584.87	5837.47	5573.28	4210.12	2970.15	7273.18	8048.9	7229.81	5589.26	0.528268	1.74037	0.766151	0.571055	0.808158	0.997154	0.0100046	0.0272507	0.15836	0.0202498	0.208686	0.475261	0.0512281	0.103806	0.305377	0.084328	0.351946	0.493648
PF3D7_0310100	calcium-dependent protein kinase 3	CDPK3	193.434	201.088	512.982	427.157	403.854	195.433	186.209	317.469	478.752	598.109	213.861	167.929	1.03382	0.66064	1.0677	0.726432	1.78587	1.14089	0.473436	0.0630981	0.427957	0.116838	0.0219626	0.338032	0.493312	0.178561	0.48	0.258053	0.08951	0.441358
PF3D7_0717500	calcium-dependent protein kinase 4	CDPK4	24410.3	2295.9	3818.49	5990.73	34668.7	41669.8	24999.6	16556.5	1401.77	4053.24	11559.6	38878.6	0.976456	0.139994	2.69168	1.47487	2.9943	1.07174	0.445592	8.38575e-13	0.000253611	0.0912791	5.74806e-05	0.422684	0.485398	4.24182e-11	0.00280752	0.223036	0.000778418	0.478438
PF3D7_1337800	calcium-dependent protein kinase 5	CDPK5	875.57	74.977	165.487	79.206	457.937	2709.66	1144.03	719.207	362.425	68.567	270.869	1369.85	0.770832	0.134891	0.494064	1.11157	1.62613	1.95896	0.163664	3.20842e-13	0.00516277	0.372562	0.0463953	0.00952637	0.31101	1.66817e-11	0.0316839	0.458763	0.147413	0.0493951
PF3D7_1122800	calcium-dependent protein kinase 6	CDPK6	6835.94	1528.96	1854.97	1351.54	1832.9	5606.39	3305.31	3613.04	1504.21	1544.14	1175.39	3565.77	2.05938	0.427219	1.2291	0.877394	1.54642	1.56793	0.00582374	0.00102528	0.24722	0.302214	0.0665803	0.0604534	0.0347529	0.00895313	0.382848	0.420521	0.184231	0.173971
PF3D7_1123100	calcium-dependent protein kinase 7	CDPK7	1294.49	727.562	1026.47	330.843	1478.76	1809.47	946.354	948.739	503.722	364.64	786.739	3151.45	1.3575	0.772969	1.98529	0.913657	1.84948	0.577827	0.149776	0.166111	0.00837691	0.35431	0.0161963	0.0223961	0.295491	0.313538	0.0451303	0.450032	0.0719838	0.0906757
PF3D7_1423600	calcium-dependent protein kinase, putative	N/A	1709.1	6949.09	6149.1	2608.63	1794.04	1879.19	2111.53	3195.71	11690.2	7132.1	2917.22	1782.37	0.811859	2.16521	0.527089	0.368133	0.618629	1.0535	0.213392	0.00345393	0.00979419	0.000151162	0.0389138	0.446756	0.355871	0.023461	0.0504437	0.00180032	0.131563	0.485628
PF3D7_0106300	calcium-transporting ATPase	ATP6	6988.52	4677.94	7717.69	8472.61	11290.3	9341.14	7300.55	6979.94	5210.23	9722.79	12187.7	8037.75	0.957419	0.671396	1.47879	0.87177	0.926537	1.16161	0.418016	0.0705484	0.0897363	0.294268	0.373038	0.314905	0.477333	0.191159	0.220353	0.415225	0.459014	0.427914
PF3D7_1238100	calcyclin binding protein, putative	N/A	5813.62	25568.4	22302.1	18968.4	5370.69	2763.33	3799.57	7036.27	18725	16718.4	8854.79	3483.19	1.52627	3.62429	1.19076	1.13436	0.607765	0.794939	0.0728335	2.85109e-06	0.284228	0.345533	0.0338815	0.192215	0.194722	5.38887e-05	0.408176	0.445198	0.120052	0.338026
PF3D7_0933200	calcyclin-binding protein, putative	N/A	5126.56	11041	9118.76	9084.33	5512.91	4955.13	6482.42	4082.28	10508.3	9764.74	6351.89	4714.69	0.791722	2.69405	0.868108	0.93051	0.868495	1.05071	0.18829	0.000250665	0.289118	0.378824	0.289661	0.450506	0.334612	0.00277781	0.411695	0.461283	0.412088	0.487032
PF3D7_1434200	calmodulin	CAM	24116	26027.2	23704	34806.5	38147.2	31987.7	49669.8	25070.1	29866.1	28529.3	43370.3	32513.1	0.485811	1.03813	0.793863	1.21982	0.879646	0.983855	0.00433535	0.467528	0.190898	0.255828	0.305409	0.456244	0.027889	0.491893	0.336625	0.389326	0.422101	0.488746
PF3D7_1030800	calmodulin, putative	N/A	8472.45	2303.84	1260.38	3089.7	8588.21	15375	9887.28	6236.57	1064.59	1859.57	7590.07	7209.56	0.857299	0.371974	1.17939	1.65212	1.13102	2.12832	0.274048	0.00017424	0.295933	0.041161	0.349415	0.00414527	0.401558	0.00203994	0.416277	0.136801	0.447341	0.0268583
PF3D7_0714400	calmodulin, putative	N/A	896.216	2026.81	1294.78	2602.23	1030.84	561.721	692.41	1053.89	1080.27	1592.2	1046.88	438.566	1.28312	1.90139	1.19376	1.62386	0.985071	1.26436	0.201417	0.0126046	0.281192	0.0468803	0.45799	0.2165	0.345972	0.0602281	0.405946	0.148493	0.489213	0.35867
PF3D7_1418300	calmodulin, putative	N/A	446.715	1625.78	1012.94	1858.24	601.299	453.065	485.694	574.708	2128.43	1465.66	887.222	547.48	0.924037	2.75125	0.482433	1.26305	0.687558	0.835735	0.369397	0.000189042	0.00402894	0.217589	0.0827288	0.244656	0.457077	0.00218182	0.0263191	0.359511	0.210054	0.380853
PF3D7_0414200	calmodulin-like protein	PLC3	966.997	759.293	273.504	3622.63	2725.94	1676.25	1128.51	421.925	327.447	1089.75	2948.18	1048.97	0.860275	1.75407	0.847738	3.26852	0.925322	1.58283	0.278177	0.0255424	0.260896	1.53028e-05	0.371268	0.0565188	0.404053	0.0993777	0.392905	0.000241585	0.458186	0.166578
PF3D7_1444200	EF-hand calcium-binding domain-containing protein, putative	N/A	1872.71	973.246	192.218	831.223	1884.57	3539.7	1847.98	1132.53	69.963	332.74	1138.55	1658.9	1.01319	0.862449	2.26306	2.38649	1.63956	2.11541	0.497927	0.281203	0.00212646	0.0011517	0.0436167	0.00441808	0.499391	0.405946	0.016077	0.00984302	0.1421	0.0282793
PF3D7_1362400	calpain	Pcalp	1535.37	808.148	1415.12	560.352	2345.33	2497.98	1017.94	1144.91	764.623	649.271	1497.3	2960.69	1.49497	0.712265	1.82191	0.868474	1.55601	0.845143	0.0836154	0.103632	0.0184889	0.289633	0.063782	0.257359	0.211529	0.240041	0.0788693	0.412088	0.179745	0.390429
PF3D7_1447800	calponin homology domain-containing protein, putative	N/A	381.088	667.98	1395.64	348.378	762.98	482.506	291.108	1706.28	890.952	313.525	473.462	527.88	1.28247	0.400435	1.5499	1.10241	1.57746	0.918271	0.201926	0.000460601	0.0655532	0.383771	0.0579088	0.36101	0.346477	0.00461708	0.182521	0.4637	0.169018	0.452943
PF3D7_0934800	cAMP-dependent protein kinase catalytic subunit	PKAc	35716.3	1337.22	2890.75	10489.3	51842.3	52963.1	49496.1	27494.6	2148.84	9357.72	40758.5	35163.9	0.721752	0.0495165	1.341	1.12058	1.27175	1.50578	0.112379	2.57647e-27	0.160158	0.361728	0.210455	0.0797373	0.252074	3.71433e-25	0.307429	0.453243	0.353547	0.205606
PF3D7_1223100	cAMP-dependent protein kinase regulatory subunit	PKAr	27246.9	1483.19	2956.17	8663.81	51755	53508.9	48399.4	20908.8	2071.44	5646.29	23251.1	48737.2	0.563208	0.0720666	1.42165	1.5319	2.22445	1.09785	0.0179558	2.1418e-21	0.114696	0.071035	0.00257547	0.389428	0.0772814	2.26431e-19	0.255403	0.191782	0.0186068	0.466463
PF3D7_1308200	carbamoyl phosphate synthetase	cpsSII	1174.07	1399.06	2779.02	1045.69	546.05	312.643	526.339	1241.01	1216.53	1037.5	655.127	468.86	2.16966	1.1248	2.25666	1.0077	0.840304	0.685143	0.00337869	0.356726	0.00219502	0.490207	0.2508	0.0808339	0.0230587	0.451294	0.016452	0.497838	0.385367	0.20712
PF3D7_1140000	carbonic anhydrase	CA	821.637	206.913	63.724	76.261	486.189	2343.74	1120.15	644.306	100.011	75.045	193.783	909.353	0.739877	0.34696	0.713917	1.01194	2.31902	2.5314	0.130171	6.55461e-05	0.105126	0.496174	0.00161046	0.000560757	0.273955	0.000873103	0.242003	0.498998	0.012827	0.00544883
PF3D7_1136500	casein kinase 1	CK1	35237.9	19813.9	27883.6	28591.2	45045.5	42999.7	44638.4	30690.5	19792.6	24976.4	30628.5	38434.4	0.789537	0.645897	1.40823	1.14457	1.47027	1.1187	0.185643	0.0537307	0.121375	0.333837	0.0931186	0.363979	0.332141	0.161789	0.26328	0.439094	0.226033	0.454158
PF3D7_1108400	casein kinase 2, alpha subunit	CK2alpha	14190.4	22003.1	23070	23362.3	13307.3	8154.15	12394.2	15974.9	19865.5	28002.1	18358.9	9195.15	1.1446	1.37675	1.16109	0.834462	0.725261	0.887124	0.333803	0.138395	0.315472	0.242953	0.115714	0.316062	0.439094	0.283438	0.428209	0.379495	0.256517	0.428513
PF3D7_1103700	casein kinase II beta chain	CK2beta1	1914.92	6383.47	4045.29	5209.44	2243.69	1440.32	2240.34	1893.68	6786.77	5379.1	3966.98	1446.65	0.856505	3.33946	0.597647	0.968616	0.568625	0.995707	0.27295	1.09084e-05	0.0296199	0.434261	0.0195179	0.4732	0.400795	0.000178889	0.110023	0.482434	0.082132	0.493261
PF3D7_1342400	casein kinase II beta chain	CK2beta2	8051.86	7344.51	10343.6	13129.5	6740.91	4523.25	5734.43	7230.98	7742.68	8252.76	9245.3	4602.06	1.4022	1.01565	1.33477	1.58901	0.729933	0.982976	0.124487	0.49863	0.164237	0.054959	0.120237	0.454981	0.267018	0.499512	0.311651	0.163777	0.261929	0.488392
PF3D7_0715900	cation diffusion facilitator family protein, putative	CDF	7235.62	16267.9	18624.9	25513	20040.7	14535.7	11869.9	6344.26	12702.9	25809.4	26076.8	17087.3	0.61048	2.55794	1.4652	0.988527	0.768775	0.850906	0.0350942	0.000491613	0.0951858	0.462944	0.161323	0.265234	0.122894	0.0048725	0.229026	0.490833	0.308595	0.395964
PF3D7_0727800	cation transporting ATPase, putative	N/A	4649.12	6278.02	8210.44	6744.59	6258.23	4551.27	4125.51	6004.48	4555.51	5224.51	6223.24	5158.81	1.12608	1.04536	1.79761	1.28947	1.0056	0.882853	0.355208	0.457705	0.0207668	0.196513	0.487236	0.309969	0.450488	0.489169	0.0858386	0.341887	0.497046	0.424902
PF3D7_0504000	cation transporting P-ATPase	ATPase3	471.849	2741.94	3766.63	3193.31	1553.65	790.475	584.978	715.412	2423.45	3204.69	1859.59	1162.02	0.815273	3.73527	1.54817	0.996479	0.837914	0.687596	0.21777	1.70343e-06	0.0660614	0.474301	0.24758	0.0827588	0.359691	3.39147e-05	0.183436	0.493525	0.383092	0.210083
PF3D7_0603500	cation/H+ antiporter	CAX	3387.22	4423.83	5580.81	12382.3	18166.3	11519.4	8901.58	2963.42	5627.34	15820.4	22764.1	9860.14	0.382422	1.48861	0.991771	0.783042	0.798273	1.16782	0.000252982	0.0859751	0.467584	0.177872	0.196318	0.308188	0.00280153	0.21478	0.491903	0.32574	0.341791	0.423917
PF3D7_0516100	cation-transporting ATPase 1	ATPase1	311.283	1155.78	1391.51	976.709	439.69	468.935	363.295	300.969	819.739	1011.09	597.12	708.149	0.866885	3.61855	1.6754	0.966875	0.74812	0.674734	0.287403	2.92849e-06	0.0369496	0.43174	0.138719	0.072967	0.41047	5.522e-05	0.127089	0.481235	0.283641	0.194882
PF3D7_1308100	CCAAT-binding transcription factor, putative	N/A	653.527	2028.5	1452.81	2185.22	1388.5	964.533	1001.53	407.834	2207.66	2219.22	2044.33	770.399	0.661794	4.74022	0.662182	0.984862	0.683514	1.24337	0.063872	1.96728e-08	0.0641335	0.45769	0.0795699	0.234409	0.179864	5.60596e-07	0.180127	0.489169	0.205416	0.372975
PF3D7_0519500	CCR4 domain-containing protein 1, putative	CCR4-1	187.522	525.638	990.808	507.539	186.608	174.889	143.584	282.526	913.17	563.88	207.163	229.993	1.25692	1.78932	1.08259	0.904615	0.912556	0.785826	0.222723	0.0216039	0.408684	0.341212	0.352712	0.181186	0.363938	0.0884916	0.474342	0.443012	0.449244	0.328446
PF3D7_1363500	CCR4 domain-containing protein 2, putative	CCR4-2	1627.88	2019.81	1539.49	2488.86	3713.32	3270.48	2660.39	1784.37	2204.69	1966.93	3147.8	2976.99	0.615856	1.13009	0.701907	1.26179	1.17808	1.09769	0.0375836	0.350506	0.0945346	0.218636	0.297305	0.389627	0.128351	0.447842	0.228057	0.360352	0.417243	0.466564
PF3D7_0107200	CCR4 domain-containing protein 3, putative	CCR4-3	493.476	1672.9	1881.35	2893.64	603.917	524.546	551.708	292.672	1971.65	3689.49	1028.91	399.429	0.899451	5.33835	0.954817	0.785848	0.597853	1.2932	0.333759	1.63664e-09	0.414232	0.181212	0.029703	0.193668	0.439094	5.424e-08	0.476194	0.328475	0.11017	0.339246
PF3D7_0319200	CCR4 domain-containing protein 4, putative	CCR4-4	2880.66	3469.8	3812.32	2017.66	1203.09	1227.58	2155.97	3952.1	2621.64	3344.59	1362.87	1301.8	1.33191	0.878746	1.44957	0.606411	0.885115	0.944155	0.166137	0.304131	0.101818	0.0332881	0.313193	0.398708	0.313568	0.421436	0.237944	0.118652	0.427082	0.470187
PF3D7_0811300	CCR4-associated factor 1	CAF1	77.776	64.707	151.204	84.159	118.458	86.913	65.449	56.896	74.786	97.472	111.583	167.622	1.13271	1.09483	1.75203	0.892862	1.04929	0.585927	0.347447	0.393202	0.02579	0.32428	0.452411	0.0251744	0.446313	0.467983	0.100073	0.433723	0.487784	0.0983533
PF3D7_1434000	CCR4-associated factor 16, putative	CAF16	1859.11	7156.82	6375.05	3775.57	768.676	678.143	1542.18	2894.12	9166.75	6797.75	1539	572.89	1.20192	2.46003	0.696342	0.557161	0.508378	1.17537	0.273067	0.000799193	0.0898456	0.0163234	0.00688991	0.300153	0.400795	0.00730467	0.22057	0.0723568	0.0392106	0.419332
PF3D7_1103800	CCR4-NOT transcription complex subunit NOT1-G, putative	NOT1-G	514.799	2381.28	3009.53	580.591	785.211	905.184	387.434	335.312	1128.82	681.583	570.224	2420.77	1.307	6.67086	2.6274	0.857431	1.35943	0.380904	0.183455	9.63751e-12	0.000348472	0.27423	0.1486	0.000239926	0.330381	4.27501e-10	0.00366329	0.401657	0.294436	0.00267281
PF3D7_1128600	CCR4-NOT transcription complex subunit 2, putative	NOT2	364.558	498.78	361.438	141.928	130.037	215.82	195.889	154.95	132.018	140.194	124.305	142.31	1.75527	2.90568	2.44427	1.01038	1.03766	1.43342	0.0253977	8.85747e-05	0.000864273	0.493986	0.468177	0.1091	0.0990425	0.00112821	0.00776744	0.498537	0.491961	0.247529
PF3D7_1235300	CCR4-NOT transcription complex subunit 4, putative	NOT4	8743.08	8198.96	11053.5	4605.16	6334.07	5294.26	6052.71	14323.5	6166.24	3218.6	4631.09	7668.19	1.44248	0.57317	1.78916	1.42724	1.36552	0.691516	0.10496	0.0209035	0.0216214	0.112007	0.14494	0.0858925	0.241928	0.0862585	0.0885115	0.251642	0.290408	0.214655
PF3D7_1006100	CCR4-NOT transcription complex subunit 5, putative	NOT5	1535.68	4027.04	2096.45	1091.57	1082.07	1298.22	1486.77	1065.06	2509.49	1643.76	1288.84	950.834	1.0323	3.71608	0.83715	0.669456	0.842967	1.35516	0.475519	1.86151e-06	0.246553	0.0691655	0.254402	0.151218	0.493648	3.66707e-05	0.382492	0.188831	0.388484	0.297041
PF3D7_0417800	cdc2-related protein kinase 1	CRK1	2146.41	4468.68	3766.22	4673.38	2540.3	1826.25	2039.73	2973.36	2593.25	3861.51	2485.54	2035.69	1.05161	1.49863	1.44768	1.2088	1.02179	0.898478	0.449296	0.0822833	0.102648	0.266344	0.490061	0.332357	0.486527	0.209379	0.238889	0.396473	0.497768	0.438399
PF3D7_0415300	cdc2-related protein kinase 3	CRK3	3754.32	3357.19	8485.44	3762.31	1921.5	1586.58	2289.66	4004.83	2081.73	2254.91	1019.17	1727.01	1.63211	0.839307	4.037	1.66065	1.86176	0.91995	0.0451378	0.249455	4.29469e-07	0.0395681	0.0152657	0.363451	0.144912	0.384474	9.61939e-06	0.133193	0.0691371	0.454009
PF3D7_0317200	cdc2-related protein kinase 4	CRK4	7904.31	2913.95	5884.4	8379.98	19598.1	15090.4	6942.4	4397.81	1196.53	4597.78	11062.9	19347.9	1.13801	0.664534	4.83195	1.81785	1.76958	0.78026	0.341326	0.0657345	1.33293e-08	0.0188518	0.0237316	0.174589	0.443054	0.182832	3.92526e-07	0.0800697	0.0944145	0.322422
PF3D7_0615500	cdc2-related protein kinase 5	CRK5	8447.38	4278.89	4783.31	14734.6	24282.3	16971.6	8883.03	6132.94	2125.54	7830.25	18114.2	13190.5	0.951108	0.69894	2.23481	1.87874	1.33999	1.28606	0.408835	0.0920178	0.00244646	0.0140643	0.160815	0.199136	0.474342	0.224219	0.0178495	0.0652363	0.3081	0.344173
PF3D7_0520700	CDC73 domain-containing protein, putative	N/A	141.402	222.258	428.178	359.183	230.467	114.108	119.312	164.072	585.262	299.682	279.236	128.409	1.15053	1.30698	0.743365	1.18226	0.841214	0.908151	0.327133	0.183473	0.133754	0.292952	0.25203	0.346329	0.435071	0.330381	0.277732	0.414237	0.386529	0.445732
PF3D7_0416700	CDGSH iron-sulfur domain-containing protein, putative	N/A	9102.96	12976.1	9455.42	20511.5	8958.49	9688.91	11144	9051.83	12995.6	12841.8	16376	9563.35	0.817299	1.43232	0.72815	1.596	0.547822	1.01309	0.220382	0.109615	0.118499	0.0532396	0.014023	0.497789	0.362026	0.24827	0.259934	0.160895	0.0650897	0.499341
PF3D7_0302700	CDGSH iron-sulfur domain-containing protein, putative	N/A	4833.38	10854.2	8441.19	10119.8	10931.5	9645.4	10115.3	5129.77	11090.2	12887.3	13030.1	7284.45	0.479242	2.11042	0.761719	0.785698	0.83928	1.3229	0.00375561	0.00452847	0.153415	0.181033	0.249419	0.172238	0.0249818	0.0287908	0.29956	0.328338	0.384438	0.320067
PF3D7_1022900	cytochrome c oxidase subunit ApiCOX13, putative	ApiCOX13	3467.64	10429	4671.65	10026.6	6929.99	7097.92	7898.99	3185.28	8936.83	13710.8	11304.4	6314.92	0.44094	3.25608	0.52417	0.731819	0.613986	1.12346	0.00148829	1.62412e-05	0.00928816	0.122088	0.0367043	0.358309	0.0120784	0.000253621	0.0485174	0.264031	0.126561	0.451799
PF3D7_0512300	CDK-activating kinase assembly factor MAT1	MAT1	1502.52	2144	1801.47	2310.98	1295.81	871.98	1539.88	1808.14	4016.68	2817.83	1852.55	830.934	0.976164	1.18317	0.452157	0.82182	0.703933	1.04783	0.445171	0.292005	0.00198446	0.226253	0.0962762	0.45438	0.485398	0.413633	0.0151697	0.366657	0.230343	0.488198
PF3D7_1315600	CDP-diacylglycerol--inositol 3-phosphatidyltransferase	PIS	11846.5	25379.4	23147.9	31707.7	35300	29091.2	27817.8	14494.8	32078	42374.1	44010.7	26708.6	0.426426	1.74961	0.721847	0.74844	0.802202	1.08912	0.00100271	0.026086	0.112468	0.139056	0.201199	0.400387	0.00878021	0.100713	0.252174	0.283978	0.345812	0.470997
PF3D7_1343300	CDT1-like protein, putative	N/A	4109.05	6093.65	8445.67	7208.64	6453.83	5242.81	3954.37	3797.4	3080.29	7833.39	8164.37	7684.63	1.03885	1.60066	2.7268	0.920516	0.791201	0.683371	0.466557	0.0521237	0.000213256	0.364275	0.187658	0.0794596	0.491752	0.158759	0.00242164	0.45423	0.334016	0.20534
PF3D7_1220300	cell cycle associated protein, putative	N/A	79.727	51.738	77.961	267.893	668.462	311.771	108.378	54.48	76.11	163.137	667.195	470.151	0.789041	0.965705	1.01798	1.55157	1.00182	0.681612	0.185045	0.430045	0.495364	0.0650661	0.481893	0.0781101	0.331696	0.480685	0.498959	0.18161	0.495436	0.203312
PF3D7_0529500	cell cycle regulator protein, putative	N/A	1885.32	2825.74	1747.06	2632.77	1071.82	869.108	1470.64	1965.18	5085.95	3570.51	1871.65	671.056	1.27681	1.4323	0.346951	0.73932	0.578935	1.2836	0.206399	0.109622	6.55221e-05	0.129604	0.0227624	0.201046	0.349872	0.24827	0.000873103	0.273176	0.0917181	0.345724
PF3D7_1026400	cell division cycle protein 20 homolog, putative	CDC20	143.63	72.271	68.119	81.413	233.813	160.879	121.792	74.461	43.21	64.151	117.49	147.777	1.14634	0.978086	1.35564	1.18982	1.80007	1.07484	0.331839	0.447942	0.150921	0.285184	0.0205246	0.418664	0.438033	0.486056	0.296696	0.40893	0.0851037	0.477333
PF3D7_0619400	cell division cycle protein 48 homologue, putative	N/A	20493.2	13294.6	30039.3	32393.7	37819.8	32269.4	22107.3	20571.6	14375.2	39908.8	42784.2	37423.9	0.92708	0.646699	2.08764	0.811818	0.884043	0.862369	0.373827	0.0542154	0.00506704	0.213341	0.311664	0.281092	0.459378	0.162455	0.0312172	0.355841	0.425974	0.405915
PF3D7_1216600	cell traversal protein for ookinetes and sporozoites	CelTOS	5113.93	992.993	683.896	90.187	623.84	4749.36	2779.01	2267.25	439.066	66.429	183.252	1024.79	1.83198	0.444217	1.5255	1.25487	3.08658	4.54021	0.0176168	0.00162129	0.0730826	0.224462	3.67284e-05	4.64406e-08	0.0762255	0.0128939	0.195092	0.365079	0.000525193	1.23774e-06
PF3D7_0702900	centrin, putative	N/A	6548.6	11662.2	3066.53	9633.43	4749.23	1266.51	5936.64	3050.78	6371.12	4317.27	7217.7	2860.8	1.10261	3.79931	0.483492	2.22378	0.659314	0.447978	0.383532	1.26798e-06	0.00412309	0.00258405	0.0622155	0.00178581	0.463624	2.59622e-05	0.0267583	0.018656	0.177193	0.0138821
PF3D7_0107000	centrin-1	CEN1	8429.4	7876.03	4979	19767	12863.7	9697.41	9187.55	5796.43	3832.35	7727.28	13296.1	6785.97	0.917726	1.3572	1.29712	2.5527	0.967542	1.42732	0.360219	0.149961	0.190724	0.000504549	0.432707	0.11197	0.452586	0.295689	0.336508	0.00498498	0.481805	0.251593
PF3D7_1446600	centrin-2	CEN2	23876.9	15667.7	12819.2	26628.7	35458.4	40290.2	36806.7	17936.1	13017.3	18629.9	33119.9	25231.7	0.648973	0.873706	0.984809	1.42873	1.07055	1.59617	0.0556049	0.296998	0.457614	0.111299	0.424243	0.0532003	0.16502	0.417058	0.489157	0.250885	0.47907	0.16081
PF3D7_1027700	centrin-3	CEN3	4252.9	5135.11	4825.39	8089.04	9494.31	6049.24	6753.94	3838.58	4156.7	5412.51	11676.9	5385.52	0.63119	1.33554	1.15984	1.49207	0.813533	1.12262	0.0453422	0.163729	0.31684	0.0846833	0.215535	0.359305	0.145314	0.311077	0.428978	0.212864	0.357623	0.45205
PF3D7_1105500	centrin-4	CEN4	8346.01	14607.2	8363.91	26354.9	16248.1	10981.7	10844.2	5062.05	9017.27	15057.1	21440.5	9225.78	0.770207	2.87618	0.927758	1.749	0.758137	1.18976	0.162951	0.000102331	0.374815	0.0261619	0.149473	0.285243	0.310287	0.00127768	0.459639	0.100882	0.295232	0.408948
PF3D7_0504700	centrosomal protein CEP120, putative	CEP120	924.76	3564.14	5253.35	1674.34	284.254	200.059	286.241	1740.04	809.495	392.239	232.038	1585.9	3.0356	2.03318	6.31355	4.05971	1.20088	0.140932	4.70258e-05	0.00662414	3.62919e-11	3.87679e-07	0.274093	9.95015e-13	0.000655016	0.0380876	1.4852e-09	8.75134e-06	0.401586	4.95414e-11
PF3D7_0603800	NdP2 protein, putative	CEP76	1565.78	220.169	351.418	1066.37	4337.82	4442.82	1854.09	972.801	199.237	622.284	3671.06	4233.12	0.84677	0.246067	1.67317	1.68418	1.18026	1.04922	0.259575	2.22117e-07	0.0373347	0.0354689	0.29503	0.452503	0.392032	5.21519e-06	0.127832	0.123809	0.415684	0.487829
PF3D7_0709100	Cg1 protein	N/A	3118.86	5709.51	5585.36	8604.32	10913.5	7625.75	4297.79	2343.73	3871.49	8545.24	10925.2	6420.82	0.727428	2.42064	1.43964	1.00689	0.998933	1.18687	0.1178	0.000971956	0.106244	0.489063	0.477791	0.288199	0.259005	0.00855818	0.24347	0.497462	0.494471	0.4111
PF3D7_0709300	mediator of RNA polymerase II transcription subunit 14, putative	MED14	4743.94	4768.11	7156.41	5004.75	2277.45	1770.35	2552.45	6436.93	4206.55	4754.57	3393.53	2384.82	1.84945	0.741765	1.69681	1.05232	0.673797	0.745259	0.0161984	0.132105	0.0334387	0.448338	0.0722829	0.13572	0.0719838	0.27601	0.119012	0.486166	0.19379	0.280331
PF3D7_1232500	CG2-related protein, putative	N/A	31338.7	1226.65	2784.14	6011.69	49785.6	54103.5	38646.7	20500.1	1153.98	3837.44	17815.6	54159.1	0.811035	0.0610034	2.38055	1.56266	2.79168	0.998974	0.212342	6.26409e-24	0.00118624	0.0619051	0.000154926	0.47785	0.355052	7.82172e-22	0.0100757	0.176595	0.001841	0.494473
PF3D7_0709400	Cg7 protein	N/A	920.795	1305.34	1638.18	2051.88	2700.46	1333.95	1033.14	875.554	932.665	1839.15	2345.83	2446.45	0.894075	1.477	1.7353	1.114	1.1494	0.550278	0.326022	0.0904404	0.0279101	0.369619	0.328402	0.0146028	0.434496	0.221618	0.105556	0.457209	0.435874	0.0669483
PF3D7_0708700	cytochrome c oxidase subunit 4, putative	COX4	7979.13	7155.15	9253.18	13045	15594	14272.3	11850.9	6037.45	8848.99	12777.3	17529.1	11296.4	0.674046	1.18435	1.04554	1.02091	0.889782	1.2628	0.0724639	0.290785	0.457469	0.491287	0.319865	0.217791	0.194058	0.412893	0.489151	0.498042	0.430709	0.359691
PF3D7_1436600	cGMP-dependent protein kinase	PKG	2933.03	149.216	189.439	1019.03	8463.25	12964.7	5007.91	1674.57	133.076	619.337	3650.28	7927	0.587938	0.102756	1.35248	1.6186	2.30852	1.63333	0.0259007	1.66021e-16	0.152878	0.0480229	0.00169672	0.0448858	0.100289	1.21326e-14	0.298933	0.150861	0.0133465	0.144469
PF3D7_1209500	cGMP-specific 3',5'-cyclic phosphodiesterase alpha	PDEalpha	939.422	199.258	139.465	281.183	2269.88	5157.58	2260.36	718.712	132.073	185.889	1258.06	3405.64	0.422614	0.301984	1.04652	1.44807	1.78682	1.51033	0.000899888	7.83001e-06	0.456144	0.102478	0.0218632	0.0781553	0.00803048	0.000133586	0.488686	0.238617	0.0892088	0.203356
PF3D7_1470500	cGMP-specific 3',5'-cyclic phosphodiesterase delta	PDEdelta	1181.39	850.056	480.005	1343.3	1299.99	1599.54	1050.46	735.32	188.572	1010.17	911.009	974.315	1.12147	1.15081	2.35297	1.32126	1.41429	1.62422	0.360669	0.32682	0.00136046	0.173368	0.118317	0.0468033	0.452797	0.434883	0.0112483	0.321085	0.25976	0.148329
PF3D7_1321600	cGMP-specific 3',5'-cyclic phosphodiesterase gamma, putative	PDEgamma	1701.53	608.219	156.957	285.583	881.432	2908.53	1782.21	1032.28	88.651	167.533	501.42	1519.95	0.95542	0.599094	1.59149	1.6075	1.71792	1.89745	0.41511	0.0302051	0.0543428	0.0505235	0.0302887	0.0128474	0.476421	0.111471	0.16267	0.155815	0.111637	0.0610989
PF3D7_1334200	chaperone binding protein, putative	N/A	802.766	1395.95	1526.16	919.352	315.15	214.375	371.714	1220.77	1697.69	734.581	394.049	221.369	2.07993	1.14057	0.900536	1.24268	0.813013	0.971873	0.00526325	0.338392	0.335323	0.235014	0.214869	0.438975	0.0322071	0.441447	0.439785	0.373488	0.357185	0.483807
PF3D7_0816600	chaperone protein ClpB1	ClpB1	758.908	3138.76	8281.25	5191.36	1503.86	1170.06	688.516	788.478	3070.05	5948.75	2537.51	1558.24	1.09832	3.8875	2.68272	0.873252	0.597082	0.755176	0.388845	8.46507e-07	0.00026508	0.296357	0.029394	0.146253	0.466143	1.78866e-05	0.00292122	0.416541	0.10944	0.291794
PF3D7_0409400	chaperone protein DnaJ	DnaJ	2098.51	4644.99	6432.21	3898.06	772.343	1411.6	1858.39	2743.42	3441.42	5546.19	1369.29	1168.47	1.12733	1.68676	1.86233	0.704265	0.572754	1.20333	0.353741	0.0350454	0.0152238	0.0965632	0.0207735	0.271676	0.449724	0.122804	0.069026	0.230704	0.0858439	0.399874
PF3D7_0920100	chaperone, putative	N/A	979.56	2722.19	1283.23	2381.76	540.933	454.678	833.125	999.985	2769.7	2263.2	991.856	519.025	1.17016	2.67945	0.46846	1.05177	0.557813	0.882217	0.305678	0.0002694	0.00294013	0.449075	0.0164941	0.309063	0.422218	0.00295753	0.0206212	0.486471	0.0728486	0.42434
PF3D7_1252200	chitinase	CHT1	4172.95	377.87	248.876	77.567	851.229	4944.86	3053.52	1442.35	545.929	81.39	365.918	1201.34	1.36334	0.274791	0.481365	0.96466	2.23232	4.04691	0.146244	1.61604e-06	0.0039357	0.428529	0.00247684	4.10693e-07	0.291794	3.23576e-05	0.0258758	0.480271	0.018038	9.23143e-06
PF3D7_0702600	chitinase, fragment	N/A	2790.26	1067.21	988.614	119.927	212.983	1078.45	1878.54	1646.34	1708.71	332.982	168.326	331.475	1.47835	0.653592	0.58509	0.407802	1.22758	3.08204	0.0899102	0.0584989	0.0248762	0.000579918	0.248616	3.7544e-05	0.220643	0.170019	0.0975366	0.00559218	0.383946	0.000535407
PF3D7_0709000	chloroquine resistance transporter	CRT	7244.69	12328.2	7395.63	4684.12	2603.72	2398.52	6560.68	9551.02	15478	9101.01	3774.08	1769.58	1.10382	1.29	0.478719	0.516105	0.692172	1.35001	0.382033	0.196107	0.00371228	0.00799399	0.0864239	0.154416	0.462968	0.341556	0.0247738	0.0435474	0.215354	0.300697
PF3D7_1401800	choline kinase	CK	25182.8	13415.9	19105	21734.8	42075.3	45533.2	44801	21580.8	18593.4	25214.9	37040.1	50763.7	0.562371	0.622106	1.02748	0.862129	1.13584	0.897018	0.017723	0.0406264	0.482172	0.280758	0.343831	0.330255	0.0766015	0.13559	0.495501	0.405648	0.444317	0.437087
PF3D7_0628300	choline/ethanolaminephosphotransferase, putative	CEPT	36313.3	6807.24	31336.3	30305.3	51908.6	51707.9	59690.1	33159.4	25447.1	39328.3	39476.5	45451.3	0.608543	0.205898	1.23119	0.770729	1.3147	1.13757	0.0342262	6.5745e-09	0.245315	0.163546	0.177948	0.341827	0.120919	2.00883e-07	0.381392	0.31088	0.32576	0.443259
PF3D7_1316600	choline-phosphate cytidylyltransferase	CCT	13487.4	4324.48	6751.05	7200.88	20693.9	27106.3	15803.6	11282.9	5281.9	5680.07	11405.6	22477.5	0.853693	0.384668	1.27674	1.26649	1.81237	1.20568	0.269067	0.000273402	0.206452	0.214746	0.0193526	0.269375	0.398084	0.00299523	0.349908	0.357021	0.0815513	0.398336
PF3D7_0623000	chorismate synthase	CS	1010.65	2878.27	4235.66	3981.22	3055.32	2003.99	1431.39	1608.98	5038.11	5884.11	4031.65	2481.77	0.71159	1.77658	0.841567	0.678071	0.759498	0.809579	0.103024	0.0229549	0.252507	0.0754349	0.150966	0.210489	0.239307	0.0922618	0.386848	0.198849	0.29673	0.353569
PF3D7_1433300	histone-binding protein RBBP7, putative	RBAP46	2738.08	1442.38	1499.03	2417.63	7062.81	10111	5934.49	3309.76	3104.5	3512.75	6798.89	7592.81	0.463863	0.440103	0.487288	0.690605	1.03866	1.33047	0.00263923	0.00145583	0.00447508	0.0851578	0.466812	0.167099	0.0189703	0.0118484	0.028529	0.213524	0.491752	0.314541
PF3D7_0110700	chromatin assembly factor 1 subunit C, putative	CAF1C	9706.64	23358.8	18135.9	21985.4	7148.09	10111.4	7893.65	5809.35	12774.6	21951	10884.2	7700.05	1.22888	4.00771	1.4188	1.00156	0.657618	1.31205	0.247419	4.90216e-07	0.116084	0.481523	0.0610987	0.179828	0.382919	1.08725e-05	0.257032	0.495398	0.175161	0.327298
PF3D7_0501800	chromatin assembly factor 1 subunit A	CAF1A	981.681	983.214	1368.8	2365.25	2152.5	1373.01	832.914	709.886	624.824	1363.33	2281.59	2090.64	1.17291	1.37169	2.14167	1.72075	0.944105	0.661166	0.302748	0.141311	0.00388055	0.0298897	0.398635	0.0634503	0.420814	0.286381	0.0255927	0.110591	0.470144	0.179229
PF3D7_1329300	chromatin assembly factor 1 subunit B, putative	CAF1B	127.048	107.276	141.209	293.835	428.879	254.025	144.599	73.054	206.365	405.775	634.074	296.625	0.897979	1.34733	0.720594	0.741217	0.690026	0.868485	0.331638	0.156107	0.11129	0.131542	0.0846933	0.289648	0.437859	0.302918	0.250885	0.275487	0.212864	0.412088
PF3D7_1104200	chromatin remodeling protein	SNF2L	10685.2	6562.7	7939.05	6840.25	8599.1	6377.81	7142.94	12383.6	4257.34	5886.93	8375.96	8009.98	1.49401	0.530916	1.85937	1.1612	1.02655	0.796925	0.0839686	0.0104897	0.0154424	0.315347	0.483448	0.194655	0.211815	0.0530002	0.0696985	0.42811	0.495887	0.340112
PF3D7_1023900	chromodomain-helicase-DNA-binding protein 1 homolog, putative	CHD1	3345.34	3038.13	6310.19	2264.68	5160.55	4483.54	1942.61	2604.8	1113.44	1660.9	2591.32	16310.9	1.71203	1.16475	5.55745	1.35776	1.98091	0.276091	0.0311391	0.3115	6.77988e-10	0.149623	0.00855789	1.7533e-06	0.113504	0.425913	2.35006e-08	0.295364	0.0458561	3.47982e-05
PF3D7_0304600	circumsporozoite (CS) protein	CSP	176.018	291.57	659.851	547.093	415.781	171.04	154.382	132.388	758.094	299.932	210.422	182.112	1.119	2.00836	0.874838	1.75649	1.86168	0.947126	0.363617	0.00748192	0.298596	0.0252507	0.0152715	0.403038	0.454071	0.0415876	0.418173	0.0985814	0.0691436	0.471874
PF3D7_0315200	circumsporozoite- and TRAP-related protein	CTRP	250.747	43.294	92.575	30.944	50.21	82.223	149.403	159.319	60.641	37.633	39.481	62.016	1.57309	0.372135	1.36508	0.896167	1.15923	1.22626	0.0590638	0.000175276	0.145204	0.32903	0.317509	0.249831	0.171215	0.00204828	0.290628	0.4362	0.429358	0.384793
PF3D7_1022500	citrate synthase, mitochondrial, putative	CS	11821.7	4438.21	4938.05	9875.27	12673.2	20187.2	18207.8	7997.55	3786.68	9437.62	11217.5	14589.9	0.649793	0.556359	1.30192	1.04624	1.12945	1.38292	0.0561117	0.0161157	0.187165	0.456518	0.351256	0.134903	0.165841	0.0717762	0.333547	0.488821	0.448315	0.279226
PF3D7_0609200	citrate synthase-like protein, putative	N/A	1950.03	5053.01	3276.76	1753.24	1897.93	3366.08	3239.29	2940.74	6417.92	3668.97	1855.56	2795.09	0.605337	1.71211	0.512601	0.48164	1.0225	1.20231	0.0328222	0.0311263	0.00747755	0.00395956	0.489069	0.27268	0.11756	0.113504	0.0415775	0.0259734	0.497462	0.400656
PF3D7_1223800	citrate/oxoglutarate carrier protein, putative	YHM2	2417.86	3615.41	2762.86	2515.49	1858.77	1091.3	2483.18	3589.93	6073.28	4021.07	2509.92	1079.08	0.973984	1.00705	0.457317	0.628055	0.74342	1.01105	0.442025	0.489282	0.00225444	0.0436752	0.133811	0.49492	0.484807	0.497462	0.0167608	0.142218	0.277764	0.49877
PF3D7_1473300	CKK domain-containing protein, putative	N/A	90.86	69.032	78.919	152.967	114.053	87.56	83.036	74.344	61.234	81.088	89.174	82.617	1.07082	0.946783	1.20082	1.66631	1.2125	1.04497	0.423881	0.402538	0.27415	0.0385425	0.262773	0.458234	0.478938	0.471642	0.401647	0.130586	0.394236	0.489231
PF3D7_1367200	CLAMP domain-containing protein, putative	N/A	47.058	75.838	82.744	38.999	39.806	42.196	37.31	33.421	33.448	34.499	39.515	40.987	1.15056	1.72021	1.81781	1.07343	1.00432	1.01771	0.327101	0.0299645	0.0188554	0.420497	0.485424	0.495748	0.435071	0.110795	0.0800697	0.477835	0.496428	0.498998
PF3D7_1449100	CLASP domain-containing protein, putative	N/A	2266.92	645.68	529.71	1242.82	4439.33	6375.61	3017.32	1658.82	347.586	905.856	2782.8	4464.11	0.753543	0.398479	1.48642	1.3613	1.58937	1.42559	0.144492	0.000432674	0.0868014	0.147474	0.0548693	0.112794	0.289825	0.00438424	0.215921	0.293135	0.163644	0.252515
PF3D7_1246300	protein KIC4	KIC4	2396.95	201.515	169.344	336.243	2204.04	3496.13	2462.4	2450.74	271.308	253.275	889.504	2767.02	0.973714	0.0916678	0.657997	1.29625	2.43288	1.26093	0.441634	5.26357e-18	0.0613472	0.191377	0.000914589	0.219355	0.484803	4.37014e-16	0.175591	0.337129	0.00812524	0.360975
PF3D7_1219100	clathrin heavy chain, putative	CHC	1437.4	1016.48	2169.3	2151.93	3774.59	2508.1	1180.27	1407.82	1165.91	1834.09	2705.82	3047.05	1.21291	0.726963	1.84125	1.17081	1.39095	0.824692	0.262389	0.117351	0.0168502	0.304992	0.130476	0.230011	0.393865	0.258559	0.074112	0.421873	0.274288	0.369911
PF3D7_1435500	clathrin light chain, putative	CLC	3375.54	4418.77	2044.53	7288.55	2908.27	1798.1	2415.85	4040.99	3896.91	4577.32	4251.75	1569.03	1.39279	1.0929	0.527905	1.58887	0.686076	1.1435	0.129484	0.395619	0.00993948	0.0549927	0.0815628	0.335059	0.27307	0.468801	0.051007	0.163831	0.208348	0.439701
PF3D7_1030200	claudin-like apicomplexan microneme protein, putative	CLAMP	31515.1	905.95	1309.6	1069.27	41917.6	48303.8	37565	19073.7	1201.29	650.807	13168.5	33518.4	0.839065	0.0487679	1.08819	1.61756	3.17855	1.44075	0.249129	1.42714e-27	0.401563	0.0482524	2.35628e-05	0.10574	0.38423	2.08586e-25	0.471375	0.151222	0.000354684	0.242771
PF3D7_1438500	cleavage and polyadenylation specificity factor subunit 3, putative	CPSF3	1488.87	2089.26	3016.27	2075.6	927.164	908.45	1145.89	1386.42	3276.47	3217.33	1143.57	772.806	1.29231	1.4978	0.92123	0.648063	0.815271	1.16953	0.194343	0.0825829	0.365313	0.0550463	0.217767	0.306349	0.339968	0.2098	0.45472	0.163899	0.359691	0.422641
PF3D7_1419900	YTH domain-containing protein 1, putative	YTH1	1094.96	1056.96	746.706	726.154	404.943	637.803	872.619	1009.46	1569.41	862.153	446.465	462.194	1.24703	1.04591	0.4846	0.84701	0.912468	1.35876	0.231208	0.456973	0.00422342	0.259902	0.352586	0.14901	0.370728	0.48893	0.0272811	0.392298	0.449188	0.294785
PF3D7_0109200	cleavage and polyadenylation specificity factor subunit 5, putative	CFIM25	2021.43	6421.2	4557.5	6562.58	4867.28	3157.45	2888.83	2386.77	8859.48	9421.12	5360.07	2746.62	0.702565	2.67248	0.515887	0.697442	0.908539	1.14811	0.0950984	0.000278837	0.00796105	0.0907616	0.346891	0.329851	0.228924	0.00304322	0.043406	0.222182	0.446002	0.436809
PF3D7_0318600	cleavage and polyadenylation specificity factor, putative	N/A	3091.15	1147.19	1899.04	1215.99	645.092	2815.45	2919.92	2735.08	1444.88	1641.06	647.133	2053.86	1.0581	0.424794	1.3086	0.745139	0.996976	1.36595	0.440633	0.000957542	0.182303	0.135595	0.475008	0.144689	0.484574	0.00845238	0.329422	0.280146	0.493648	0.290081
PF3D7_0620500	cleavage stimulation factor subunit 1, putative	N/A	4107.49	1541.7	1734.85	2300.18	3082.59	4749.04	2565	2442.78	1746.7	1242.57	1701.36	2798.6	1.59499	0.634935	0.993316	1.83318	1.79874	1.6902	0.0534848	0.0473892	0.469791	0.0175156	0.0206555	0.0344869	0.16137	0.149522	0.492346	0.0759018	0.0855012	0.121499
PF3D7_0303100	CLP1 P-loop domain-containing protein, putative	N/A	1543.04	574.081	1110.84	662.011	3427.47	5588.74	1629.15	1014.81	1537.3	644.007	1668.19	3592.07	0.948023	0.576338	0.72735	1.02684	2.03725	1.55166	0.404344	0.0219107	0.117724	0.483051	0.00649293	0.0650381	0.472354	0.089356	0.258986	0.495775	0.0376059	0.181564
PF3D7_1137300	CLPTM1 domain-containing protein, putative	N/A	9687.82	13660.3	10935.9	7684.14	4292.94	5156.93	7516.85	10298.5	11366.4	6827.88	5372.41	3338.97	1.28776	1.32563	0.96221	1.12492	0.800108	1.54005	0.19782	0.170368	0.424975	0.356584	0.198591	0.068503	0.343045	0.318315	0.479346	0.451233	0.343731	0.187674
PF3D7_1236100	clustered-asparagine-rich protein	CARP	5543.49	7325.09	10293.1	7118.35	6886.44	3847.92	4023.91	5959.98	11933.6	7399.07	10618.1	5795.04	1.37508	1.22807	0.862837	0.962198	0.649478	0.665577	0.139351	0.248164	0.281745	0.424957	0.0559165	0.0664529	0.284423	0.383573	0.406371	0.479346	0.1656	0.184072
PF3D7_0715100	C-Myc-binding protein, putative	MYCBP	4263.85	2984.6	947.701	347.835	1429.42	6427.74	3967.35	2129.71	712.214	329.237	537.792	1509.39	1.07422	1.39667	1.31864	1.05224	2.57617	4.20062	0.419462	0.127405	0.175187	0.448451	0.000449122	2.06282e-07	0.477468	0.27072	0.323035	0.486238	0.00452776	4.87514e-06
PF3D7_0606700	coatomer alpha subunit, putative	N/A	565.758	431.89	815.303	1138	1097.48	1044.35	693.881	654.956	447.6	1439.43	1187.13	1224.46	0.822376	0.672169	1.77504	0.794417	0.926215	0.856115	0.226979	0.0711038	0.0231235	0.191575	0.372568	0.27241	0.367214	0.191893	0.0927512	0.337331	0.458763	0.400444
PF3D7_1429800	coatomer subunit beta, putative	N/A	7753.64	5081.55	5563.59	6798.07	10106.5	10413.4	7525.27	8825.62	4413.55	6780.63	10319.7	9933.76	1.03024	0.576993	1.259	1.00256	0.979398	1.04815	0.47836	0.0221233	0.220972	0.48294	0.449832	0.453949	0.494543	0.0899502	0.362432	0.495741	0.486692	0.488163
PF3D7_0905900	coatomer subunit beta, putative	SEC27	45.812	36.435	55.82	78.198	102.411	51.422	38.098	37.529	46.67	49.8	74.919	60.857	1.11771	0.982636	1.12449	1.37079	1.26738	0.892967	0.365158	0.454492	0.357089	0.141838	0.214015	0.324431	0.454639	0.488202	0.45134	0.286878	0.356365	0.433769
PF3D7_1134800	coatomer subunit delta	N/A	2902.93	2665.05	2492	2800.57	4204.98	3919.49	3416.72	3521.16	3869.45	3381.44	4358.94	3193	0.850823	0.758614	0.646472	0.829568	0.964905	1.22559	0.26512	0.149995	0.0540776	0.236441	0.428884	0.250446	0.395901	0.29572	0.162254	0.374443	0.480399	0.385103
PF3D7_0808400	coatomer subunit epsilon, putative	SEC28	4351.33	4752.99	2138.96	4814.44	4391.44	5294.27	6439.27	3968.64	3922.09	3510.74	6349.16	4385.2	0.677125	1.19638	0.548451	1.36853	0.693006	1.20602	0.07473	0.27857	0.01417	0.14316	0.0871016	0.269044	0.19766	0.404187	0.0655506	0.288485	0.216362	0.398084
PF3D7_1145100	coatomer subunit gamma, putative	SEC21	3379.39	1924.24	1938.87	2864	4325.89	4396.84	3896.26	3839.58	1969.16	2474.12	4138.19	3680.44	0.86827	0.504448	0.984823	1.1559	1.04505	1.19322	0.289345	0.00637622	0.457633	0.321171	0.458124	0.281741	0.411888	0.0371333	0.489157	0.431602	0.489213	0.406371
PF3D7_0415400	coatomer subunit zeta, putative	N/A	40850.2	24556.6	33892.6	36169.2	41263.2	31976.4	50106.8	38188.9	44103.7	33911.2	49759	37885.7	0.815365	0.643268	0.768617	1.06653	0.829357	0.844136	0.217888	0.0521619	0.161143	0.42949	0.23616	0.255989	0.359736	0.158829	0.308344	0.480585	0.374241	0.38936
PF3D7_1405500	COBW domain-containing protein 1, putative	CBWD1	2682.64	4537.8	2573.36	2003.41	446.044	430.405	2040.81	3550.39	2594.13	1769.68	666.01	475.854	1.31033	1.27613	0.992075	1.1301	0.683005	0.909671	0.181058	0.206936	0.46802	0.35049	0.0791779	0.348529	0.328338	0.350378	0.491927	0.447842	0.204913	0.44682
PF3D7_0807400	coenzyme Q-binding protein COQ10 homolog, mitochondrial	COQ10	2932.16	1338.72	739.294	1331.87	2182.68	4403.27	3278.24	1554.91	1027.59	1095.15	1481.21	1959.58	0.895308	0.863205	0.726583	1.21098	1.46482	2.22992	0.327794	0.282258	0.116984	0.264234	0.0953432	0.00250656	0.435484	0.406784	0.258159	0.395304	0.229272	0.0182084
PF3D7_0829100	coiled-coil domain-containing protein 124, putative	CCDC124	7247.22	10561.7	13951.3	9589.63	4769.12	3807.82	5396.1	9200.76	13054	7874.84	8004.45	4066.06	1.34131	1.14751	1.06859	1.21702	0.597213	0.936913	0.159959	0.330524	0.426792	0.258474	0.0294463	0.388154	0.307278	0.437145	0.479698	0.391101	0.109551	0.465838
PF3D7_0109600	cold-shock protein, putative	CoSP	3144.01	12360.1	8719.01	4969.42	1597.05	1956.73	2533.28	3499.49	11755.6	9541.91	2427.03	1627.6	1.2385	3.51368	0.742277	0.522141	0.661914	1.19888	0.23872	4.78476e-06	0.132631	0.00894831	0.063953	0.276073	0.375983	8.61745e-05	0.276617	0.0473086	0.179928	0.402783
PF3D7_1403100	condensin complex subunit 1, putative	CAPD2	979.899	690.339	1775.65	2270.95	2950.56	2463.9	1217.09	682.955	377.763	1437.82	2215.76	3766.02	0.80941	1.01042	4.45504	1.56884	1.3275	0.656731	0.210275	0.49404	6.724e-08	0.0602077	0.169097	0.0605197	0.35342	0.498537	1.73381e-06	0.173486	0.316966	0.174086
PF3D7_1304000	condensin complex subunit 2, putative	CAPH	3514.01	1576.91	1788.28	3334.65	7390.76	8246.18	5721.15	2798.19	1199.84	3567.13	7388.43	7058.22	0.616055	0.567485	1.4797	0.935313	1.00031	1.16766	0.0376777	0.0191809	0.0893823	0.385823	0.479753	0.308357	0.128604	0.0810042	0.219842	0.464889	0.494959	0.423917
PF3D7_1135600	condensin-2 complex subunit D3, putative	CAPD3	242.846	479.474	627.216	618.188	393.681	240.524	212.813	110.184	590.076	516.667	387.992	326.333	1.12501	3.72221	1.0602	1.18681	1.01368	0.757345	0.356476	1.80944e-06	0.437838	0.28826	0.498614	0.148609	0.451157	3.57559e-05	0.483498	0.411106	0.499512	0.294436
PF3D7_1448200	condensin-2 complex subunit G2, putative	CAPG2	56.687	49.897	79.076	44.223	92.459	67.884	52.383	40.665	49.148	41.012	50.301	62.871	1.05392	1.13958	1.3939	1.04736	1.53909	1.0556	0.446197	0.33952	0.128882	0.455009	0.0687967	0.443959	0.485467	0.442098	0.272326	0.488392	0.188136	0.485228
PF3D7_0204000	condensin-2 complex subunit H2, putative	CAPH2	330.479	688.042	954.354	1143.02	594.98	301.303	276.748	277.023	504.07	955.347	611.518	540.301	1.17664	2.35875	1.84815	1.19109	0.974136	0.578928	0.298814	0.00132193	0.0162999	0.283893	0.442244	0.02276	0.418216	0.0110072	0.0722828	0.408025	0.484807	0.0917181
PF3D7_0105100	conserved Apicomplexan protein, unknown function	N/A	719.138	2997.71	1581.98	4881.48	1924.39	1050.34	1198.48	518.697	2245.52	3635.86	2799.49	928.233	0.60899	5.55557	0.707992	1.34009	0.690493	1.12779	0.0344251	6.83099e-10	0.099821	0.160752	0.0850681	0.353204	0.121365	2.36261e-08	0.235262	0.308023	0.213366	0.449564
PF3D7_1105800	conserved Apicomplexan protein, unknown function	N/A	7097.38	13631.1	14493.8	10414.5	11620.3	14583.8	10117.6	6024.17	15977.2	12777.3	11786.1	12830.5	0.702298	2.25742	0.907307	0.81547	0.985961	1.13636	0.0948698	0.00218678	0.345106	0.218023	0.459267	0.343225	0.228552	0.0164078	0.445077	0.359847	0.48954	0.443971
PF3D7_1326700	ubiquitin-activating enzyme, putative	N/A	2206.16	1414.16	1681.52	1797.31	2130.64	3465.33	2147.39	1937.57	1120.69	946.845	1128.4	2377.25	1.02702	0.733369	1.48873	1.87349	1.86676	1.45251	0.482796	0.123622	0.0859298	0.0144258	0.0149018	0.100542	0.495728	0.266003	0.214713	0.0664818	0.0679549	0.236097
PF3D7_1130500	conserved oligomeric Golgi complex subunit 2, putative	COG2	4704.25	5371.88	5282.4	10334.9	10816.5	9941.3	6304.68	3114.96	3794.06	7011.49	8624.56	8444.14	0.747251	1.71866	1.38953	1.47218	1.25333	1.17673	0.137804	0.0301835	0.131255	0.0923504	0.225773	0.298719	0.282772	0.111414	0.275158	0.224805	0.36631	0.418173
PF3D7_1335700	conserved oligomeric Golgi complex subunit 3, putative	COG3	1836.46	1645.46	2121.33	2845.22	3716.83	3231.43	2337.6	1521.21	2144.47	2159.97	2920.04	4121.25	0.788106	1.08033	0.989342	1.31336	1.27029	0.785508	0.183919	0.411577	0.464111	0.178895	0.211642	0.180807	0.330773	0.475176	0.491034	0.326272	0.354423	0.328172
PF3D7_0615800	conserved oligomeric Golgi complex subunit 4, putative	COG4	476.67	520.629	1004.21	1174.56	1870.72	1259.91	478.027	397.978	660.513	1052.78	1602.86	1576.01	0.997315	1.28965	1.50004	1.1128	1.16426	0.802847	0.475491	0.196376	0.0817765	0.371068	0.312029	0.202004	0.493648	0.341873	0.208725	0.458119	0.426253	0.346536
PF3D7_1465100	conserved oligomeric Golgi complex subunit 6, putative	COG6	2341.53	1280.52	1732.77	4168.28	8071.23	5436.49	2759.91	1436.25	1024.08	1701.18	5378.42	4810.94	0.849902	0.893465	1.67436	2.42775	1.49809	1.12929	0.263857	0.325146	0.0371279	0.000938224	0.0824806	0.351438	0.395034	0.433983	0.127413	0.00830729	0.209624	0.448395
PF3D7_1105900	conserved Plasmodium membrane protein, unknown function	N/A	147.754	302.782	138.213	191.115	129.356	240.035	218.095	218.696	274.055	361.265	84.716	105.881	0.713514	1.34437	0.548525	0.561529	1.39639	2.00736	0.10476	0.157989	0.0141873	0.017491	0.127552	0.00751879	0.241659	0.30496	0.0655992	0.0758655	0.27087	0.0417263
PF3D7_0524200	conserved Plasmodium membrane protein, unknown function	N/A	5062.33	2266.1	351.326	690.885	3336.76	9029.14	4974.42	3322.19	503.526	583.179	1526.64	2200.09	1.01758	0.684531	0.713023	1.17658	2.16441	4.06596	0.49593	0.0803576	0.104315	0.298881	0.00346765	3.76925e-07	0.498998	0.206584	0.24097	0.418235	0.0235251	8.53898e-06
PF3D7_0514500	conserved Plasmodium membrane protein, unknown function	N/A	2118.75	6838.28	2773.52	735.633	1928.62	1978.84	1946.21	2297.43	1858.57	1192.71	1117.7	652.427	1.08743	2.95482	1.48529	0.62519	1.70786	2.9514	0.402531	6.96729e-05	0.0872323	0.0421884	0.0317525	7.08446e-05	0.471642	0.000919578	0.2165	0.13899	0.114948	0.000931554
PF3D7_0305300	transporter, putative	N/A	2210.56	1714.49	1321.03	1041.71	1288.25	1593.38	1958.72	2286.86	1876.92	1312.3	1169.04	1109.62	1.1268	0.75247	0.708003	0.797931	1.09959	1.4255	0.354365	0.14334	0.09983	0.195895	0.387262	0.112836	0.450053	0.288727	0.235266	0.341367	0.465409	0.252574
PF3D7_1347300	conserved Plasmodium membrane protein, unknown function	N/A	749.034	1239.28	511.579	3117.7	1865.8	1028.9	1093.22	565.301	1081.71	1835.46	2444.89	827.248	0.692873	2.14084	0.485692	1.68855	0.765815	1.23598	0.0869937	0.0038965	0.00432432	0.0347547	0.157983	0.240979	0.216196	0.0256606	0.0278365	0.122156	0.30496	0.377841
PF3D7_0717000	conserved Plasmodium membrane protein, unknown function	N/A	1652.81	1387.33	381.784	3413.08	4133.02	2736.61	2424.63	1104.56	406.254	2109.07	4744.84	1724.74	0.685238	1.25023	0.943498	1.61053	0.87181	1.57754	0.0809079	0.228435	0.397752	0.0498288	0.294323	0.0578892	0.207259	0.36846	0.469748	0.154514	0.415247	0.169018
PF3D7_1005800	conserved Plasmodium membrane protein, unknown function	N/A	2627.7	240.596	59.498	349.746	4361.28	8673.35	5870.78	1448.41	102.087	152.344	2413.22	5128.54	0.45016	0.180523	0.66964	2.10199	1.79802	1.68753	0.00188737	3.80531e-10	0.0692962	0.0047207	0.0207267	0.0349189	0.0145467	1.35606e-08	0.189074	0.0297135	0.0856954	0.12255
PF3D7_0625500	conserved Plasmodium membrane protein, unknown function	N/A	244.936	614.255	139.653	502.503	232.595	270.389	238.943	209.961	267.117	167.248	315.189	207.571	1.0225	2.71722	0.566371	2.7278	0.759264	1.26747	0.489071	0.000223571	0.0188561	0.000212207	0.150709	0.213945	0.497462	0.00251982	0.0800697	0.00241059	0.296492	0.356307
PF3D7_1138300	conserved protein, unknown function	N/A	1069.87	3325.55	2070.27	3598.12	1180.95	1436.57	1191.19	767.5	2346.09	3457.61	2290.73	1068.78	0.90045	4.22589	0.883763	1.04032	0.521367	1.33555	0.335199	1.84352e-07	0.311266	0.464543	0.00882122	0.163718	0.439721	4.37644e-06	0.42582	0.49118	0.0467932	0.311076
PF3D7_1135300	plasma membrane resident transporter 1	PMRT1	3617.63	4049.59	2658.34	4403.81	4189.09	3896.71	4212.51	3368.42	4829.65	4025.1	5451.31	3041.78	0.859696	1.20071	0.552904	1.09347	0.769634	1.27856	0.277373	0.274262	0.0152424	0.39491	0.162299	0.205004	0.403749	0.401667	0.0690652	0.468571	0.309697	0.348973
PF3D7_1201700	conserved Plasmodium membrane protein, unknown function	N/A	1603.44	2025.7	1158.44	2935.37	2536.1	1913.88	1788.79	1350.12	964.177	1500.15	2226.11	1718.13	0.897946	1.49112	1.19603	1.93993	1.13753	1.11215	0.331589	0.0850367	0.27892	0.0104521	0.341883	0.371868	0.437812	0.213338	0.404399	0.0528622	0.443259	0.4585
PF3D7_1428000	conserved Plasmodium membrane protein, unknown function	N/A	5540.83	5786.24	2456.46	7530.71	17781.3	16565.2	10818.6	3885.63	3018.86	5656.57	18797	9489.76	0.513393	1.48595	0.815347	1.32976	0.946046	1.74345	0.00759181	0.0869802	0.217865	0.167573	0.401465	0.0268576	0.041997	0.216186	0.359736	0.315153	0.47136	0.102765
PF3D7_0530500	conserved Plasmodium membrane protein, unknown function	N/A	40.552	49.532	75.552	86.189	62.389	74.469	39.182	33.534	90.708	115.006	71.845	66.729	1.02057	1.27112	0.871054	0.796769	0.905199	1.08232	0.491761	0.210971	0.29326	0.194462	0.342057	0.409032	0.498198	0.353929	0.414515	0.340073	0.443383	0.474406
PF3D7_1336300	conserved Plasmodium membrane protein, unknown function	N/A	157.19	179.351	157.631	767.507	256.666	87.959	93.512	93.348	246.202	202.664	178.105	115.416	1.5265	1.7238	0.675602	3.4617	1.38135	0.807601	0.0727618	0.0294639	0.0736041	6.11168e-06	0.135784	0.207982	0.194594	0.109603	0.196046	0.000106975	0.280391	0.351194
PF3D7_1249000	conserved Plasmodium membrane protein, unknown function	N/A	1613.88	8897.72	4422.19	1665.24	407.515	655.658	1611.14	3787.41	8274.06	4371.15	636.802	524.956	1.00167	2.34027	0.53597	0.384732	0.655053	1.23667	0.481678	0.00144908	0.0114652	0.000274004	0.059434	0.240357	0.495402	0.0117995	0.056412	0.0030008	0.171974	0.377272
PF3D7_1023000	conserved Plasmodium protein, unknown function	N/A	5091.99	1643.72	1276.14	1520.89	4802.69	17428.2	13437.6	4243.86	2779.2	2086.41	3706.75	11312.8	0.380202	0.390973	0.464346	0.732387	1.29345	1.53927	0.00023409	0.000338443	0.00266964	0.122649	0.193482	0.0687433	0.00261791	0.00357802	0.0191432	0.264712	0.339088	0.188099
PF3D7_1242300	conserved Plasmodium membrane protein, unknown function	N/A	3724.03	15229.6	8582.73	10841.2	6796.55	5778.4	6474.14	3235.35	10717.2	15895.4	11077.2	5621.97	0.577008	4.67829	0.801336	0.682568	0.61453	1.02769	0.0221281	2.56283e-08	0.200119	0.0788416	0.0369585	0.481876	0.0899502	7.18046e-07	0.344994	0.204368	0.127092	0.495436
PF3D7_1437500	YrhK domain-containing protein, putative	N/A	1448.81	1179.2	939.315	3140.81	4828.85	4207.56	2582.97	988.769	2285.24	2911.01	4943.31	3417.85	0.565524	1.18775	0.41787	1.07822	0.976974	1.22922	0.0186119	0.287289	0.000784365	0.414297	0.44634	0.247105	0.0792184	0.410401	0.00719611	0.476194	0.485499	0.382832
PF3D7_1009100	conserved Plasmodium membrane protein, unknown function	N/A	147.685	316.34	296.743	180.692	150.584	102.427	221.725	188.918	1027.2	491.401	163.972	72.145	0.702842	1.59434	0.306985	0.400394	0.930225	1.30453	0.0953358	0.0536438	1.01917e-05	0.000460005	0.378408	0.18525	0.229272	0.161653	0.000168441	0.00461256	0.461196	0.331887
PF3D7_1009800	conserved Plasmodium membrane protein, unknown function	N/A	8374.24	8295.31	7083.37	4771.01	2398.18	3197.46	6323.63	15477	7493.09	6934.46	2863.78	2513.3	1.32288	0.536738	0.945515	0.689215	0.838986	1.26929	0.172252	0.0116195	0.40069	0.0840451	0.249023	0.212453	0.320067	0.0569587	0.471041	0.211938	0.384189	0.355182
PF3D7_0824800	conserved Plasmodium membrane protein, unknown function	N/A	3013.34	1984.86	1536.33	3129.89	2068.6	1805.74	1848.22	2909.77	1710.39	1184.83	1735.98	1813.77	1.62118	0.684893	0.899808	2.60533	1.18857	0.995637	0.0474592	0.0806391	0.334274	0.000388706	0.286452	0.473101	0.149684	0.206852	0.439199	0.00401717	0.409848	0.49324
PF3D7_0718700	conserved Plasmodium membrane protein, unknown function	N/A	428.362	5160.76	4082.42	5019.63	891.765	706.506	631.275	424.268	4252	4722.45	1921.92	774.974	0.691954	11.5316	0.960368	1.06257	0.471667	0.914657	0.086247	0	0.422301	0.434703	0.00316609	0.355761	0.215127	0	0.47838	0.482609	0.0218866	0.45081
PF3D7_1427400	conserved Plasmodium membrane protein, unknown function	N/A	2082.4	4569.1	4043.26	5743.12	6085.15	4773.57	3352.2	2049.66	6373.36	7692.35	8007.01	3841.52	0.624281	2.2141	0.635933	0.74748	0.760811	1.24091	0.0417239	0.00271102	0.0479445	0.138045	0.152411	0.236576	0.138133	0.0193864	0.150759	0.283106	0.298328	0.374581
PF3D7_0807200	conserved Plasmodium membrane protein, unknown function	N/A	2500.79	4301.3	3817.89	2193.56	1528.12	1612.32	1747.53	3295.58	7652.3	5555.22	2683.88	1431.23	1.42438	1.30283	0.500671	0.397769	0.573799	1.12416	0.113375	0.186495	0.00591138	0.000422903	0.0211006	0.357473	0.253351	0.333008	0.0351425	0.00430621	0.0868334	0.451441
PF3D7_0217000	conserved Plasmodium membrane protein, unknown function	N/A	2071.4	3740.11	1882.81	2088.57	3079.63	2839.41	2592.07	1717.3	2229.83	2443.42	3100.02	2300.28	0.801234	2.16068	0.846223	0.856346	0.99348	1.23163	0.199991	0.00353223	0.258829	0.27273	0.470025	0.244911	0.344904	0.0238713	0.39142	0.400681	0.492413	0.380988
PF3D7_0921200	conserved Plasmodium membrane protein, unknown function	N/A	586.438	733.368	825.387	414.476	121.469	123.72	424.288	1087.67	1707.7	586.389	166.737	103.906	1.35896	0.681708	0.491324	0.719636	0.767425	1.15102	0.148889	0.0781832	0.00487524	0.110393	0.159795	0.326584	0.294681	0.203384	0.0303893	0.249642	0.307116	0.434733
PF3D7_1324100	cyclin-like protein, putative	N/A	3664.83	3506.81	4206.53	6943.18	9618.81	10968.9	6843.68	2126.56	3717.34	9285.92	8835.5	7910.82	0.53736	1.64137	1.13065	0.748436	1.08838	1.38524	0.0117454	0.0432552	0.349846	0.139052	0.401326	0.133615	0.0573367	0.1413	0.447525	0.283978	0.471268	0.277594
PF3D7_1004600	conserved Plasmodium membrane protein, unknown function	N/A	4788.13	2996.44	2226.27	2703.79	5329.77	8530.37	6424.67	3658.32	2631.67	2162.98	5300.2	7518.22	0.746355	0.820328	0.847508	1.24697	1.00555	1.13414	0.136865	0.22431	0.260582	0.231257	0.487167	0.345794	0.281758	0.364999	0.392765	0.370769	0.497046	0.445333
PF3D7_1342200	conserved Plasmodium membrane protein, unknown function	N/A	145.022	735.386	541.125	612.784	92.737	131.486	91.434	82.911	878.438	441.303	123.358	82.394	1.45082	7.01998	0.627389	1.36634	0.797559	1.44756	0.101277	2.72737e-12	0.0433265	0.144455	0.195436	0.1027	0.23723	1.29493e-10	0.141472	0.289821	0.340892	0.238974
PF3D7_1423400	conserved Plasmodium membrane protein, unknown function	N/A	140.376	291.185	89.548	42.443	134.646	209.479	90.312	62.961	56.489	40.567	50.851	128.174	1.42518	3.5807	1.39678	1.02785	2.06404	1.52297	0.11299	3.49469e-06	0.127345	0.481651	0.0056917	0.0739074	0.25281	6.48173e-05	0.270703	0.495402	0.0341258	0.196407
PF3D7_1022200	folate-biopterin transporter, putative	N/A	7099.95	16570.2	17443.1	22936.7	13539.4	10587	10280.7	7335.29	15601.4	28713.1	16059.6	9073.37	0.691434	2.25461	1.11784	0.799009	0.843342	1.16632	0.0858261	0.00221753	0.365005	0.197229	0.254912	0.309794	0.214547	0.0165602	0.45455	0.342569	0.388804	0.424771
PF3D7_0214800	conserved Plasmodium membrane protein, unknown function	N/A	15765.4	5714.87	6227.55	2936.08	5357	19842.3	14858.5	13440.8	5660.99	4909.42	3711.18	12474.6	1.06093	0.426275	1.09961	0.600232	1.44017	1.58933	0.436883	0.000998472	0.387242	0.0306707	0.106004	0.0548781	0.48308	0.0087552	0.465409	0.112505	0.243168	0.163644
PF3D7_1419400	conserved Plasmodium membrane protein, unknown function	N/A	1768.14	2414.77	1950.44	2495.08	1277.25	920.974	1492.19	2671.22	4395.42	3136.39	1768.89	1038.37	1.18159	0.904901	0.447119	0.797259	0.726377	0.889834	0.293644	0.341626	0.00174707	0.195066	0.116786	0.31994	0.41475	0.443198	0.0136579	0.340504	0.25801	0.430733
PF3D7_1308000	conserved Plasmodium membrane protein, unknown function	N/A	21414.3	1080.54	1167.12	3571.61	29475.8	34419.9	20469.3	12957.8	472.607	1022.8	12619.8	24501.1	1.04611	0.0851873	2.3906	3.42838	2.33273	1.40438	0.456703	5.26531e-19	0.00112846	7.15361e-06	0.0015044	0.123354	0.488844	4.63873e-17	0.0096835	0.000123239	0.0121905	0.265728
PF3D7_1446300	conserved Plasmodium membrane protein, unknown function	N/A	7146.56	5428.08	8594.74	4517.05	4071.62	10878.6	7207.41	6859.89	6567.4	5801.88	3102.52	8474.06	0.991588	0.792051	1.30744	0.779567	1.30958	1.28284	0.467324	0.18869	0.183137	0.173775	0.181597	0.201642	0.491796	0.335021	0.33019	0.32146	0.328816	0.346135
PF3D7_0614900	conserved Plasmodium membrane protein, unknown function	N/A	8857.78	2684.87	2217.12	8543.01	15499.7	14452.4	10210.9	6675.32	1625.66	3575.11	9178.02	10922.3	0.867837	0.404482	1.35792	2.37924	1.6867	1.3224	0.288738	0.000523257	0.149525	0.00119395	0.0350553	0.17258	0.411431	0.00514433	0.29527	0.0101331	0.122823	0.320391
PF3D7_0725100	conserved Plasmodium membrane protein, unknown function	N/A	4463.55	2944.75	3117.38	3331.47	4817.59	5080.1	4814.64	5018.02	4050.73	2712.55	4158.07	4293.68	0.927492	0.588921	0.771099	1.22594	1.15756	1.182	0.374428	0.0262614	0.163969	0.250126	0.319344	0.293217	0.459448	0.101155	0.311366	0.384881	0.430369	0.41451
PF3D7_0304800	conserved Plasmodium membrane protein, unknown function	N/A	523.571	890.146	567.651	2046.96	1617.04	1038.54	783.928	450.991	651.987	1066.66	1654.65	1219.6	0.679112	1.92169	0.87576	1.89652	0.977645	0.854789	0.0762152	0.0114217	0.299901	0.0129052	0.447308	0.270579	0.200193	0.0562414	0.419064	0.0612581	0.485843	0.399081
PF3D7_0526100	conserved Plasmodium membrane protein, unknown function	N/A	73.018	512.596	219.282	845.328	166.795	73.613	82.084	52.297	516.478	409.095	266.107	92.108	0.91722	6.91865	0.452988	2.0008	0.662213	0.845102	0.359483	3.92142e-12	0.00202606	0.00776422	0.064155	0.257302	0.452156	1.82631e-10	0.0154432	0.042678	0.180127	0.390406
PF3D7_1415500	conserved Plasmodium membrane protein, unknown function	N/A	661.258	1491.1	955.168	1840.1	2070.28	1748.56	1395.47	632.994	1241.85	2071.7	2436.57	1587.14	0.484005	2.30318	0.774031	0.889637	0.85137	1.09998	0.00416933	0.0017423	0.167335	0.319657	0.265871	0.38678	0.0269866	0.0136307	0.314855	0.4306	0.396328	0.465351
PF3D7_1326900	conserved Plasmodium membrane protein, unknown function	N/A	663.616	1092.51	781.292	329.973	315.768	514.988	493.432	407.035	624.565	346.773	287.121	549.346	1.32673	2.58488	1.2406	0.955027	1.09094	0.940417	0.169618	0.000430155	0.236853	0.414539	0.398091	0.393261	0.317429	0.00436457	0.374814	0.476239	0.469904	0.467983
PF3D7_1351300	conserved Plasmodium membrane protein, unknown function	N/A	95.389	62.441	49.014	80.192	38.187	61.007	90.485	68.133	45.989	92.133	36.649	40.896	1.04159	0.939193	1.04154	0.899589	1.02383	1.29493	0.462825	0.391477	0.462888	0.333957	0.487226	0.192366	0.490833	0.467403	0.490833	0.439094	0.497046	0.338085
PF3D7_1445800	conserved Plasmodium membrane protein, unknown function	N/A	671.859	300.699	188.098	645.522	1395.4	919.489	899.76	487.951	178.385	315.413	1039.66	847.618	0.754204	0.635289	1.04733	1.96466	1.33322	1.08215	0.145203	0.0475854	0.455048	0.00926497	0.165258	0.409255	0.290628	0.149947	0.488392	0.0484498	0.312803	0.474441
PF3D7_1117000	MFS domain-containing protein P115, putative	N/A	295.512	806.281	337.169	616.019	1307.79	852.308	635.778	278.076	480.943	1050.92	1343.04	642.215	0.486943	2.74009	0.716854	0.596455	0.974291	1.3138	0.00444216	0.000199727	0.107813	0.0291441	0.442468	0.178584	0.0283799	0.00229014	0.24579	0.108925	0.484861	0.326041
PF3D7_0622700	conserved Plasmodium membrane protein, unknown function	N/A	604.262	2470.35	2459.15	1835.87	1697.4	984.888	690.443	664.521	4370.58	2603.98	2589.24	950.307	0.87995	3.61717	0.565328	0.708028	0.659233	1.03537	0.305841	2.94743e-06	0.0185556	0.0998524	0.0621618	0.471304	0.422319	5.55441e-05	0.0790689	0.235301	0.177088	0.492755
PF3D7_0909100	conserved Plasmodium membrane protein, unknown function	N/A	853.153	546.619	265.27	400.593	1095.45	1439.31	1039.04	575.539	143.027	200.113	1099.86	1348.63	0.8257	0.951881	1.71968	1.88356	0.996093	1.06591	0.231335	0.409961	0.0300395	0.0137409	0.473751	0.430316	0.370788	0.474676	0.111012	0.0642024	0.493397	0.480768
PF3D7_0806700	conserved Plasmodium membrane protein, unknown function	N/A	6326.38	6420.78	6210.73	5587.33	3205.41	2964.93	4707.85	7851.35	4646.95	6231.33	4414.52	3459.63	1.3418	0.818383	1.33459	0.897094	0.727825	0.858128	0.159643	0.221785	0.164356	0.330363	0.118185	0.275197	0.306937	0.363033	0.311746	0.437114	0.259598	0.402182
PF3D7_1113800	conserved Plasmodium membrane protein, unknown function	N/A	4756.85	8648.63	7899.61	8594.22	18908.3	15199.5	12008.4	4299.54	10304	13452.4	19597.6	13576.6	0.397503	2.00557	0.767265	0.639582	0.964875	1.1193	0.000419282	0.00758506	0.159614	0.0500131	0.428842	0.363259	0.00427724	0.0419839	0.30692	0.15488	0.480399	0.45391
PF3D7_0419500	conserved Plasmodium membrane protein, unknown function	N/A	880.547	603.132	663.821	940.377	2352.83	1830.1	1042.91	573.92	1057.68	891.623	1692.86	1455.9	0.848305	1.04874	0.636833	1.05309	1.38353	1.25229	0.261672	0.453155	0.0484495	0.447317	0.134564	0.226661	0.393382	0.488055	0.151701	0.485843	0.278742	0.366943
PF3D7_1216400	conserved Plasmodium membrane protein, unknown function	N/A	14930.4	5467.99	9208.11	11978.4	13228	12747.4	9716.14	12379.4	6104.24	9611.51	13024.7	10366.6	1.53515	0.442848	1.50625	1.24558	1.01557	1.22905	0.0700169	0.00156456	0.0795731	0.232474	0.49873	0.247262	0.190308	0.0125624	0.205416	0.3715	0.499574	0.382848
PF3D7_0721500	conserved Plasmodium membrane protein, unknown function	N/A	1103.22	1501.3	1120.44	2737	2171.3	1472.57	1202.56	745.456	1086.99	1294.96	2045.89	1834.77	0.919237	1.98043	1.03003	2.09101	1.06047	0.805486	0.362415	0.00857822	0.478645	0.0049834	0.437479	0.205314	0.453534	0.0459185	0.494567	0.0308884	0.483402	0.349102
PF3D7_1462600	conserved Plasmodium membrane protein, unknown function	N/A	55.228	91.217	67.391	41.919	53.847	39.738	40.257	43.093	52.812	41.117	48.773	39.235	1.22116	1.70185	1.18306	1.01181	1.06618	1.00756	0.254569	0.0326591	0.292122	0.495991	0.429961	0.490008	0.388524	0.117121	0.413669	0.498998	0.480685	0.497768
PF3D7_0523700	conserved Plasmodium membrane protein, unknown function	N/A	92.943	112.69	173.828	132.113	83.786	79.493	69.523	72.226	148.848	161.201	93.532	67.255	1.24155	1.41417	1.14219	0.845268	0.919742	1.12944	0.236015	0.11838	0.336542	0.257528	0.363149	0.351269	0.374199	0.2598	0.440486	0.39051	0.453902	0.448315
PF3D7_1221900	conserved Plasmodium membrane protein, unknown function	N/A	13991.5	3698.81	5364.34	759.408	3453.89	5585.48	9225.28	16308.4	5823.79	1893.94	1634.24	3807.39	1.51512	0.22801	0.921471	0.409321	2.09476	1.46369	0.0765207	5.1719e-08	0.365663	0.000607517	0.00489203	0.0958129	0.200739	1.36579e-06	0.454802	0.00580013	0.0304585	0.229864
PF3D7_0314900	conserved Plasmodium membrane protein, unknown function	N/A	146.048	67.32	91.916	372.886	667.513	543.808	273.672	73.554	75.677	189.266	484.726	629.976	0.576151	0.937048	1.15842	1.84988	1.35657	0.8689	0.0218501	0.388352	0.318395	0.0161649	0.150349	0.29023	0.0891889	0.465981	0.429894	0.0718954	0.296179	0.412574
PF3D7_0924500	conserved Plasmodium membrane protein, unknown function	N/A	7518.99	23229.8	12519.3	12185.9	17339.3	12858	11521.3	6432.69	17027.6	17211.4	13334.5	12911.1	0.653441	3.60091	0.735654	0.708471	1.2997	0.995897	0.0584026	3.17972e-06	0.125901	0.100244	0.188801	0.473472	0.169904	5.94272e-05	0.268617	0.235839	0.335125	0.493312
PF3D7_1229000	conserved Plasmodium membrane protein, unknown function	N/A	519.686	862.375	804.34	663.884	438.779	373.901	622.821	838.006	1574.99	1048.2	524.989	362.099	0.841393	1.02822	0.51889	0.642495	0.844074	1.03031	0.252272	0.48114	0.00842402	0.0517059	0.255905	0.478261	0.386711	0.495395	0.0453338	0.157904	0.389345	0.494524
PF3D7_0104100	protein E140, putative	N/A	1359.91	159.799	176.727	973.771	5033.54	5241.5	2154.09	1014.42	163.644	739.356	3960.78	4013.19	0.635953	0.178165	1.06869	1.30597	1.26895	1.304	0.047956	2.82824e-10	0.426672	0.184205	0.212729	0.185637	0.150767	1.0382e-08	0.479665	0.331024	0.355438	0.332141
PF3D7_1019500	TMEM94 domain-containing protein, putative	N/A	1088.64	396.114	887.121	892.165	3608.43	4086	1493.51	771.478	573.841	1609.53	3548.7	2481.33	0.733801	0.529	1.52155	0.561598	1.0167	1.63966	0.124051	0.010137	0.0743747	0.01751	0.497158	0.0435959	0.266414	0.0516891	0.197017	0.0759018	0.499143	0.142054
PF3D7_1233400	conserved Plasmodium membrane protein, unknown function	N/A	7902.72	10750.2	9187	5441.84	3349.8	3246.22	7289.02	8689.98	8869.95	8311.33	5279.24	3067.54	1.08388	1.23639	1.03564	0.655859	0.636445	1.05773	0.407041	0.240614	0.470944	0.0599534	0.0482314	0.441115	0.47363	0.377545	0.492627	0.172972	0.151187	0.484803
PF3D7_0530300	PhIL1-interacting candidate PIC6	PIC6	3981.93	1303.54	844.137	2490.08	7378.32	9427.11	4912.32	2546.67	666.371	1267.87	4264.39	6720.56	0.811651	0.516697	1.25644	1.94404	1.72547	1.4011	0.213127	0.0080839	0.223126	0.0102454	0.0292328	0.125064	0.35569	0.0438872	0.364251	0.0520824	0.109133	0.267663
PF3D7_0315700	conserved Plasmodium membrane protein, unknown function	N/A	74.53	63.101	54.826	49.757	51.748	110.827	54.118	40.104	39.532	42.65	46.231	50.024	1.25029	1.35068	1.23046	1.10235	1.07442	1.78641	0.228381	0.153998	0.245973	0.38385	0.419205	0.0219058	0.368448	0.300244	0.381929	0.463761	0.477418	0.0893474
PF3D7_1474200	conserved Plasmodium membrane protein, unknown function	N/A	78.907	94.395	92.483	134.017	156.958	142.792	110.045	66.922	88.351	103.671	181.271	245.413	0.773509	1.29734	1.03587	1.23261	0.883766	0.623694	0.166733	0.19056	0.470618	0.24402	0.311269	0.0414257	0.314184	0.336439	0.492571	0.380387	0.42582	0.137433
PF3D7_1313800	conserved Plasmodium membrane protein, unknown function	N/A	8978.01	3664.47	3447.19	2298.32	4598.86	9615.3	8065.09	9740.67	3592.84	2192.04	2173.93	9280.23	1.11281	0.37783	0.959761	1.0479	2.10132	1.036	0.371061	0.000215258	0.421419	0.454282	0.00473636	0.470447	0.458119	0.00244262	0.47803	0.488198	0.0297714	0.492569
PF3D7_0926600	conserved Plasmodium membrane protein, unknown function	N/A	510.22	144.269	211.067	278.88	217.529	488.399	246.788	219.098	109.229	187.607	154.23	275.998	1.96065	0.694041	1.74848	1.42572	1.34755	1.70032	0.00944832	0.0879479	0.0262258	0.112731	0.155972	0.0328942	0.049117	0.217561	0.101042	0.25248	0.302723	0.117738
PF3D7_1025400	conserved Plasmodium membrane protein, unknown function	N/A	1798.67	296.119	254.347	548.894	3065.33	6518.57	2987.17	1102.17	176.34	532.584	1898.62	5997.26	0.605753	0.285191	1.38395	1.02916	1.6056	1.08653	0.033002	3.04703e-06	0.134331	0.479848	0.0509627	0.403665	0.117979	5.7251e-05	0.278496	0.494995	0.156667	0.472075
PF3D7_0212400	nucleoporin NUP390, putative	NUP390	1046.41	1138.81	1368.36	1442.98	1459.43	991.213	910.01	1361.16	2324.71	1490.48	1555.57	1129.56	1.1455	0.839644	0.593308	0.968695	0.939287	0.880411	0.332792	0.249909	0.027914	0.434376	0.391615	0.306495	0.438568	0.384845	0.105559	0.482495	0.467442	0.422698
PF3D7_0721000	conserved Plasmodium membrane protein, unknown function	N/A	1360.97	2278.74	3271.33	2444.19	3383.84	2599.8	1605.9	2315.43	2103.31	2139.08	3017.63	3781.61	0.850039	0.984326	1.54833	1.14087	1.12025	0.689724	0.264045	0.45692	0.0660141	0.338047	0.362129	0.0844516	0.395101	0.48892	0.183352	0.441359	0.453336	0.212526
PF3D7_1324300	conserved Plasmodium membrane protein, unknown function	N/A	2380.9	4434.82	3728.37	1732.13	2225.69	1830.38	1962.01	1852.64	2149.94	1473.28	1254.46	2112.63	1.21056	2.37487	1.72512	1.17256	1.75738	0.8681	0.264644	0.00122016	0.0292805	0.303125	0.025145	0.289106	0.395544	0.0103141	0.109228	0.420865	0.0982825	0.411695
PF3D7_0719900	conserved Plasmodium membrane protein, unknown function	N/A	4269.93	4317.39	5041.99	3155.72	3677.86	2812.8	2665.91	6298.86	2124.6	2197.11	2935.68	4403.92	1.59555	0.686691	2.35602	1.43105	1.25044	0.640929	0.0533503	0.0820455	0.00133999	0.110208	0.228257	0.0507913	0.161056	0.209143	0.0111225	0.249331	0.368361	0.156413
PF3D7_1436100	conserved Plasmodium membrane protein, unknown function	N/A	679.476	543.874	581.377	551.832	523.769	347.819	389.258	855.361	537.298	547.189	540.209	476.888	1.69648	0.646373	1.07814	1.00809	0.971062	0.744003	0.0334905	0.0540179	0.414404	0.490753	0.437801	0.134414	0.119133	0.162201	0.476239	0.497907	0.483498	0.27856
PF3D7_0804500	conserved Plasmodium membrane protein, unknown function	N/A	1009.25	1543.68	1962.78	1125.44	1851.56	1596.12	921.802	1305.35	1394.52	691.793	1470.54	1956.28	1.09213	1.17908	1.39981	1.60348	1.25428	0.818428	0.39659	0.296253	0.125742	0.0514591	0.224964	0.221843	0.469331	0.416506	0.268519	0.157521	0.365558	0.36309
PF3D7_1020600	conserved Plasmodium membrane protein, unknown function	N/A	178.261	417.96	381.086	392.453	153.757	106.675	129.873	252.82	309.82	289.127	141.972	191.655	1.3076	1.5934	1.21169	1.32707	1.06938	0.611871	0.183021	0.0538734	0.263553	0.169389	0.425771	0.0357272	0.330151	0.162065	0.394802	0.3172	0.479587	0.124344
PF3D7_1245200	conserved Plasmodium membrane protein, unknown function	N/A	174.548	965.654	1704.36	941.354	441.283	298.82	224.134	111.032	1598.76	1058.08	618.356	425.269	0.802893	7.26069	1.06496	0.892405	0.726002	0.720593	0.202061	1.16329e-12	0.431559	0.323624	0.116425	0.111289	0.346597	5.74688e-11	0.481167	0.433315	0.257445	0.250885
PF3D7_1321300	conserved Plasmodium membrane protein, unknown function	N/A	588.809	178.971	550.076	331.869	689.796	1235.53	576.899	373.023	494.142	236.101	388.591	1255.62	1.01971	0.51304	1.10736	1.36429	1.7232	0.984346	0.492956	0.00754076	0.377688	0.145675	0.0295474	0.456948	0.498341	0.0418103	0.46088	0.291184	0.109785	0.48892
PF3D7_1132400	conserved Plasmodium membrane protein, unknown function	N/A	3117.16	4145.13	6655.39	4663.72	7770.91	5743.02	3695.61	4203.82	4384.43	4294.78	5739.16	6363.06	0.844629	0.986123	1.51481	1.08537	1.3523	0.902972	0.256659	0.459499	0.0766249	0.405139	0.152987	0.338839	0.389875	0.489629	0.200901	0.472651	0.299035	0.441731
PF3D7_1313500	TMEM238 domain-containing protein, putative	N/A	416.218	62.339	55.528	88.353	1000.28	1453.32	474.314	257.232	46.56	58.872	486.673	1697.13	0.884213	0.310616	1.1222	1.34416	1.99811	0.85861	0.311907	1.22831e-05	0.359807	0.158125	0.0078671	0.275865	0.426178	0.00019866	0.452354	0.305073	0.043091	0.40262
PF3D7_0414100	conserved Plasmodium membrane protein, unknown function	N/A	101.674	570.166	1019.42	824.561	358.438	229.75	125.519	64.726	1447.64	677.928	406.501	246.586	0.844103	6.60355	0.709575	1.20807	0.889358	0.938528	0.255945	1.2339e-11	0.101223	0.267046	0.319258	0.390508	0.389345	5.39042e-10	0.23714	0.396852	0.43029	0.466843
PF3D7_0829000	conserved Plasmodium membrane protein, unknown function	N/A	888.199	382.75	572.216	620.822	1149.12	1295.47	867.698	691.509	662.268	565.077	818.773	1110.59	1.0229	0.569364	0.869319	1.09419	1.39017	1.16247	0.488509	0.0197382	0.290819	0.394007	0.130903	0.313962	0.497305	0.082746	0.412893	0.468256	0.274766	0.427438
PF3D7_0704100	basal complex transmembrane protein 2	BTP2	2365.61	598.741	658.338	1055.15	8567.1	9023.66	3584.47	1806.98	394.442	366.719	3939.4	10178.6	0.662542	0.340644	1.62643	2.74947	2.16646	0.886835	0.0643771	5.01477e-05	0.0463315	0.000190709	0.00343263	0.315649	0.180532	0.000690914	0.147289	0.00219946	0.0233666	0.428316
PF3D7_0619800	WD repeat-containing protein, putative	N/A	230.106	274.482	325.095	496.845	410.836	347.606	211.705	214.594	233.49	331.927	376.389	442.671	1.07695	1.24946	1.35189	1.45975	1.0852	0.797719	0.415939	0.229096	0.153241	0.0974566	0.405353	0.195633	0.476641	0.369152	0.299333	0.23193	0.472782	0.341067
PF3D7_1348400	conserved Plasmodium membrane protein, unknown function	N/A	687.754	1678.65	2397.31	1076.19	899.627	631.662	528.171	527.404	673.167	683.933	733.77	1252.6	1.28722	3.08228	3.46307	1.55191	1.21775	0.514854	0.198237	3.75015e-05	6.07254e-06	0.0649648	0.257776	0.00780645	0.343419	0.000535042	0.000106407	0.181429	0.390674	0.0428429
PF3D7_0726400	conserved Plasmodium membrane protein, unknown function	N/A	1472.89	1184.21	1477.6	1171.81	2112.44	1700.89	1262.35	2158.52	837.901	840.186	1523.63	2529.55	1.16324	0.553888	1.73976	1.38251	1.3795	0.675907	0.313131	0.0154874	0.0273289	0.135137	0.136829	0.0738285	0.427082	0.069832	0.104041	0.279583	0.281724	0.196359
PF3D7_0505700	conserved Plasmodium membrane protein, unknown function	N/A	2047.93	1845.31	2748.55	2688.04	2352.73	1529.08	1559.99	2007.95	2160.82	2334.54	2152	2040.09	1.30738	0.920016	1.26865	1.1497	1.09208	0.752824	0.183183	0.363547	0.212972	0.328062	0.396646	0.14372	0.330196	0.45403	0.355601	0.435703	0.469369	0.289123
PF3D7_0930800	regulator of chromosome condensation, putative	N/A	184.855	261.849	472.205	488.764	848.764	694.071	293.132	150.528	544.489	483.491	764.922	990.7	0.662233	1.6325	0.873479	1.01033	1.10575	0.708614	0.0641682	0.0450572	0.296677	0.493914	0.379664	0.10037	0.180134	0.144815	0.416862	0.4985	0.461769	0.235965
PF3D7_1021700	VPS13 domain-containing protein, putative	N/A	6704.88	2793.35	2970.4	769.886	10978.2	18877.4	7084.52	6909.91	2825.74	725.815	1684.7	19847.9	0.94662	0.406441	1.05071	1.05856	6.42651	0.951172	0.4023	0.000556094	0.4505	0.440021	2.37739e-11	0.408928	0.47159	0.00540683	0.487032	0.48432	9.96053e-10	0.474401
PF3D7_1359900	conserved protein, unknown function	N/A	5610.17	1758.11	2333.53	1816.93	6330.67	7588.29	4340.77	5669.67	1817.78	1389.61	4063.11	9676.72	1.2906	0.313176	1.2796	1.3017	1.55428	0.784787	0.195647	1.39788e-05	0.204183	0.187327	0.0642788	0.179947	0.341073	0.000223351	0.348222	0.333657	0.180353	0.327397
PF3D7_0618000	conserved Plasmodium membrane protein, unknown function	N/A	15654.7	285.923	260.408	666.081	35852.8	37603.1	17845.3	8118.03	124.904	157.792	6398.52	44249	0.877434	0.0382387	1.89304	3.75376	5.58331	0.849901	0.30227	7.69446e-32	0.0131249	1.56403e-06	6.11648e-10	0.263855	0.420553	1.42712e-29	0.0620186	3.14352e-05	2.12942e-08	0.395034
PF3D7_0404600	conserved Plasmodium membrane protein, unknown function	N/A	1852.37	3003.85	3775.28	1435.26	1079.07	1026.44	1472.97	4381.4	1133.06	1510.9	1307.68	3839.46	1.25286	0.687409	3.27798	0.950812	0.828837	0.272511	0.226174	0.0826109	1.46261e-05	0.408405	0.235472	1.39859e-06	0.366622	0.209808	0.000231941	0.474225	0.373777	2.83798e-05
PF3D7_1142300	conserved Plasmodium membrane protein, unknown function	N/A	778.026	339.881	747.539	680.829	2132.48	2043.9	864.943	556.85	381.516	564.114	1434.54	2741.51	0.902601	0.627408	1.89636	1.19752	1.47724	0.748047	0.338303	0.0433367	0.0129157	0.277427	0.0903443	0.138641	0.44143	0.141479	0.0612581	0.403749	0.221451	0.283641
PF3D7_0728100	anaphase-promoting complex subunit 1, putative	N/A	526.26	815.229	945.385	976.118	1210.78	874.278	533.101	447.796	465.702	691.941	970.665	1465.75	0.987796	1.77637	1.97391	1.39539	1.24046	0.603848	0.461897	0.0229778	0.00885583	0.128086	0.236978	0.0321842	0.490517	0.0922742	0.0469214	0.271494	0.374876	0.116074
PF3D7_1464500	conserved Plasmodium membrane protein, unknown function	N/A	6859.64	6484.84	7212	5198.44	8996.62	7713.15	4287.2	7883.55	3767.9	3906.92	7429.94	13708.5	1.59621	0.823151	1.9076	1.32832	1.21007	0.563524	0.0531895	0.227992	0.0122304	0.168543	0.265112	0.0180443	0.1608	0.368037	0.0589781	0.316302	0.395901	0.0775992
PF3D7_0704300	basal complex protein BLEB	BLEB	1680.54	1131.84	1023.3	1590.45	3421.23	3182.69	1816.52	1314.74	253.051	819.486	2439.73	6271.65	0.926256	0.863526	3.75206	1.91101	1.39775	0.509607	0.372628	0.282705	1.57636e-06	0.0120302	0.126829	0.00705703	0.458801	0.40704	3.16429e-05	0.058314	0.270076	0.0398612
PF3D7_0704000	conserved Plasmodium membrane protein, unknown function	N/A	1082.71	1033.22	1533.86	1241.58	1037.61	896.611	736.036	1079.98	901.667	841.17	836.447	1070.69	1.45407	0.957698	1.68088	1.46132	1.23273	0.841453	0.0998675	0.418421	0.0360196	0.0967967	0.243913	0.252352	0.235319	0.477333	0.12503	0.231001	0.380294	0.386778
PF3D7_0703900	conserved Plasmodium membrane protein, unknown function	N/A	361.948	425.703	526.863	294.773	127.085	145.804	194.738	514.336	433.75	319.974	124.769	193.235	1.75261	0.835807	1.20216	0.927325	1.01517	0.784921	0.0257187	0.244752	0.272823	0.374184	0.499296	0.180106	0.0998526	0.380909	0.400725	0.459383	0.499706	0.327526
PF3D7_1411100	conserved Plasmodium membrane protein, unknown function	N/A	2035.91	1999.54	1610.85	2848.34	5306.06	4855.92	2732.45	2851.65	3952.06	3043.4	4929.32	2853.85	0.747617	0.703834	0.411592	0.936467	1.076	1.69489	0.138189	0.0961906	0.000650834	0.387505	0.417164	0.0337406	0.283255	0.230282	0.00616174	0.465515	0.477163	0.119713
PF3D7_0421900	conserved Plasmodium protein, unknown function	N/A	1321.6	1263.78	593.224	64.898	82.091	714.353	959.259	1008.59	321.205	76.035	92.575	237.324	1.36723	1.24678	1.78159	0.891688	0.912979	2.80271	0.143929	0.231423	0.022415	0.322596	0.353325	0.000146746	0.289317	0.370848	0.0907009	0.432656	0.449571	0.00175564
PF3D7_1243300	conserved Plasmodium protein, unknown function	N/A	1631.83	586.746	477.749	611.079	219.789	1317.22	1387.75	631.665	464.944	346.785	290.984	439.303	1.17247	0.931645	1.02604	1.70748	0.776738	2.88153	0.303218	0.380477	0.48416	0.0318104	0.17047	9.96867e-05	0.420942	0.462256	0.496153	0.115053	0.31839	0.00125016
PF3D7_0827400	conserved protein, unknown function	N/A	1659.5	1465.47	811.895	568.796	1044.67	1776.95	1602.54	1661.9	856.462	527.932	739.736	749.697	1.03495	0.883586	0.949544	1.07367	1.39724	2.32209	0.471884	0.311013	0.406559	0.420185	0.127098	0.0015861	0.492847	0.425561	0.473312	0.477792	0.270359	0.0127064
PF3D7_0801400	conserved Plasmodium protein, unknown function	N/A	123.305	594.582	90.05	59.02	105.357	244.11	128.586	46.433	34.559	35.218	40.241	103.597	0.966152	8.62303	1.90392	1.38387	1.95559	2.07352	0.430692	1.21014e-14	0.0124505	0.134377	0.00968425	0.00543204	0.480814	7.38094e-13	0.0596947	0.27855	0.0500145	0.0329728
PF3D7_1316300	conserved Plasmodium protein, unknown function	N/A	399.287	1538.34	655.172	65.33	115.32	440.898	362.695	377.901	342.361	110.243	107.884	154.949	1.09379	3.87682	1.84729	0.672242	1.05476	2.56906	0.394498	8.88814e-07	0.0163678	0.0711564	0.445074	0.00046523	0.468436	1.8681e-05	0.0724726	0.19197	0.485398	0.00465611
PF3D7_1023500	conserved Plasmodium protein, unknown function	N/A	216.417	405.385	221.337	985.597	445.321	364.288	302.037	145.325	340.144	678.396	764.65	237.211	0.74013	2.52261	0.676252	1.43563	0.597087	1.48044	0.130429	0.00058577	0.0740836	0.108078	0.0293959	0.0890971	0.274244	0.00562808	0.196634	0.246179	0.10944	0.219497
PF3D7_1103000	conserved Plasmodium protein, unknown function	N/A	410.787	1074.02	685.928	562.617	176.42	125.805	464.536	836.709	1749.14	958.358	189.569	69.978	0.890748	1.27524	0.401335	0.598292	0.939536	1.57393	0.321248	0.207646	0.000473949	0.0298798	0.391978	0.0588394	0.431634	0.351013	0.00472995	0.11058	0.467596	0.170768
PF3D7_0720300	conserved Plasmodium protein, unknown function	N/A	1522.76	321.369	74.798	97.785	308.526	2090	1378.64	849.486	151.686	95.332	132.892	599.937	1.1025	0.39641	0.569294	1.02009	2.0923	3.37562	0.383663	0.000404712	0.0197172	0.492427	0.00495188	9.18537e-06	0.463694	0.00415668	0.0826855	0.498263	0.0307523	0.00015365
PF3D7_1204000	conserved Plasmodium protein, unknown function	N/A	586.421	468.201	410.194	135.867	315.064	517.564	498.642	969.278	494.861	240.269	162.911	195.742	1.16686	0.496279	0.837707	0.609065	1.7974	2.44292	0.309223	0.00540488	0.247301	0.0344585	0.0207881	0.000870099	0.424448	0.0328582	0.382848	0.121418	0.0858931	0.00780652
PF3D7_1248400	conserved Plasmodium protein, unknown function	N/A	1213.78	1352.23	610.596	156.007	123.957	576.531	367.132	279.819	376.459	214.324	132.827	127.168	3.14576	4.51274	1.58057	0.758133	0.944814	3.90923	2.75955e-05	5.23134e-08	0.0571009	0.149469	0.399668	7.66599e-07	0.000407647	1.37805e-06	0.167702	0.295232	0.470683	1.63617e-05
PF3D7_1248800	conserved Plasmodium protein, unknown function	N/A	762.684	4063.23	1589.9	1986.73	549.165	385.353	683.938	850.122	3226.58	1926.37	866.984	337.648	1.1107	4.66962	0.496936	1.03091	0.644849	1.13072	0.373626	2.65971e-08	0.0054783	0.477437	0.0531017	0.34977	0.459305	7.43218e-07	0.0331845	0.494301	0.160626	0.447494
PF3D7_0606300	conserved Plasmodium protein, unknown function	N/A	130.038	53.68	45.151	92.609	138.816	239.74	178.735	73.334	51.736	46.559	110.632	167.154	0.763802	0.801089	0.916185	1.62784	1.20345	1.37329	0.15573	0.199811	0.35798	0.0460325	0.271563	0.140382	0.302476	0.344718	0.451635	0.14673	0.399788	0.285481
PF3D7_0410500	conserved Plasmodium protein, unknown function	N/A	650.215	178.324	90.836	113.325	168.217	747.055	537.082	357.282	82.253	94.2	74.539	252.257	1.20041	0.532449	1.07868	1.15807	1.91447	2.76998	0.274559	0.0107786	0.4137	0.318774	0.0118297	0.000172385	0.401796	0.0540909	0.476075	0.430067	0.0576154	0.00202046
PF3D7_0506400	conserved Plasmodium protein, unknown function	N/A	1711.99	374.793	131.844	152.54	396.569	2489.14	938.796	509.892	48.699	55.208	167.256	510.322	1.80021	0.747651	2.10084	2.18703	2.17502	4.68073	0.0205107	0.138225	0.00474771	0.00310022	0.0032903	2.53616e-08	0.0850805	0.283273	0.0298175	0.0215298	0.0225776	7.11829e-07
PF3D7_0627000	conserved Plasmodium protein, unknown function	N/A	821.853	826.732	534.186	540.405	250.021	367.369	414.997	522.419	262.273	307.606	151.387	151.897	1.91959	1.55542	1.94054	1.69618	1.55014	2.20248	0.0115391	0.0639502	0.0104213	0.0335371	0.0654818	0.00287183	0.056696	0.179928	0.05274	0.119245	0.182429	0.0202317
PF3D7_0421800	conserved Plasmodium protein, unknown function	N/A	118.807	171.064	133.242	58.569	54.234	84.443	194.569	179.956	171.932	58.981	90.996	108.964	0.658736	0.956715	0.805345	0.995196	0.690808	0.820039	0.0618333	0.416993	0.205137	0.472473	0.0853215	0.223933	0.176474	0.477163	0.348999	0.49304	0.213805	0.364799
PF3D7_1038200	conserved Plasmodium protein, unknown function	N/A	1439.86	2145.22	1017.87	993.692	245.187	206.301	1273.65	2106.71	2727.99	1909.82	584.533	166.045	1.12774	1.01806	0.379225	0.526941	0.445906	1.20822	0.353254	0.495249	0.000226169	0.00976817	0.00169354	0.266908	0.449571	0.498914	0.00254278	0.0503261	0.0133314	0.396705
PF3D7_1005200	conserved Plasmodium protein, unknown function	N/A	786.667	2603.93	438.136	201.999	336.195	353.869	540.527	503.288	137.561	74.454	394.431	262.607	1.43337	4.97276	2.82842	2.2598	0.862108	1.31481	0.109123	7.37495e-09	0.000129341	0.00216108	0.280729	0.177875	0.247538	2.22978e-07	0.00156991	0.0162727	0.405648	0.32574
PF3D7_0912700	conserved Plasmodium protein, unknown function	N/A	7562.06	5049.13	4323.23	4395.56	2490.9	6068.33	5561.39	4725.22	4023	4343.5	4522.31	2863.23	1.35798	1.06818	1.07414	1.01191	0.553557	2.10883	0.149487	0.427332	0.419575	0.496134	0.0154047	0.004564	0.295232	0.479812	0.477493	0.498998	0.0695876	0.0289793
PF3D7_1356500	conserved Plasmodium protein, unknown function	N/A	239.142	290.516	76.893	125.219	256.965	728.573	282.167	105.699	57.622	61.331	112.652	254.898	0.861031	2.40896	1.22819	1.72502	2.02675	2.67856	0.279229	0.00103006	0.248055	0.029295	0.00683658	0.000270586	0.404599	0.00897508	0.383523	0.109244	0.038977	0.00296644
PF3D7_0418400	LSM domain-containing protein, putative	N/A	1680.13	3198.85	1536.99	3395.74	740.64	401.001	996.027	3159.8	3908.61	3430.88	1588.34	429.548	1.66842	1.01226	0.39737	0.989837	0.475513	0.937512	0.0381664	0.496622	0.000417484	0.46482	0.00345524	0.389028	0.129783	0.498998	0.00426439	0.491278	0.023461	0.466287
PF3D7_1419500	conserved Plasmodium protein, unknown function	N/A	268.076	103.634	105.113	782.782	392.624	184.549	214.737	161.822	114.063	239.302	412.365	164.933	1.22025	0.689326	0.936477	3.04247	0.955161	1.10205	0.255423	0.0841333	0.387519	4.54842e-05	0.414733	0.384225	0.389194	0.212095	0.465515	0.000634379	0.476308	0.463949
PF3D7_0617300	RNA-binding protein, putative	N/A	2510.01	821.348	599.159	1420.75	2647.07	5443.6	3510.42	2068.24	681.841	1245.08	2498.76	1966.08	0.717226	0.404459	0.883328	1.13812	1.0587	2.74455	0.108156	0.000522886	0.310646	0.3412	0.439834	0.000195391	0.246226	0.00514228	0.425327	0.443012	0.484302	0.0022453
PF3D7_1146300	conserved Plasmodium protein, unknown function	N/A	723.798	233.347	144.056	58.279	246.073	1118.71	539.256	417.578	57.722	39.474	81.972	343.893	1.32565	0.584177	2.02108	1.2838	2.49355	3.08742	0.170355	0.0245543	0.00702968	0.200892	0.000676648	3.65802e-05	0.318309	0.0966712	0.039738	0.34562	0.00636057	0.00052331
PF3D7_1408500	conserved Plasmodium protein, unknown function	N/A	1025	999.682	518.827	1422.19	262.287	192.53	375.412	1184.02	946.21	698.947	370.187	179.586	2.6125	0.847589	0.560776	1.99657	0.728954	1.06257	0.000375156	0.260692	0.0172853	0.00792688	0.119281	0.434711	0.00389474	0.392795	0.0752844	0.0432792	0.260726	0.482609
PF3D7_1350600	conserved Plasmodium protein, unknown function	N/A	155.564	41.324	40.968	46.359	101.219	274.49	138.717	90.211	43.292	35.574	59.57	93.686	1.1014	0.577413	0.966858	1.17294	1.47615	2.49451	0.38503	0.0222603	0.431715	0.302719	0.0907752	0.000673445	0.464409	0.0902822	0.481224	0.420814	0.222198	0.00633642
PF3D7_1429600	conserved Plasmodium protein, unknown function	GEXP03	291.678	599.422	378.33	660.774	674.024	496.992	448.794	174.96	888.132	1244.2	1043.24	375.35	0.670083	3.11771	0.442816	0.540966	0.655304	1.30211	0.0696107	3.15952e-05	0.00156328	0.012496	0.0595954	0.187025	0.18959	0.000460088	0.0125562	0.0598496	0.172284	0.3335
PF3D7_0606400	conserved Plasmodium protein, unknown function	N/A	354.381	843.673	298.844	224.742	140.748	183.974	245.5	263.986	176.259	160.56	84.505	89.424	1.39893	3.00265	1.6036	1.34258	1.50036	1.81008	0.126206	5.51929e-05	0.0514297	0.15914	0.0816631	0.0195661	0.269146	0.000750643	0.157461	0.306355	0.208554	0.0822367
PF3D7_1360300	conserved Plasmodium protein, unknown function	N/A	820.665	3681.04	1560.77	2909.84	814.418	376.395	721.811	1710.87	2416.49	2071.56	1362.22	486.384	1.13194	2.13467	0.649772	1.39949	0.605932	0.785879	0.34835	0.00401711	0.0560987	0.125907	0.0330796	0.18125	0.446677	0.026272	0.165818	0.268617	0.118121	0.328499
PF3D7_0305900	conserved Plasmodium protein, unknown function	N/A	479.938	404.482	138.551	722.771	511.998	557.796	504.061	193.4	199.995	342.147	563.442	387.143	0.954613	1.9644	0.729113	2.03168	0.913005	1.41177	0.413936	0.00927694	0.119436	0.00667304	0.353364	0.119581	0.476114	0.0484964	0.260937	0.0382737	0.449571	0.261092
PF3D7_1347400	conserved Plasmodium protein, unknown function	N/A	1375.03	2825.24	1180.32	2849.49	816.338	364.149	1003.67	1319.32	2965.69	2225.64	1310.9	393.49	1.36015	2.11982	0.403388	1.27696	0.630594	0.93027	0.148163	0.004323	0.000505642	0.206275	0.0450221	0.378475	0.293997	0.0278336	0.00499126	0.349806	0.144781	0.461196
PF3D7_0404000	conserved Plasmodium protein, unknown function	N/A	20400.4	1855.82	852.901	706.717	32804.7	44168.5	42238.3	14949.5	711.03	351.41	10489.9	21768.4	0.483319	0.125629	1.19227	1.93947	3.12164	2.02773	0.00410754	4.85294e-14	0.282695	0.0104756	3.10024e-05	0.00680382	0.0266792	2.72418e-12	0.40704	0.0529555	0.000452703	0.0388251
PF3D7_1359500	conserved Plasmodium protein, unknown function	N/A	407.53	776.566	734.581	411.036	265.341	331.672	390.163	481.738	874.182	723.52	219.461	205.305	1.04159	1.58127	0.845062	0.583526	1.18548	1.54328	0.462825	0.0569195	0.257248	0.0243262	0.289625	0.067521	0.490833	0.167356	0.390391	0.0960331	0.412088	0.185869
PF3D7_1207400	conserved Plasmodium protein, unknown function	N/A	402.338	215.238	211.183	118.969	192.419	767.862	474.618	315.485	135.179	91.798	103.773	326.831	0.856031	0.705985	1.46913	1.22912	1.67322	2.24541	0.272294	0.0980592	0.09358	0.247196	0.037325	0.00232105	0.400407	0.232701	0.226719	0.382848	0.127813	0.0171435
PF3D7_1416600	conserved Plasmodium protein, unknown function	N/A	134.816	126.973	71.719	44.905	60.049	79.972	79.11	181.16	57.949	52.176	50.17	103.852	1.52284	0.737763	1.16242	0.90792	1.12654	0.817911	0.0739508	0.128025	0.31402	0.345994	0.354671	0.221174	0.196443	0.27142	0.427463	0.445536	0.450264	0.362633
PF3D7_1366000	conserved Plasmodium protein, unknown function	N/A	1417.7	2946.49	1957.48	2367.33	1003.74	1609.37	1431.89	1389.34	4491.4	2024.3	1133.41	835.884	0.990273	2.1006	0.439179	1.16725	0.888347	1.89609	0.465443	0.00475316	0.00142065	0.308802	0.317811	0.0129321	0.491559	0.0298266	0.0116217	0.42411	0.429579	0.0612992
PF3D7_1461700	conserved Plasmodium protein, unknown function	N/A	3265.95	7433.41	1246.17	434.396	320.067	771.178	1362.21	2082.47	843.94	308.322	352.115	327.859	2.36994	3.53847	1.46192	1.37622	0.915667	2.24825	0.00125043	4.25893e-06	0.0965456	0.138699	0.357227	0.0022886	0.0105028	7.75409e-05	0.23068	0.283641	0.45142	0.0169473
PF3D7_1029500	conserved Plasmodium protein, unknown function	N/A	211.335	1310.04	735.818	555.138	230.516	144.53	270.845	186.857	1685.18	800.148	567.906	165.078	0.800489	6.28977	0.445468	0.703713	0.433726	0.893186	0.199065	3.96901e-11	0.00167455	0.0960868	0.00122709	0.324745	0.344137	1.61593e-09	0.0132016	0.230156	0.0103456	0.433817
PF3D7_0404200	conserved Plasmodium protein, unknown function	N/A	265.382	684.492	216.375	958.48	367.92	297.422	293.462	130.655	286.198	682.253	555.7	206.444	0.912495	4.5473	0.776943	1.38958	0.678239	1.38923	0.352624	4.50364e-08	0.170709	0.131226	0.0755608	0.131415	0.449188	1.20436e-06	0.318494	0.275134	0.19906	0.275348
PF3D7_1425900	protein HGH1, putative	N/A	4144.11	4223.45	2572.92	2562.75	748.072	781.287	2794.98	6911.1	5122.36	3004.34	1081.03	852.831	1.47801	0.612539	0.504885	0.854314	0.699752	0.918711	0.0900434	0.0360337	0.00643183	0.269922	0.0927024	0.361651	0.220902	0.125038	0.0373748	0.398694	0.225299	0.453186
PF3D7_0725400	conserved Plasmodium protein, unknown function	N/A	29754.7	957.242	3748.67	774.156	32629.4	44506.4	46600.8	34606.8	3760.29	939.73	12479.4	18884	0.638714	0.0283758	0.996932	0.82869	2.61106	2.35488	0.0495156	1.61701e-37	0.474946	0.235278	0.00037784	0.00134766	0.153872	4.00666e-35	0.493622	0.373607	0.00392005	0.0111686
PF3D7_0928500	conserved Plasmodium protein, unknown function	N/A	5142.25	4850.43	5976.51	2502.11	576.145	1503.9	2232.32	6698.41	5798.07	3420.91	710.174	940.031	2.28772	0.725162	1.03063	0.733505	0.818407	1.58292	0.00188134	0.115619	0.477814	0.123757	0.221816	0.0564971	0.0145109	0.256467	0.494471	0.266034	0.363066	0.16656
PF3D7_0721200	conserved Plasmodium protein, unknown function	N/A	76.101	100.508	97.059	148.643	164.876	169.472	114.522	97.516	127.116	186.704	165.393	114.053	0.729348	1.02433	0.804756	0.821722	0.997325	1.39208	0.119665	0.486531	0.204396	0.226125	0.475505	0.129865	0.261165	0.496804	0.348435	0.366567	0.493648	0.273475
PF3D7_0209500	conserved Plasmodium protein, unknown function	N/A	346.629	349.873	890.93	572.277	553.724	479.541	378.682	254.587	996.983	849.144	842.397	267.272	0.921074	1.34023	0.896414	0.683917	0.668306	1.72062	0.365087	0.160658	0.329385	0.0798816	0.0683539	0.0299076	0.454605	0.307871	0.436464	0.20581	0.187341	0.110644
PF3D7_1322400	conserved Plasmodium protein, unknown function	N/A	608.183	747.106	698.552	163.166	310.668	397.414	531.469	825.523	675.372	270.923	285.168	312.155	1.13726	0.907853	1.03301	0.638048	1.08145	1.25117	0.342191	0.345897	0.474545	0.0491367	0.410145	0.227625	0.443408	0.445428	0.493539	0.153011	0.474754	0.367715
PF3D7_1103900	RIIa domain-containing protein, putative	N/A	480.052	315.095	110.856	270.255	417.859	971.172	626.934	293.394	87.485	133.815	263.787	594.888	0.775536	1.06806	1.20444	1.84955	1.52821	1.60478	0.169075	0.427496	0.270584	0.0161907	0.0722105	0.0511538	0.316944	0.479861	0.399081	0.0719838	0.193686	0.157056
PF3D7_0814700	conserved Plasmodium protein, unknown function	N/A	221.652	40.59	39.85	35.348	45.822	148.117	98.273	178.868	44.652	31.778	32.813	45.303	1.98147	0.323301	0.932822	1.06096	1.21427	2.41625	0.00853455	2.28988e-05	0.382193	0.436841	0.261088	0.000993398	0.0457542	0.000345838	0.463029	0.48308	0.393044	0.00872034
PF3D7_1350800	conserved Plasmodium protein, unknown function	N/A	1226.86	1137.98	435.732	800.426	1166.42	1341.23	1114.21	623.53	275.908	465.292	938.178	668.948	1.09867	1.79267	1.52793	1.68106	1.23626	1.96559	0.388405	0.0212622	0.0723003	0.0359894	0.240731	0.00922334	0.465981	0.0873739	0.193819	0.12498	0.377616	0.0482719
PF3D7_0528600	conserved Plasmodium protein, unknown function	N/A	6291.31	5953.95	3163.86	5002.45	1784.28	1202.58	4145.83	6350.96	7102.8	5006.85	3122.58	1338.68	1.5141	0.937738	0.447525	0.999127	0.575207	0.900362	0.0768666	0.389357	0.00176529	0.478066	0.0215471	0.335072	0.201261	0.466434	0.0137664	0.494495	0.0883045	0.439701
PF3D7_1026100	conserved Plasmodium protein, unknown function	N/A	4123.66	8387.06	3028.49	2969.79	727.704	1076.9	2287.91	3999.04	4071.08	1905.07	1233.57	804.655	1.79286	2.09032	0.74558	1.55114	0.598989	1.32724	0.0212428	0.00500037	0.136055	0.0651898	0.0301624	0.169272	0.0873061	0.0309447	0.280713	0.181843	0.111378	0.317147
PF3D7_0522000	conserved Plasmodium protein, unknown function	N/A	12124.2	20762.6	12240.5	13075.5	5206.83	2614.15	7547.8	15358.7	15700.5	9508.36	9778.22	3919.92	1.60413	1.35126	0.78	1.3741	0.533823	0.669192	0.0513062	0.153636	0.174283	0.139916	0.0110428	0.0689792	0.157313	0.299828	0.322099	0.285136	0.0549815	0.188485
PF3D7_1345300	cytochrome c oxidase subunit ApiCOX16, putative	ApiCOX16	4730.59	4830.18	2162.36	5093.51	6532.55	8895.16	7991.64	4047.43	1678.77	3436.58	7906.57	6171.44	0.593339	1.19218	1.28353	1.47841	0.826829	1.4394	0.0279259	0.282785	0.201099	0.0898841	0.232821	0.106353	0.105571	0.407127	0.34575	0.220596	0.371754	0.243629
PF3D7_1244900	conserved Plasmodium protein, unknown function	N/A	1799.95	1531.09	1292.82	2910.98	1711.52	2086.76	2213.07	1636.62	1433.67	1543.45	2229.66	1666.48	0.815613	0.936507	0.90356	1.8709	0.770486	1.24813	0.218207	0.387562	0.339688	0.0146072	0.163269	0.230252	0.360004	0.46555	0.442101	0.0669483	0.310576	0.370124
PF3D7_1144200	conserved Plasmodium protein, unknown function	N/A	242.555	582.148	274.243	829.658	235.217	112.578	121.549	102.423	881.136	667.499	313.69	69.791	1.81221	4.75087	0.331591	1.23356	0.770272	1.44072	0.0193679	1.88005e-08	3.36163e-05	0.243158	0.163025	0.105754	0.0815942	5.38156e-07	0.000485508	0.379667	0.310373	0.242787
PF3D7_1113200	conserved Plasmodium protein, unknown function	N/A	3728.31	6107.52	3520.42	6920.75	2879.71	3571.43	4649.09	3045.88	6424.18	6050.03	3505.52	2933.57	0.803106	1.99684	0.549875	1.14329	0.822888	1.21543	0.202327	0.00791654	0.0145066	0.335298	0.227648	0.259979	0.346782	0.0432337	0.0666894	0.439783	0.367715	0.392306
PF3D7_1106400	conserved Plasmodium protein, unknown function	N/A	4271.23	6090.98	3819.13	7547.58	3178.29	5713.81	5604.13	2557.45	5783.68	5690.97	4834.96	3635.56	0.763317	2.36803	0.661897	1.32471	0.659322	1.56739	0.15519	0.00126237	0.0639416	0.170997	0.062221	0.060602	0.301649	0.0105975	0.179928	0.318819	0.177193	0.17424
PF3D7_1341700	conserved Plasmodium protein, unknown function	N/A	449.833	1702.2	257.936	106.336	73.786	152.806	262.438	176.664	149.53	83.276	76.529	71.975	1.64647	8.547	1.61469	1.20951	0.973734	1.81427	0.0422483	1.54321e-14	0.0488919	0.265651	0.441663	0.0191777	0.139085	9.28737e-13	0.152473	0.396116	0.484803	0.0810013
PF3D7_1463600	conserved Plasmodium protein, unknown function	N/A	708.114	4614.85	2064.74	6458.85	1885.45	679.799	1244.35	782.918	4034.72	4412.41	3722.61	959.451	0.57836	5.74019	0.514968	1.46099	0.510158	0.716591	0.0225717	3.28904e-10	0.00782349	0.0969329	0.00713296	0.107571	0.0911724	1.19354e-08	0.0429068	0.231239	0.0401438	0.245466
PF3D7_1223000	conserved Plasmodium protein, unknown function	N/A	8510.69	1124.38	394.474	2652.62	10450.7	19257.9	17105.9	5659.33	532.105	1489.48	6624.97	10659.4	0.498335	0.202267	0.753762	1.76711	1.57504	1.8046	0.00563745	4.52796e-09	0.144727	0.024011	0.058545	0.0200855	0.0339034	1.42046e-07	0.290131	0.0950966	0.170116	0.0838325
PF3D7_0106600	conserved Plasmodium protein, unknown function	N/A	124.656	41.615	35.968	41.667	67.396	105.096	84.601	61.58	43.684	41.713	45.321	55.598	1.35752	0.77066	0.890575	0.999328	1.30148	1.59715	0.149768	0.163467	0.321001	0.478353	0.187488	0.0529641	0.295491	0.310804	0.431512	0.494543	0.333784	0.160303
PF3D7_1473600	conserved Plasmodium protein, unknown function	N/A	319.777	10992.3	8242.28	5640.15	392.978	445.74	480.559	472.282	13049.5	11975.2	1528.4	344.389	0.683496	22.135	0.632371	0.472169	0.270435	1.27268	0.0795562	0	0.0459814	0.00320262	1.22386e-06	0.209705	0.205406	0	0.146612	0.0220862	2.51074e-05	0.352969
PF3D7_1204900	conserved Plasmodium protein, unknown function	N/A	10500.9	640.185	495.863	302.819	6927.19	18135.6	18767.1	7398.56	903.752	462.616	2365.48	6993.62	0.560183	0.0896628	0.561684	0.673487	2.90597	2.58697	0.0171249	2.64708e-18	0.0175335	0.072057	8.84472e-05	0.000425714	0.0748728	2.25685e-16	0.0759587	0.1935	0.00112789	0.00432893
PF3D7_1401700	conserved Plasmodium protein, unknown function	N/A	217.51	135.043	233.669	241.429	201.815	411.793	245.02	138.473	270.677	209.793	104.954	161.335	0.899029	0.979079	0.875606	1.13372	1.72907	2.32779	0.333151	0.449373	0.299683	0.346277	0.0287413	0.00154182	0.438796	0.48653	0.41891	0.445732	0.107788	0.0124397
PF3D7_1304300	conserved Plasmodium protein, unknown function	N/A	774.767	801.562	779.689	598.225	587.986	1098.77	696.51	488.802	1198.24	717.858	618.102	617.439	1.1081	1.60816	0.658344	0.839342	0.953381	1.74655	0.376791	0.0503725	0.0615752	0.249503	0.412143	0.0264664	0.460566	0.155568	0.176018	0.384483	0.475371	0.101734
PF3D7_0502300	conserved Plasmodium protein, unknown function	N/A	177.351	168.442	103.412	51.312	117.836	224.207	204.133	130.559	54.195	36.378	84.151	97.288	0.884345	1.24279	1.60743	1.23642	1.30062	2.01877	0.312095	0.234921	0.0505397	0.240579	0.188123	0.00710977	0.426288	0.373457	0.15585	0.377508	0.334441	0.0400592
PF3D7_1433200	conserved Plasmodium protein, unknown function	N/A	327.049	427.698	254.883	180.69	305.649	435.401	229.518	213.329	131.626	159.993	145.191	235.609	1.37957	1.89768	1.77786	1.11081	1.92701	1.75995	0.136791	0.0128329	0.0228154	0.373489	0.0111304	0.0248405	0.281683	0.0610502	0.0918759	0.459238	0.0552704	0.0974394
PF3D7_1471800	conserved Plasmodium protein, unknown function	N/A	1918.82	6736.67	3795.51	509.593	167.083	535.897	1321.53	2429.16	1959.52	963.8	248.373	165.915	1.44278	2.75485	1.92431	0.541477	0.705763	2.91494	0.104826	0.00018572	0.0112775	0.0126054	0.0978653	8.46523e-05	0.241687	0.00214896	0.0557392	0.0602281	0.232456	0.00108874
PF3D7_1312500	conserved Plasmodium protein, unknown function	N/A	7723.07	1602.8	690.231	361.788	1094.71	6507.89	8089.63	3283.03	1143.18	396.743	885.251	2911.97	0.95484	0.492146	0.612867	0.917468	1.22939	2.22341	0.414266	0.00496016	0.0361851	0.359844	0.246958	0.00258881	0.476194	0.030786	0.12531	0.45236	0.382807	0.0186776
PF3D7_0934600	conserved Plasmodium protein, unknown function	N/A	4147.42	228.283	95.121	118.498	2980.57	11299.6	7981.14	2801.15	111.342	83.898	1151.73	4785.09	0.521299	0.0897739	0.882603	1.3126	2.55034	2.35369	0.0088101	2.75147e-18	0.309613	0.17944	0.000510478	0.00135563	0.0467651	2.33956e-16	0.424653	0.326926	0.00503118	0.0112179
PF3D7_1307400	conserved Plasmodium protein, unknown function	N/A	674.054	678.281	476.447	94.86	606.297	1629.35	856.826	588.825	186.694	114.384	131.837	472.027	0.793305	1.14562	2.357	0.861701	3.97024	3.31781	0.190218	0.33265	0.00133347	0.280161	5.80893e-07	1.20936e-05	0.336272	0.438568	0.01108	0.405417	1.26536e-05	0.000196194
PF3D7_1110800	conserved Plasmodium protein, unknown function	N/A	2421.47	2918.24	1246.37	1569.52	1286.54	2238.5	1912.24	1118.18	710.763	1046.84	1181.78	1177.87	1.26254	2.57396	1.72615	1.48684	1.0866	1.88008	0.218012	0.000454081	0.029139	0.0866442	0.403571	0.0139739	0.359847	0.00456615	0.108918	0.215699	0.472034	0.0649184
PF3D7_1317700	conserved Plasmodium protein, unknown function	N/A	1277.99	2439.01	1688.58	1885.16	510.932	258.328	881.526	1410.58	4813.87	2182.59	943.773	204.484	1.43617	1.71615	0.354373	0.865378	0.554541	1.23231	0.107829	0.0305415	8.87507e-05	0.285293	0.0156516	0.244293	0.24579	0.112178	0.00112954	0.408984	0.0703325	0.380624
PF3D7_0916300	conserved Plasmodium protein, unknown function	N/A	1334.11	387.8	150.287	1693.12	6813.68	5552.37	3469.8	1467.75	146.506	1116.29	6709.16	3277.41	0.38932	0.276767	1.02181	1.50463	1.01551	1.6884	0.000320238	1.82876e-06	0.490024	0.0801431	0.498814	0.0347777	0.00342395	3.60703e-05	0.497768	0.206266	0.499595	0.12219
PF3D7_1131700	conserved Plasmodium protein, unknown function	N/A	755.908	1249.33	645.844	257.911	610.761	1617.46	1309.75	694.547	639.682	422.276	311.502	900.29	0.585814	1.77051	1.00925	0.633983	1.88172	1.77316	0.0251338	0.0236266	0.492382	0.0468631	0.0138634	0.0233316	0.0982637	0.0941146	0.498263	0.148483	0.0644992	0.0932794
PF3D7_0620200	conserved Plasmodium protein, unknown function	N/A	641.171	212.864	50.841	153.275	424.711	674.458	562.837	279.622	51.256	48.149	252.989	381.832	1.13271	0.78119	0.994685	2.40286	1.61135	1.71525	0.347454	0.175684	0.471745	0.00106175	0.0496432	0.0306716	0.446313	0.32354	0.492815	0.00919562	0.154119	0.112505
PF3D7_0530000	conserved Plasmodium protein, unknown function	N/A	1856.52	3575.6	1886.78	5312.6	1779.61	1482.17	2017.43	1181.09	2171.51	2462.11	2132.6	974.046	0.921307	2.98456	0.870483	2.14529	0.836617	1.50744	0.365425	6.02721e-05	0.292455	0.0038118	0.245838	0.0791566	0.45473	0.000812061	0.413956	0.0252548	0.381812	0.204891
PF3D7_1326000	respiratory chain complex 3 associated protein 2	C3AP2	3751.27	3599.57	1776.75	4964.91	5959.97	7852.54	6995.34	2974.45	1738.41	3206.19	5942.91	4936.06	0.538064	1.20838	1.02172	1.544	1.00286	1.5876	0.0118892	0.266749	0.490155	0.0673071	0.48336	0.0553106	0.0578162	0.396634	0.497838	0.185488	0.495874	0.164454
PF3D7_1007500	conserved Plasmodium protein, unknown function	N/A	4002.12	4921.11	3195.38	5100.09	2131.66	2273.64	2875.63	3390.72	4039.48	2871.91	3293.96	1819.71	1.38803	1.44798	0.792416	1.76869	0.650105	1.24577	0.132071	0.102518	0.189134	0.0238322	0.0563053	0.232307	0.275976	0.238664	0.33529	0.0946483	0.166243	0.37145
PF3D7_0932000	conserved Plasmodium protein, unknown function	N/A	26199	8093.36	6335.3	4188.88	50610.2	48329.1	55805.2	25130.7	5885.44	7633.17	19118.2	27025.4	0.469732	0.322737	1.07609	0.550351	2.64483	1.78749	0.00302817	2.22939e-05	0.417048	0.0146204	0.000319685	0.0217936	0.0211452	0.000337666	0.477163	0.0669727	0.00342076	0.0889925
PF3D7_0616100	conserved Plasmodium protein, unknown function	N/A	895.15	1328.36	1150.92	1374.99	695.837	543.582	702.764	783.974	1581.6	1178.33	878.588	487.438	1.26347	1.67254	0.732237	1.16319	0.798397	1.10907	0.217237	0.0374442	0.122501	0.31319	0.196471	0.3756	0.35926	0.128054	0.264556	0.427082	0.341873	0.460032
PF3D7_0604900	conserved Plasmodium protein, unknown function	N/A	735.561	9748.87	4777.81	7908.45	1077.63	742.755	1063.85	537.571	7843.69	7723	2471.39	642.26	0.699174	17.3598	0.61046	1.02393	0.44234	1.15009	0.0922146	0	0.0350854	0.487083	0.00154394	0.327623	0.224561	0	0.122876	0.497003	0.0124512	0.43544
PF3D7_1109200	conserved Plasmodium protein, unknown function	N/A	1043.39	1223.43	1261.62	1177.7	261.793	273.785	489.544	1695.15	2172.57	1298.87	297.357	177.606	2.07132	0.725843	0.58582	0.908597	0.890659	1.4694	0.00549131	0.116272	0.025136	0.346975	0.321121	0.0934735	0.033238	0.25732	0.0982637	0.446056	0.431568	0.226616
PF3D7_1413600	conserved Plasmodium protein, unknown function	N/A	171.074	63.91	45.008	183.128	217.923	218.665	137.441	56.772	36.662	46.967	137.925	134.142	1.20399	1.08679	1.13145	2.84613	1.48242	1.52357	0.271029	0.403338	0.348919	0.000118574	0.0883294	0.073711	0.399422	0.472016	0.447105	0.00145482	0.218191	0.196142
PF3D7_0612500	conserved Plasmodium protein, unknown function	N/A	114.003	179.792	59.957	200.266	89.435	76.354	82.391	88.641	70.976	82.887	61.38	69.814	1.28784	1.79876	0.887338	2.07024	1.31423	1.06735	0.197764	0.0206529	0.316368	0.00552039	0.17828	0.428423	0.343011	0.0855012	0.42868	0.0333558	0.325894	0.480205
PF3D7_0615000	conserved Plasmodium protein, unknown function	N/A	6742.75	5732.29	4841.73	6532.97	2405.82	1956.28	4307.25	6157.95	7521.11	4964.75	3148.27	1993.36	1.56186	0.931161	0.645018	1.31418	0.766242	0.98165	0.0621269	0.379772	0.0532027	0.178319	0.158462	0.453074	0.177021	0.461843	0.16081	0.325894	0.305549	0.488055
PF3D7_1365800	conserved Plasmodium protein, unknown function	N/A	431.165	216.069	204.534	518.841	616.857	1233.76	621.951	514.094	423.116	659.131	505.526	610.925	0.706206	0.44766	0.514204	0.795471	1.20871	1.97589	0.0982517	0.00177138	0.00771043	0.192868	0.26643	0.0087707	0.232966	0.0138003	0.0424925	0.338468	0.39649	0.0466418
PF3D7_1329800	conserved Plasmodium protein, unknown function	N/A	1336.56	576.437	978.203	588.484	774.384	2671.26	1555.18	449.698	1295.49	937.954	455.234	1356.58	0.861857	1.26672	0.760053	0.637758	1.66058	1.95	0.280379	0.214554	0.151576	0.048972	0.0395801	0.00995182	0.40555	0.356889	0.297466	0.152633	0.133194	0.0510241
PF3D7_1251100	conserved Plasmodium protein, unknown function	N/A	2953.26	4589.76	2403.22	3221.55	3577.57	2622.26	4302.35	4360.82	6523.67	4189.54	4251.3	2123.15	0.688417	1.05219	0.370971	0.77042	0.842557	1.2321	0.0834092	0.44851	0.00016794	0.163194	0.253846	0.244486	0.211129	0.486238	0.00197347	0.310545	0.38785	0.380816
PF3D7_0107300	conserved Plasmodium protein, unknown function	N/A	1089.73	1540.58	1135.3	963.995	1784.77	2196.65	1554.01	1055.87	1149.32	1290.55	1121.03	1198.95	0.706421	1.44824	0.988081	0.752113	1.57769	1.81361	0.0984406	0.102403	0.462306	0.142957	0.0578483	0.019238	0.233222	0.238591	0.490658	0.28829	0.168963	0.0812007
PF3D7_1449200	conserved Plasmodium protein, unknown function	N/A	18490.2	1160.08	922.022	5202.81	24928.5	30112.3	31215.7	16197.4	871.695	1893.04	22712.5	17629.7	0.592693	0.0730791	1.05601	2.72399	1.09745	1.70695	0.0276782	3.43581e-21	0.44341	0.000216227	0.389934	0.0318889	0.104958	3.53799e-19	0.485021	0.00245098	0.466638	0.115258
PF3D7_1236500	conserved Plasmodium protein, unknown function	N/A	666.444	254.828	109.567	56.01	404.751	2147.59	817.624	360.638	57.235	44.173	152.956	488.468	0.821101	0.72596	1.62252	1.16681	2.39223	4.21684	0.225316	0.116385	0.0471696	0.309272	0.00111932	1.91918e-07	0.365789	0.257418	0.149151	0.42447	0.00961286	4.55264e-06
PF3D7_0105400	conserved Plasmodium protein, unknown function	N/A	17307.4	2670.02	1416.1	2754.39	34741.4	44442	44697.4	14559.7	2151.08	2720.89	19034.3	23905.3	0.38759	0.184811	0.662528	1.01219	1.82399	1.85811	0.000302074	6.42795e-10	0.0643678	0.496527	0.0183054	0.0155371	0.00326203	2.23051e-08	0.180532	0.498998	0.0783818	0.0699934
PF3D7_0907000	conserved Plasmodium protein, unknown function	N/A	4835.77	8910.33	2927.54	5843.52	2037.9	1446.23	5691.59	5024.91	7212.31	4136.92	3060.55	1326.48	0.850356	1.76933	0.40811	1.40988	0.66888	1.08846	0.264479	0.0237592	0.000585425	0.120539	0.0687586	0.401221	0.395439	0.0944968	0.00562808	0.262306	0.188125	0.471213
PF3D7_1249400	conserved Plasmodium protein, unknown function	N/A	4240.83	3659.91	1667.11	5649.91	4368.02	4990.52	4967.9	2690.82	1987.82	2777.36	4697.45	3398.4	0.854451	1.35677	0.840814	2.02439	0.930286	1.46476	0.270111	0.150228	0.251488	0.00691623	0.378497	0.0953702	0.398755	0.296032	0.386156	0.0393177	0.461196	0.229272
PF3D7_1358400	conserved Plasmodium protein, unknown function	N/A	10048.1	3257.57	1230.93	3042.93	18062.1	24566.1	24233.3	8092.48	1533.74	2534.47	13233.9	15415.8	0.415304	0.404417	0.805963	1.19852	1.36407	1.59251	0.000727248	0.000522207	0.205915	0.276434	0.145808	0.0540914	0.00676008	0.0051372	0.349569	0.403097	0.291377	0.162254
PF3D7_1246000	conserved Plasmodium protein, unknown function	N/A	891.744	1258.15	1282.42	515.292	181.126	188.876	628.041	1814.21	845.732	810.431	116.98	83.269	1.40231	0.69774	1.50047	0.647477	1.44275	1.95518	0.124432	0.0910109	0.0816231	0.0546881	0.104841	0.0097036	0.266942	0.222587	0.208468	0.163226	0.241687	0.0500729
PF3D7_1418200	conserved Plasmodium protein, unknown function	N/A	2159.8	5012.35	3132.57	7711.74	1780.66	1453.55	1556.82	2246.65	4495.34	3742.05	2477.06	1655.04	1.38061	2.21723	0.698648	2.05329	0.72199	0.880232	0.136203	0.00266933	0.0917718	0.00600061	0.112604	0.306241	0.280897	0.0191432	0.223878	0.0355066	0.252267	0.42255
PF3D7_1348900	conserved Plasmodium protein, unknown function	N/A	1265.7	2921.32	1407.28	2869.75	697.464	323.951	963.584	1079.73	2714.52	1903.31	1343.51	487.066	1.30485	2.66629	0.523138	1.50072	0.528919	0.682877	0.185017	0.000287496	0.00911401	0.0815325	0.0101222	0.0790792	0.331674	0.00312585	0.0479269	0.208319	0.0516585	0.204758
PF3D7_1367300	conserved Plasmodium protein, unknown function	N/A	364.576	1586.07	826.712	276.32	294.77	285.222	502.429	466.149	1146.12	609.284	338.871	211.234	0.739833	3.27801	0.727689	0.476531	0.879759	1.31019	0.130127	1.4624e-05	0.118053	0.00353525	0.305569	0.18116	0.27388	0.000231941	0.259434	0.0238765	0.422144	0.328431
PF3D7_1425300	conserved Plasmodium protein, unknown function	N/A	4539.58	868.093	988.552	2715.28	3175.73	7761.1	3316.54	2600.31	999.306	1646.12	2093.2	3760.11	1.36575	0.340305	0.98952	1.6391	1.51036	2.05639	0.144808	4.94191e-05	0.464366	0.0437097	0.0781444	0.00590991	0.290256	0.000682656	0.491135	0.142301	0.203356	0.0351403
PF3D7_0802900	conserved Plasmodium protein, unknown function	N/A	1233.1	4293.63	2634.78	2546.07	849.177	751.326	957.166	1177.23	4244.23	2708	1975.1	790.814	1.28024	3.59117	0.623172	0.940787	0.437882	0.951732	0.203676	3.32778e-06	0.0411619	0.393801	0.00137247	0.409744	0.347873	6.1972e-05	0.136801	0.468159	0.011324	0.474589
PF3D7_0205600	conserved Plasmodium protein, unknown function	N/A	2588.1	3111	3328.83	4758.33	3063.76	2787.76	2612.12	1873.44	4582.31	4505.84	4452.38	1971.3	0.990897	1.65172	0.728045	1.0557	0.69006	1.40852	0.466336	0.0412377	0.118397	0.443819	0.0847203	0.121227	0.491692	0.136981	0.2598	0.485228	0.21287	0.263127
PF3D7_0908400	conserved Plasmodium protein, unknown function	N/A	1851.79	1486.62	667.536	5261.45	4680.19	4269.04	3144.96	1520.26	1263.42	2893.23	6838.94	2972.04	0.592366	0.978238	0.538163	1.81103	0.685626	1.43243	0.0275532	0.448162	0.0119094	0.0194773	0.0812108	0.109563	0.104594	0.486155	0.0579056	0.0819839	0.207767	0.248264
PF3D7_0608200	conserved Plasmodium protein, unknown function	N/A	1256.42	5942.09	3904.9	4863.64	1356.07	1626.95	1859.93	1613.02	7862.21	8993.87	3102.15	1268.14	0.680237	3.64211	0.498379	0.542137	0.442154	1.27698	0.0770641	2.62408e-06	0.00564257	0.0127475	0.00153648	0.206265	0.20145	4.99852e-05	0.0339196	0.0607403	0.0123998	0.349806
PF3D7_0415700	conserved Plasmodium protein, unknown function	N/A	4199.09	1920.81	1616.78	5463.76	4762.94	10536.4	6920.64	2969.43	2375.9	3340.7	4201.73	5071.54	0.608302	0.649866	0.684058	1.63046	1.13269	2.07179	0.0341194	0.0561571	0.0799909	0.0454823	0.347479	0.00547843	0.120666	0.165867	0.205988	0.145606	0.446324	0.0331845
PF3D7_1421800	conserved Plasmodium protein, unknown function	N/A	1999.16	3432.81	2758.68	924.466	2536.46	2002.91	1302.48	1394.45	1204.44	837.943	606.654	785.987	1.52385	2.43553	2.2623	1.10006	4.04119	2.49631	0.0736191	0.000902623	0.0021345	0.386687	4.21425e-07	0.000667428	0.196046	0.00804595	0.0161185	0.465328	9.45255e-06	0.00629817
PF3D7_1114600	conserved Plasmodium protein, unknown function	N/A	568.089	425.699	259.672	791.896	755.5	588.84	590.7	504.222	375.887	379.115	506.383	487.897	0.963421	0.851758	0.711423	2.01694	1.46626	1.19593	0.426732	0.266405	0.102874	0.00717359	0.0947507	0.279013	0.479665	0.39649	0.239091	0.0402618	0.228369	0.404441
PF3D7_0932900	conserved Plasmodium protein, unknown function	N/A	1069.82	2073.92	1049.53	365.228	270.23	677.079	1125.89	747.041	950.87	433.855	258.106	592.119	0.951383	2.71761	1.10091	0.851019	1.04239	1.13716	0.409236	0.000223138	0.385637	0.265389	0.461734	0.342301	0.474441	0.00251673	0.464769	0.396005	0.490517	0.443409
PF3D7_0928300	conserved Plasmodium protein, unknown function	N/A	1074.35	3384.56	2456.01	2252.48	1649.61	1063.98	1488.96	1452.97	4320.18	3600.49	2664.99	919.639	0.72658	2.30651	0.571161	0.62837	0.622942	1.15243	0.116981	0.00171376	0.0202823	0.043841	0.0410458	0.32502	0.258159	0.0134472	0.0844301	0.142451	0.136573	0.433983
PF3D7_1028600	conserved Plasmodium protein, unknown function	N/A	3028.24	1435.63	1320.09	4553.8	6607.91	6829.07	4195.15	1648.81	1201.8	2308.37	6906.89	4755.37	0.723651	0.872675	1.09627	1.96158	0.956887	1.43359	0.114177	0.295543	0.391395	0.00940563	0.417242	0.109024	0.254647	0.415945	0.467375	0.0489593	0.477163	0.247463
PF3D7_0403300	conserved Plasmodium protein, unknown function	N/A	1107.78	1508.94	1387.27	2002.15	839.848	419.803	751.952	1178.02	2514.18	1524.82	1474.22	518.551	1.45654	1.27496	0.556511	1.30764	0.577683	0.819091	0.0988117	0.20787	0.0161548	0.182994	0.0223488	0.222703	0.233734	0.351129	0.0718868	0.330151	0.0905442	0.363938
PF3D7_1447100	conserved Plasmodium protein, unknown function	N/A	6036.86	5765.67	3071.06	5431.17	2553.11	1722.63	4245	5131.97	5576.08	4543.63	3751.26	1609.89	1.4194	1.12287	0.552907	1.19419	0.682959	1.06887	0.115791	0.359004	0.0152433	0.280759	0.0791424	0.426437	0.256652	0.45194	0.0690652	0.405648	0.204871	0.479665
PF3D7_1407400	conserved Plasmodium protein, unknown function	N/A	2748.08	5029.1	3481.29	3065.98	2365.9	2570.12	3659.51	3611.37	5737.9	2497.23	2970.13	1855.74	0.752796	1.38982	0.608549	1.22534	0.798458	1.37938	0.143689	0.131092	0.034229	0.250686	0.196547	0.136899	0.289092	0.274963	0.120919	0.385304	0.341908	0.281758
PF3D7_1440900	conserved Plasmodium protein, unknown function	N/A	3509.91	265.477	171.595	501.339	2958.16	6933.18	4582.53	2319.22	285.133	202.019	1979.95	4787.68	0.767327	0.124089	0.636053	2.30818	1.48719	1.44559	0.159684	3.47552e-14	0.0480118	0.0016996	0.0865101	0.103574	0.30698	1.97544e-12	0.150841	0.0133559	0.215484	0.239997
PF3D7_1220600	conserved Plasmodium protein, unknown function	N/A	455.525	1157.23	730.446	1861.69	1034.08	540.082	471.988	311.334	1315.77	1259.38	1185.67	406.963	0.967036	3.51151	0.564039	1.4683	0.875087	1.30654	0.431973	4.83382e-06	0.0181891	0.0939184	0.298948	0.183785	0.481336	8.68609e-05	0.0779997	0.227164	0.418311	0.330645
PF3D7_0507900	conserved Plasmodium protein, unknown function	N/A	5662.1	10578.8	7780.29	6189.69	2521.24	2082.97	5240.46	5358.34	13904.4	8635.55	4339.53	1998.43	1.08004	1.96965	0.560406	0.717645	0.58367	1.04173	0.411956	0.0090422	0.0171851	0.108543	0.0243766	0.462627	0.475338	0.0476462	0.0750332	0.246786	0.0961723	0.490765
PF3D7_1307500	conserved Plasmodium protein, unknown function	N/A	8072.54	1064.41	399.754	270.964	5780.31	20957.7	14180.5	6021.16	567.233	300.842	2351.09	10288.2	0.570102	0.180246	0.718079	0.908806	2.44146	2.03431	0.0199604	3.67584e-10	0.108945	0.347276	0.00087644	0.00658746	0.0834186	1.31435e-08	0.247369	0.446264	0.00785231	0.0379347
PF3D7_1227000	conserved Plasmodium protein, unknown function	N/A	3900.15	1289.47	331.215	2494.89	4200.12	5102.71	5944.05	2031.91	232.395	1172.75	4600.67	3394.84	0.657723	0.639133	1.38121	2.1022	0.913461	1.49907	0.0611673	0.0497554	0.135863	0.00471573	0.354025	0.0821259	0.175247	0.154381	0.280497	0.0297049	0.449886	0.209264
PF3D7_0709500	nucleic acid-binding protein, putative	N/A	735.646	1669.61	805.642	2969.85	1518.35	681.492	852.561	423.009	1932.25	1550.28	1637.01	711.418	0.867141	3.7796	0.42493	1.90013	0.928734	0.959489	0.287763	1.38837e-06	0.000961234	0.0126814	0.376236	0.421024	0.410779	2.82085e-05	0.00847553	0.0604728	0.460419	0.477924
PF3D7_0318700	conserved Plasmodium protein, unknown function	N/A	13345.9	962.467	834.312	251.319	6671.67	26608.5	31616.1	11936.6	1826.65	529.145	3431.09	16396.4	0.422624	0.0825896	0.464609	0.500253	1.93685	1.62179	0.000900124	1.95125e-19	0.0026863	0.00586157	0.01061	0.0473276	0.00803048	1.78345e-17	0.0192278	0.0349118	0.0534816	0.149439
PF3D7_0926200	conserved Plasmodium protein, unknown function	N/A	3482.62	3633.38	1284.22	4338.07	2722.68	5736.76	5683.87	3594.15	3037.96	2044.69	2976.41	4030.37	0.61458	1.01084	0.427777	2.10712	0.915547	1.42053	0.0369819	0.494623	0.00104145	0.0046028	0.357054	0.115237	0.127118	0.498638	0.00905691	0.0291498	0.45134	0.256014
PF3D7_1110000	conserved Plasmodium protein, unknown function	N/A	1616.94	6501.98	3135.57	4909.43	2180.32	1703.6	2542.8	1843.86	5038.31	7815.4	4356.11	1404.06	0.639778	3.49187	0.624346	0.629444	0.503699	1.20927	0.0501258	5.30185e-06	0.0417573	0.0444085	0.00628188	0.265889	0.155147	9.42036e-05	0.13819	0.143457	0.0367052	0.396328
PF3D7_1309900	succinate dehydrogenase assembly factor 2, putative	N/A	547.722	4102.18	3733.51	5310.1	713.647	694.166	425.088	267.402	4754.95	4575.99	1681.4	557.777	1.271	14.0935	0.78639	1.15949	0.433832	1.23312	0.211064	0	0.181861	0.317217	0.00123062	0.243562	0.353961	0	0.328955	0.429162	0.0103666	0.379952
PF3D7_0219300	conserved Plasmodium protein, unknown function	N/A	899.805	3159.8	1439.19	2015.67	1235.83	1162.58	1958.08	1411.38	3233.68	2791.51	2636.48	1431.05	0.467002	2.21685	0.449629	0.724716	0.474304	0.815904	0.00284182	0.00267438	0.00186226	0.115192	0.00336217	0.218581	0.0201006	0.0191688	0.0143882	0.255968	0.0229569	0.360352
PF3D7_1315000	conserved protein, unknown function	N/A	2589.78	2602.89	1760.09	3317.59	1450.33	2503.93	2438.89	2589.26	4235.15	2416.91	2075.24	2097.93	1.06118	1.00522	0.41927	1.36857	0.702868	1.19103	0.436544	0.486696	0.000817068	0.143139	0.095359	0.28395	0.48308	0.496832	0.00744017	0.288461	0.229272	0.408035
PF3D7_0202800	conserved Plasmodium protein, unknown function	N/A	522.961	714.584	540.295	2184.02	1822.78	1768.27	1578.04	360.614	487.421	1333.31	2010.41	1571.43	0.342825	1.91681	1.10282	1.62548	0.907946	1.12312	5.50628e-05	0.0116958	0.383273	0.0465329	0.346032	0.35871	0.000749195	0.0571739	0.463475	0.147761	0.445549	0.451862
PF3D7_0925000	conserved Plasmodium protein, unknown function	N/A	1250.75	1973.16	1192.51	736.285	429.092	566.932	733.76	702.257	585.095	455.764	468.386	342.921	1.67918	2.7464	1.99263	1.58133	0.920824	1.60509	0.0363054	0.000193617	0.00808135	0.056905	0.364723	0.0510832	0.125582	0.00222733	0.0438872	0.167356	0.454467	0.156885
PF3D7_0612000	conserved Plasmodium protein, unknown function	N/A	2459.22	5894.09	3493.49	7239.96	6913.6	5934.57	4908.63	2671.82	4153.88	8491.23	8533.57	3992.16	0.503774	2.19463	0.84204	0.853103	0.810783	1.48325	0.00629121	0.00298564	0.253147	0.268254	0.212021	0.0880097	0.0367462	0.0209034	0.387379	0.397661	0.354778	0.217646
PF3D7_0817800	respiratory chain complex 3 associated protein 3	C3AP3	17121.7	17046.1	11696	13062.8	26330.9	33039.7	35134.5	13362.9	10173.9	17367.1	29244.7	19645.5	0.487719	1.2751	1.14922	0.752537	0.900459	1.68084	0.00451658	0.207759	0.328601	0.143412	0.335212	0.0360251	0.0287358	0.351027	0.435899	0.28879	0.439721	0.125035
PF3D7_0802700	conserved Plasmodium protein, unknown function	N/A	279.018	121.829	66.609	198.161	498.28	544.411	278.986	151.757	62.934	81.655	214.146	451.656	1.0001	0.831136	1.04094	2.07435	2.17388	1.19366	0.479455	0.23852	0.463704	0.00540981	0.0033089	0.281293	0.494833	0.375901	0.490867	0.0328819	0.0226761	0.405983
PF3D7_1351800	conserved Plasmodium protein, unknown function	N/A	2758.45	2856.37	1971.76	2114.63	569.657	668.131	1932.59	2712.11	4752.51	2733.41	1153.47	680.558	1.42135	1.0527	0.418172	0.77582	0.505818	0.982444	0.114838	0.447837	0.000791314	0.169404	0.00655182	0.454216	0.255504	0.486056	0.00724708	0.3172	0.0378094	0.488171
PF3D7_0911500	conserved Plasmodium protein, unknown function	N/A	605.669	1345.98	919.566	776.311	460.465	536.265	399.651	275.991	819.746	910.225	789.07	378.965	1.48238	4.5493	1.11791	0.857084	0.597776	1.38719	0.0883451	4.46489e-08	0.36492	0.273751	0.0296721	0.132534	0.218191	1.19602e-06	0.45455	0.401418	0.110134	0.276506
PF3D7_1232800	conserved Plasmodium protein, unknown function	N/A	2111.45	4157.02	3444.28	2962.12	551.957	1930.76	1299.5	1577.72	4979.79	5889.98	942.412	619.077	1.61189	2.60885	0.693303	0.50516	0.597599	3.0293	0.04952	0.000381988	0.0873443	0.00646698	0.0296008	4.84867e-05	0.153872	0.00395546	0.216677	0.0375447	0.10997	0.000672411
PF3D7_0726700	conserved Plasmodium protein, unknown function	N/A	5602.41	7066.91	5600.16	10337.2	10368.5	9151.33	8400.63	4942.73	7786.99	7626.8	12207.6	6352.46	0.667988	1.42755	0.720133	1.35413	0.849696	1.43871	0.068131	0.111858	0.110858	0.151851	0.263575	0.106667	0.186963	0.251496	0.250354	0.297702	0.394802	0.244132
PF3D7_1430500	conserved Plasmodium protein, unknown function	N/A	216.121	125.195	98.419	125.827	223.289	398.08	204.503	92.52	117.65	113.67	108.253	181.304	1.05009	1.27692	0.866895	1.08655	1.8449	2.03921	0.451332	0.206309	0.287417	0.403638	0.0165572	0.00643084	0.487367	0.349806	0.41047	0.472075	0.0730662	0.0373748
PF3D7_0706300	apicomplexan kinetochore protein 11, putative	AKIT11	18328.2	1617.77	2668.95	1443.97	33824.9	42069.3	38197.5	14776.6	4595.86	1884.49	11587.4	28878.3	0.4802	0.111015	0.583162	0.769518	2.91451	1.45634	0.003836	1.56533e-15	0.0241994	0.162167	8.48316e-05	0.0988967	0.0253728	1.03862e-13	0.0956875	0.309557	0.0010906	0.233883
PF3D7_0423000	conserved Plasmodium protein, unknown function	N/A	3964.11	3864.85	2505.41	4241.01	4632.87	4921.74	4137.07	2283.7	4272.57	3749.73	6464.28	4335.19	0.958468	1.68473	0.588974	1.13009	0.717905	1.13445	0.419541	0.0353788	0.026281	0.35051	0.108784	0.345428	0.477488	0.12359	0.101185	0.447842	0.247184	0.445198
PF3D7_1444400	conserved Plasmodium protein, unknown function	N/A	1517.98	2593.91	1950.41	1252.59	969.787	1257.41	1789.61	2115.28	2958.95	2222.29	792.71	808.211	0.850512	1.22358	0.66222	0.568844	1.21579	1.53764	0.264693	0.252315	0.0641598	0.0195829	0.259641	0.0692426	0.395581	0.386744	0.180127	0.0822966	0.392076	0.188998
PF3D7_1131300	conserved Plasmodium protein, unknown function	N/A	1190.95	3921.63	4406.17	3715.42	1740.8	1686.4	1676.36	1877.95	3886.69	5160.83	2335.25	1329.39	0.715102	2.07368	1.13274	0.721374	0.748452	1.26315	0.106206	0.00542774	0.347417	0.112023	0.139068	0.217502	0.243401	0.0329529	0.446313	0.251644	0.283978	0.35946
PF3D7_0613100	conserved Plasmodium protein, unknown function	N/A	6037.08	11576.5	6456.37	5418.52	9440.26	14123.2	15261.9	6766.79	13141.7	9562.71	9259.75	9411.52	0.396649	1.70812	0.492324	0.567841	1.01943	1.49918	0.00040786	0.0317149	0.00497863	0.0192858	0.493336	0.0820851	0.00418089	0.114851	0.0308709	0.0813605	0.498426	0.20921
PF3D7_0722000	conserved Plasmodium protein, unknown function	N/A	7100.53	8553.69	7350.43	6983.04	3501.16	5953.45	6971.11	7271.97	10550.3	5668.19	5657.88	6430.21	1.01849	1.17564	0.697475	1.23088	0.620681	0.926171	0.494651	0.299868	0.090789	0.245593	0.0399184	0.372504	0.498638	0.419064	0.222215	0.381624	0.133994	0.458738
PF3D7_1242100	conserved Plasmodium protein, unknown function	N/A	216.547	253.446	84.274	1338.47	135.681	59.647	124.477	239.41	75.486	221.769	252.96	89.182	1.60607	1.05299	1.08589	5.49276	0.58243	0.746426	0.0508532	0.447445	0.404479	8.78095e-10	0.0239463	0.136939	0.156482	0.4859	0.472356	2.98496e-08	0.0949113	0.281758
PF3D7_0706600	conserved Plasmodium protein, unknown function	N/A	167.302	2134.36	1904.66	1131.38	82.652	109.91	117.821	306.697	2490.64	1574.37	234.49	113.564	1.34065	6.50217	0.767235	0.723329	0.421329	0.974059	0.160389	1.79442e-11	0.159581	0.113871	0.00086727	0.442132	0.307662	7.68041e-10	0.306873	0.254126	0.00778775	0.484807
PF3D7_0814100	conserved Plasmodium protein, unknown function	N/A	622.1	1246.77	376.198	1386.34	389.697	166.52	463.813	477.262	709.131	1041.91	615.325	190.956	1.32221	2.53063	0.547621	1.32229	0.649224	0.888036	0.172708	0.000562907	0.0139765	0.172654	0.05576	0.317366	0.320534	0.00546637	0.0649202	0.32049	0.16531	0.429255
PF3D7_1239300	zinc finger protein, putative	N/A	2448.1	2702.79	1777.65	2059.25	862.772	526.559	2161.11	2841.23	5859.56	3316.32	1497.81	540.589	1.13113	0.951707	0.30655	0.623981	0.583778	0.975294	0.349288	0.409708	9.96374e-06	0.0415713	0.0244142	0.443916	0.447254	0.474589	0.00016498	0.137815	0.0962966	0.485228
PF3D7_0313900	conserved Plasmodium protein, unknown function	N/A	484.487	712.459	346.039	199.421	243.707	642.403	314.634	278.023	247.091	293.173	236.331	246.356	1.49655	2.43143	1.36123	0.706989	1.02791	2.44728	0.08304	0.000921201	0.147514	0.0989383	0.481564	0.000851457	0.210628	0.00817482	0.293191	0.233929	0.495398	0.00767837
PF3D7_0531300	conserved Plasmodium protein, unknown function	N/A	2365.24	3044.04	2347.21	3192.11	3362.02	6934.49	3118.26	1632.23	2140.45	3021.29	3529.18	3778.69	0.760618	1.85166	1.0954	1.05604	0.953006	1.82917	0.152199	0.016027	0.392487	0.443371	0.411598	0.0178564	0.29802	0.0715026	0.467825	0.485019	0.475176	0.0770102
PF3D7_1147400	COX2 transmembrane domain-containing protein, putative	N/A	16593.2	15471.4	14704.1	26323.3	26889	32602	38156.7	14892.6	15620.2	29145.8	35139.9	22587.4	0.435277	1.03879	0.941452	0.903249	0.765386	1.44283	0.00127978	0.466628	0.39477	0.339239	0.157501	0.104804	0.0107247	0.491752	0.468548	0.441915	0.304365	0.241672
PF3D7_0915900	conserved Plasmodium protein, unknown function	N/A	4630.6	6101.62	5218.23	7337.31	2825.78	1594.29	2955.93	3967.52	5027.21	3488.86	4366.09	1803.99	1.56134	1.53446	1.0378	2.09466	0.64945	0.885488	0.0622746	0.0702304	0.467992	0.00489452	0.0558995	0.313725	0.177232	0.190672	0.491927	0.030468	0.165584	0.427337
PF3D7_1447400	conserved Plasmodium protein, unknown function	N/A	857.142	2421.44	1248.13	916.975	176.722	124.535	471.029	1303.93	3456.57	1434.13	418.886	132.085	1.77461	1.84061	0.366011	0.646005	0.457988	0.952628	0.0231714	0.0169022	0.000139586	0.0537957	0.00229161	0.411048	0.0928497	0.0742168	0.00167948	0.161939	0.0169656	0.474941
PF3D7_1004500	apicomplexan kinetochore protein 2, putative	AKIT2	5241.09	3415.36	2942.16	10548.6	5615.88	7470.92	7679.44	3352.3	3590.57	5333.27	9732.13	7764.66	0.683614	1.01867	0.820751	1.973	0.578254	0.962303	0.0796469	0.494405	0.22486	0.00889527	0.0225368	0.425109	0.205489	0.498634	0.365445	0.047091	0.0910659	0.479411
PF3D7_0509300	conserved Plasmodium protein, unknown function	N/A	3794.99	9133.24	9082.27	8364.86	2409.04	2457.07	2932.32	3356.6	10908.5	9520.81	5194.22	2252.92	1.29147	2.70802	0.832999	0.878928	0.466657	1.08953	0.194988	0.000233955	0.240999	0.304389	0.00281899	0.399863	0.340425	0.00261732	0.377841	0.421505	0.0199793	0.470781
PF3D7_1467800	conserved Plasmodium protein, unknown function	N/A	3894.96	10199.6	8828.15	11407.5	6829.03	3731.92	5570.2	3617.42	10138.6	8920.6	10662.8	4144.47	0.700723	2.80685	0.871089	1.27794	0.641394	0.901108	0.0935259	0.000143793	0.293308	0.205497	0.0510621	0.336148	0.226657	0.00172161	0.414515	0.349278	0.156885	0.4402
PF3D7_1458200	conserved Plasmodium protein, unknown function	N/A	3157.14	2769.65	1739.74	3266.17	2694.62	2133.93	2509.15	2674.1	2642.93	2161.72	3696.07	1343.12	1.25546	1.03539	0.661695	1.50466	0.731082	1.57706	0.223959	0.471275	0.0638055	0.0801313	0.121363	0.0580137	0.364822	0.492746	0.179753	0.206253	0.26328	0.169239
PF3D7_1214500	conserved Plasmodium protein, unknown function	N/A	2898.71	10057.2	4825.56	2135.42	762.614	862.883	2439.32	4732.26	5938.48	4278.43	1553.78	697.895	1.18623	2.11921	0.813433	0.50223	0.499795	1.22751	0.288847	0.004336	0.215407	0.00609995	0.00580748	0.248678	0.411512	0.027889	0.357502	0.0359157	0.0346928	0.384005
PF3D7_0310800	conserved Plasmodium protein, unknown function	N/A	2240.87	2654.67	1821.55	1983.69	1821.53	2101.43	2475.09	1869.78	5548.49	2883.56	1982.91	1461.16	0.906407	1.41413	0.331529	0.690804	0.919744	1.43016	0.343805	0.118396	3.35225e-05	0.0853179	0.363153	0.110628	0.444317	0.2598	0.000484594	0.213805	0.453902	0.250074
PF3D7_0626200	conserved Plasmodium protein, unknown function	N/A	407.952	693.874	352.742	513.481	235.564	121.118	259.363	346.877	667.398	395.736	253.205	113.557	1.5181	1.93191	0.546754	1.27867	0.937244	1.05368	0.0755205	0.0108684	0.0137764	0.20492	0.388638	0.446519	0.199004	0.0543952	0.0642928	0.348914	0.466065	0.485542
PF3D7_1446100	conserved Plasmodium protein, unknown function	N/A	707.698	331.142	864.085	144.18	188.402	851.319	521.872	742.868	1044.37	173.274	142.462	572.8	1.33829	0.464137	0.831702	0.854575	1.26966	1.46413	0.161921	0.00265646	0.239272	0.270283	0.212153	0.0956305	0.309311	0.0190786	0.376372	0.398823	0.354924	0.22967
PF3D7_1019200	conserved Plasmodium protein, unknown function	N/A	288.594	56.839	49.902	110.443	844.806	1264.22	504.172	210.558	41.606	43.935	434.748	751.413	0.594479	0.348737	1.12122	1.9404	1.88633	1.65853	0.0283672	7.05598e-05	0.360964	0.0104283	0.0135581	0.0399575	0.106693	0.000929017	0.452943	0.0527589	0.0635681	0.134034
PF3D7_0713700	conserved Plasmodium protein, unknown function	N/A	1815.35	4761.36	2592.37	5261.15	5239.99	3313.73	3174.21	1844.93	5996.53	5112.12	7176.48	2841.26	0.575574	2.55924	0.43484	1.029	0.731207	1.16471	0.0216645	0.000488436	0.00126472	0.480067	0.121486	0.311538	0.0886086	0.00484403	0.0106116	0.495032	0.263438	0.425913
PF3D7_1133000	conserved Plasmodium protein, unknown function	N/A	10634.4	1856.53	1034.7	4982.24	31221.1	36235.8	34173.9	9175.23	1448.58	3930.24	20679.1	25376.7	0.311738	0.20455	0.719481	1.26586	1.5091	1.42745	1.30023e-05	5.73119e-09	0.110249	0.215266	0.0785818	0.111906	0.000209013	1.76305e-07	0.249404	0.357412	0.203969	0.251532
PF3D7_1146200	conserved Plasmodium protein, unknown function	N/A	3011.91	4441.93	2947.65	1027.84	2363.31	9472.34	8235.54	4306.41	6515.39	3514.43	1245.27	6191.94	0.367826	1.03128	0.45466	0.297815	1.87816	1.52746	0.000149442	0.476918	0.0021119	6.24835e-06	0.0141042	0.0724506	0.00178318	0.49415	0.0159745	0.000108946	0.0653414	0.194042
PF3D7_1456300	conserved Plasmodium protein, unknown function	N/A	4806.17	11939.5	7410.8	4844.56	624.232	731.048	3252.43	6953.44	9355.12	6223.17	1480.45	786.619	1.47372	1.71445	0.792759	0.779422	0.432349	0.931724	0.0917362	0.030787	0.189552	0.173604	0.00118183	0.380592	0.223841	0.112788	0.335557	0.321338	0.0100436	0.462308
PF3D7_0111600	conserved Plasmodium protein, unknown function	N/A	1635.61	3136.35	2224.49	4772.99	1452.75	667.475	814.736	1616.87	3441.1	2113.01	2413.37	790.582	1.97471	1.92519	0.649183	2.2431	0.606509	0.849479	0.0088213	0.0112293	0.0557348	0.00234788	0.0333307	0.263278	0.0467932	0.0555959	0.165266	0.0172974	0.118764	0.394563
PF3D7_1368300	non-structural maintenance of chromosomes element 1, putative	N/A	230.127	950.242	617.276	631.93	219.646	360.668	367.598	661.789	1351.76	839.781	366.577	266.414	0.652001	1.41971	0.467222	0.760145	0.627531	1.32091	0.0574914	0.115638	0.00285652	0.151677	0.0434005	0.173607	0.168509	0.256493	0.0201686	0.297556	0.141614	0.321338
PF3D7_0613200	conserved Plasmodium protein, unknown function	N/A	3526.19	9250.42	7620.44	10765.4	8824.34	8028.87	6939.9	3735.76	6067.22	12747.9	13527.7	4617.78	0.51004	2.46619	1.25488	0.844816	0.653033	1.73435	0.00711675	0.00077514	0.224455	0.256914	0.0581434	0.0280358	0.0400803	0.00712796	0.365079	0.390113	0.169461	0.105855
PF3D7_0620600	conserved Plasmodium protein, unknown function	N/A	458.51	159.583	107.417	361.938	275.364	298.02	229.659	317.171	93.855	127.63	96.915	242.922	1.89015	0.540084	1.11238	2.51736	2.4297	1.2039	0.0133099	0.0123091	0.371589	0.000601221	0.000929189	0.271113	0.0627431	0.0592228	0.45837	0.0057504	0.00823649	0.39949
PF3D7_0610700	conserved Plasmodium protein, unknown function	N/A	5432.82	4135.41	4586.04	4370.27	861.453	875.423	2498.69	4952.29	2773.01	3305.67	1564.85	737.562	2.16151	0.835894	1.64755	1.31946	0.558377	1.18024	0.00351781	0.244868	0.0420396	0.174613	0.0166426	0.295042	0.0237942	0.380983	0.138674	0.322446	0.0733312	0.415684
PF3D7_1472500	conserved Plasmodium protein, unknown function	N/A	8484.78	3805.26	2000.98	1583.45	6918.81	15774.5	6889.05	4458.99	1299.51	1187.74	2669.04	7258.04	1.23071	0.854225	1.52887	1.32581	2.57577	2.16899	0.245744	0.2698	0.0719989	0.170242	0.000450015	0.00338998	0.381704	0.39861	0.19342	0.318191	0.00453532	0.0231169
PF3D7_1303300	conserved Plasmodium protein, unknown function	N/A	1749.96	5427.39	3003.5	3834.47	1091.88	1286.56	1507.38	2641.4	2895.24	2549.96	1584.49	1105.78	1.15805	2.04466	1.03705	1.4985	0.694487	1.15955	0.318796	0.00626074	0.469014	0.0823305	0.0883136	0.317152	0.430067	0.0366155	0.492178	0.209415	0.218191	0.429139
PF3D7_1023800	conserved Plasmodium protein, unknown function	N/A	748.449	107.031	121.763	367.247	384.84	852.953	458.134	273.867	70.862	105.459	211.763	454.088	1.59789	0.442656	1.52104	2.97954	1.72217	1.82858	0.052786	0.00155674	0.0745444	6.1765e-05	0.0296909	0.0179065	0.160008	0.0125187	0.197366	0.000828654	0.110163	0.0771744
PF3D7_1234900	CHCH domain-containing protein, putative	N/A	23065.3	18167.1	18059.6	24786.9	41009.3	40868	47863	18760.7	14242.3	27984	33429.2	25921.8	0.4822	0.968398	1.26752	0.885863	1.22656	1.57598	0.00400847	0.433947	0.213897	0.314261	0.249553	0.0582972	0.0262291	0.482271	0.356307	0.427535	0.384532	0.169732
PF3D7_1448100	conserved Plasmodium protein, unknown function	N/A	252.78	334.581	513.423	679.256	234.15	111.421	209.506	231.177	1199.57	638.462	478.378	134.656	1.18264	1.4029	0.44052	1.06132	0.517602	0.856529	0.292557	0.124124	0.00147193	0.436359	0.00822293	0.272982	0.414051	0.266541	0.0119671	0.483073	0.0444961	0.400795
PF3D7_0107900	conserved Plasmodium protein, unknown function	N/A	999.315	4428.06	3229.01	3268.33	1024.49	606.414	725.638	1822.04	5239.84	3745.81	1834.24	667.108	1.36341	2.41056	0.618196	0.873435	0.565152	0.912595	0.1462	0.00102188	0.038704	0.296616	0.0185054	0.352769	0.291792	0.00892591	0.130993	0.416827	0.078908	0.449285
PF3D7_1135800	conserved Plasmodium protein, unknown function	N/A	12329.5	28851.6	19809.9	12679.2	2731.11	2020.35	9562.75	17905.8	26766.5	15163.7	5841.23	3095.51	1.28849	1.61043	0.74036	0.836444	0.470089	0.655707	0.197259	0.0498524	0.130664	0.245606	0.00305321	0.0598557	0.342602	0.154567	0.274535	0.381624	0.0212684	0.1728
PF3D7_1131200	conserved Plasmodium protein, unknown function	N/A	3917.03	1670.92	746.795	2550.38	4075.45	4819.82	4109.09	3451.85	393.769	1139.78	4682.8	3718.64	0.953569	0.487847	1.83934	2.20919	0.87107	1.29397	0.412417	0.00452886	0.0170053	0.00277782	0.293281	0.19309	0.475445	0.0287908	0.074484	0.0197492	0.414515	0.338663
PF3D7_0805800	conserved Plasmodium protein, unknown function	N/A	923.832	3048.23	2525.01	1370.57	629.955	523.017	1134.21	1474.11	3973.37	2058.95	1107.76	591.582	0.818896	2.0497	0.637929	0.669958	0.579272	0.88921	0.222449	0.00610775	0.0490688	0.0695215	0.0228746	0.319046	0.363708	0.0359461	0.152875	0.189402	0.092009	0.430172
PF3D7_1427700	conserved Plasmodium protein, unknown function	N/A	1962.43	4917.38	2023.32	6916.39	7319.42	4980.76	4374.46	1465.2	3369.94	7387.97	9077.24	3441.92	0.452048	3.31585	0.603557	0.9364	0.806942	1.44357	0.00197905	1.22067e-05	0.0320605	0.387407	0.207149	0.104474	0.0151393	0.000197725	0.115759	0.465464	0.350583	0.241174
PF3D7_0511100	conserved Plasmodium protein, unknown function	N/A	651.463	1962.41	667.787	757.862	582.586	648.085	717.583	719.22	1525.07	833.401	956.575	469.408	0.91125	2.6694	0.44759	0.912183	0.620114	1.35973	0.350819	0.000283114	0.00176824	0.352172	0.0396389	0.148422	0.44802	0.00308353	0.0137792	0.448975	0.133346	0.294284
PF3D7_0915500	conserved Plasmodium protein, unknown function	N/A	158.885	529.548	356.901	409.152	228.846	136.471	150.931	105.584	561.378	363.505	188.157	99.678	1.04459	4.23493	0.652373	1.11696	1.18832	1.28977	0.458747	1.77094e-07	0.0577257	0.366065	0.286707	0.196278	0.489385	4.2231e-06	0.168802	0.455102	0.410012	0.341768
PF3D7_1210300	conserved Plasmodium protein, unknown function	N/A	3163.04	12204.1	7113.04	4671.1	1666.57	1412.68	3596.14	3858.59	10794	7899.68	3113.68	1258.01	0.880477	3.14865	0.659829	0.592684	0.539369	1.12034	0.306588	2.72136e-05	0.0625576	0.0276744	0.0121592	0.362011	0.422791	0.000403321	0.177748	0.104958	0.0587153	0.453336
PF3D7_1469100	Golgi SNAP receptor complex member 1, putative	N/A	832.721	1497.49	891.292	1884.22	833.779	486.161	736.14	985.202	2287.55	1514.76	1049.85	497.447	1.12649	1.50688	0.396703	1.23966	0.79952	0.978492	0.354734	0.0793531	0.000408568	0.237686	0.197861	0.448528	0.450264	0.205216	0.00418545	0.37529	0.343047	0.486238
PF3D7_1465600	conserved Plasmodium protein, unknown function	N/A	316.234	338.744	512.73	217.709	136.404	248.377	305.149	338.23	231.523	430.204	166.501	180.594	1.03333	1.00141	2.08846	0.535014	0.845182	1.32606	0.474106	0.481312	0.00504649	0.0112756	0.257411	0.170077	0.493461	0.495398	0.0311451	0.0557382	0.390456	0.317995
PF3D7_1226200	conserved Plasmodium protein, unknown function	N/A	1222.55	1003.47	813.632	528.826	492.736	1128.33	976.813	1114.26	518.491	522.892	240.824	572.086	1.2447	0.902799	1.54122	1.0108	1.93743	1.92804	0.23324	0.338589	0.0681451	0.494564	0.0105801	0.011075	0.37201	0.441594	0.186963	0.498638	0.0533732	0.0550899
PF3D7_1404200	conserved Plasmodium protein, unknown function	N/A	473.277	660.645	514.814	280.951	717.423	494.459	583.995	314.372	184.73	134.544	641.964	390.692	0.81892	2.01891	2.56024	1.90749	1.11265	1.24826	0.22248	0.00710472	0.000486032	0.0122371	0.371258	0.230142	0.363711	0.040045	0.00482624	0.0589927	0.458186	0.370009
PF3D7_1413300	conserved Plasmodium protein, unknown function	N/A	255.272	982.407	95.36	1112.97	217.383	106.34	291.105	102.815	121.118	568.605	393.494	70.021	0.887509	7.85633	0.825898	1.9143	0.582076	1.37321	0.316612	1.49991e-13	0.231596	0.0118393	0.0238243	0.140428	0.428838	8.06291e-12	0.3709	0.0576443	0.0946407	0.285481
PF3D7_1220700	conserved Plasmodium protein, unknown function	N/A	207.207	499.284	628.582	702.705	393.817	465.555	472.397	335.436	497.636	1169.39	727.998	477.867	0.469442	1.45399	1.24967	0.609851	0.557903	0.975628	0.00300787	0.0999058	0.228913	0.0348108	0.0165175	0.444397	0.0210266	0.23534	0.368969	0.122225	0.0729116	0.485324
PF3D7_1006300	conserved Plasmodium protein, unknown function	N/A	359.228	637.064	385.468	109.618	89.632	87.473	207.774	490.622	141.648	79.357	82.297	70.761	1.64391	1.28375	2.44719	1.28509	1.06656	1.17044	0.0427503	0.20093	0.000851834	0.199886	0.429455	0.305385	0.140127	0.345636	0.00767958	0.344824	0.480565	0.422101
PF3D7_0928600	conserved Plasmodium protein, unknown function	N/A	1302.27	17223.9	8721.62	9335.42	1084.35	769.149	1426.11	2820.35	13675.4	8155.3	2885.72	1110.23	0.914805	6.06128	0.638467	1.14423	0.381743	0.700156	0.355976	9.45785e-11	0.0493752	0.334225	0.000247065	0.0930448	0.450878	3.68961e-09	0.153558	0.439172	0.00274175	0.225906
PF3D7_1445500	conserved Plasmodium protein, unknown function	N/A	7108.48	5200.02	6168.75	3718.47	4202.67	8289.01	7650.6	6324.76	11136.5	6553.44	3499.31	5649.85	0.929394	0.822881	0.554996	0.569168	1.19941	1.46488	0.377198	0.227639	0.0157667	0.0196796	0.275547	0.0953211	0.460724	0.367715	0.0707396	0.0826044	0.402378	0.229272
PF3D7_1219800	conserved Plasmodium protein, unknown function	N/A	143.177	525.814	100.15	90.864	51.362	188.507	232.799	69.862	156.363	140.184	68.614	69.421	0.65561	5.78258	0.693149	0.704621	0.821251	2.23132	0.0597927	2.78501e-10	0.0872183	0.0968721	0.225511	0.00248914	0.172728	1.02589e-08	0.2165	0.231146	0.366034	0.0181109
PF3D7_0521600	conserved Plasmodium protein, unknown function	N/A	2301.91	1983.5	1728.93	1856.82	644.927	662.163	1405.88	2005.14	1870.04	1493.91	957.695	562.098	1.62514	0.989344	0.92561	1.23864	0.682661	1.16978	0.0466059	0.464114	0.371687	0.238594	0.0789131	0.306089	0.147904	0.491034	0.458408	0.375919	0.204494	0.422439
PF3D7_1434900	conserved Plasmodium protein, unknown function	N/A	1146.11	389.027	255.646	652.747	1733.28	2147.14	1470.82	774.055	305.499	326.804	1121.28	1421.67	0.783275	0.518431	0.849989	1.92181	1.53255	1.50068	0.178149	0.00835196	0.263976	0.0114155	0.0708296	0.0815452	0.325801	0.0450036	0.395086	0.0562198	0.191561	0.208319
PF3D7_1404700	cysteine-rich small secreted protein CSS, putative	N/A	75.735	33.955	34.994	33.018	53.053	113.676	71.769	37.946	36.467	36.412	43.312	54.341	1.03998	0.93707	0.976729	0.946297	1.13679	1.72684	0.465014	0.388384	0.445986	0.40183	0.342734	0.0290448	0.491384	0.465981	0.485398	0.47145	0.443625	0.108618
PF3D7_0608900	conserved Plasmodium protein, unknown function	N/A	391.584	439.095	240.259	771.576	1643.54	1197.55	611.5	245.565	310.211	569.288	1391.8	851.201	0.655808	1.71403	0.792453	1.33937	1.17732	1.39425	0.059921	0.0308475	0.189178	0.161221	0.298104	0.128696	0.17291	0.112914	0.33529	0.308421	0.417793	0.272108
PF3D7_0625400	conserved Plasmodium protein, unknown function	N/A	5372.96	2129.16	1688.19	1009.87	1436.24	4570.48	4384.84	4816.19	4197.74	1334.86	955.702	3540.78	1.22395	0.445021	0.405963	0.761324	1.48855	1.28859	0.251971	0.00165533	0.000547926	0.152979	0.0859997	0.197187	0.386529	0.0130989	0.00533723	0.299035	0.21478	0.342566
PF3D7_1366700	conserved Plasmodium protein, unknown function	N/A	1679.46	2629.32	1193.33	2135.09	1010.03	1269.49	1954.03	1713.97	1754.91	1695.56	1237.71	1015.48	0.861433	1.52623	0.684817	1.25519	0.820104	1.24359	0.279789	0.0728467	0.0805798	0.22419	0.224018	0.234214	0.405131	0.194741	0.206835	0.364921	0.364851	0.372858
PF3D7_0205100	conserved Plasmodium protein, unknown function	N/A	598.619	366.864	199.386	1383.94	919.065	998.46	855.874	479.019	171.482	1549.79	1142.48	749.209	0.70876	0.777688	1.14071	0.894805	0.809111	1.32099	0.1005	0.171576	0.338235	0.327072	0.209895	0.173551	0.236081	0.319443	0.44143	0.435071	0.353064	0.321328
PF3D7_1031100	conserved Plasmodium protein, unknown function	N/A	6893.8	9665.51	7348.52	5972.49	9271.37	14473.1	8944.32	6583.14	11816.7	7730.87	8072.65	8270.86	0.771448	1.46642	0.622731	0.773336	1.14798	1.74742	0.164367	0.0946873	0.04094	0.166534	0.329994	0.0263576	0.311749	0.228299	0.136321	0.314019	0.436901	0.101426
PF3D7_0628500	conserved Plasmodium protein, unknown function	N/A	705.055	2092.28	919.138	1817.85	466.487	270.694	473.781	673.234	1684.67	1845.54	485.517	221.882	1.46143	3.03095	0.552714	0.98521	0.962935	1.19589	0.0967528	4.80988e-05	0.0151954	0.458189	0.426027	0.279052	0.230948	0.000667616	0.0689398	0.489231	0.47961	0.404479
PF3D7_0110000	conserved Plasmodium protein, unknown function	N/A	12931.9	28000.8	14186.1	4913.93	3008.08	3640.45	3689.03	7209.54	5990.48	4586.4	3302.4	1530.37	3.48701	3.8737	2.36201	1.071	0.911625	2.35464	5.42456e-06	9.01576e-07	0.00130071	0.423655	0.351362	0.00134922	9.60611e-05	1.89241e-05	0.0108618	0.478836	0.448393	0.0111757
PF3D7_0524500	conserved Plasmodium protein, unknown function	N/A	3900.9	5191.33	4714.11	6751.9	3232.49	2428.63	3793.26	3683.33	7905.31	5190.51	5628.18	2470.68	1.02817	1.4066	0.597688	1.29927	0.576441	0.98317	0.481209	0.12221	0.0296364	0.189121	0.021944	0.455259	0.495398	0.264117	0.110051	0.33529	0.0894569	0.48848
PF3D7_0720500	conserved Plasmodium protein, unknown function	N/A	3448.03	10792.1	6748.97	9686.73	5099.36	4083.12	4384.16	2365.61	10278.4	8787.67	10491.9	3908.39	0.787803	4.52413	0.657508	1.102	0.48739	1.0444	0.183556	4.97917e-08	0.0610267	0.384285	0.00448492	0.459013	0.330437	1.32261e-06	0.175062	0.463968	0.028563	0.489478
PF3D7_0920300	conserved Plasmodium protein, unknown function	N/A	337.995	662.375	335.779	774.017	461.797	253.759	302.208	131.786	224.218	364.502	575.428	227.071	1.10856	4.37396	1.44438	2.04658	0.81166	1.10492	0.376224	9.58664e-08	0.104111	0.00620216	0.213139	0.380684	0.460419	2.40356e-06	0.240786	0.0363399	0.355691	0.462367
PF3D7_1339000	conserved Plasmodium protein, unknown function	N/A	97.869	423.503	103.549	50.573	48.723	117.502	64.02	44.214	42.86	43.996	46.831	60.909	1.37012	6.44267	1.87084	1.09292	1.02532	1.64163	0.142231	2.23841e-11	0.0146115	0.395599	0.485159	0.0432027	0.287252	9.42807e-10	0.0669581	0.468798	0.496268	0.141187
PF3D7_1435900	conserved Plasmodium protein, unknown function	N/A	417.44	1561.34	858.243	1535.17	816.671	673.936	689.147	339.027	1575.55	1884.16	1297.79	599.506	0.620829	4.35339	0.55235	0.817371	0.637083	1.11875	0.0399917	1.04933e-07	0.0151058	0.220475	0.0485904	0.363919	0.134092	2.61024e-06	0.0686921	0.362148	0.151951	0.454153
PF3D7_1467700	COX domain-containing protein, putative	N/A	3488.59	12180	8149.93	6861.96	3020.36	2551.14	4133.67	4483.12	10752.5	8553.71	7023.59	2533.1	0.844974	2.70716	0.758558	0.802838	0.432287	1.00705	0.257128	0.000234951	0.149934	0.201992	0.00117983	0.489281	0.390289	0.00262569	0.295689	0.346534	0.0100293	0.497462
PF3D7_1037900	conserved Plasmodium protein, unknown function	N/A	2715.62	4602	2121.85	3494.66	3533.73	4445.41	5571.78	3735.89	3361.86	3434.45	5435.11	4377.66	0.4899	1.23026	0.634074	1.0174	0.651954	1.01538	0.00473098	0.246155	0.0469133	0.496181	0.0574617	0.499001	0.0297655	0.382062	0.148493	0.498998	0.168465	0.499659
PF3D7_0622000	conserved Plasmodium protein, unknown function	N/A	846.195	6072.19	2099.72	2398.39	811.285	619.821	1333.74	1237.24	4361.16	2703.36	1860.66	772.907	0.641821	4.82902	0.484628	0.888298	0.444353	0.80869	0.0513114	1.34957e-08	0.00422606	0.317741	0.00162699	0.209361	0.157313	3.9652e-07	0.0272925	0.429578	0.0129328	0.352652
PF3D7_0728500	EF hand domain-containing protein, putative	N/A	2144.89	4883.88	1154.6	870.644	731.277	1540.35	2035.3	2017.14	737.945	658.871	1758.93	1419.73	1.05313	2.40347	1.5448	1.30886	0.424874	1.08336	0.447262	0.00105853	0.0670654	0.182113	0.000959706	0.407709	0.485817	0.00917275	0.185059	0.329294	0.00846677	0.473859
PF3D7_1120200	conserved Plasmodium protein, unknown function	N/A	22604.1	16795.4	14338.4	19815.7	29418.1	33968.9	37580.8	21765.5	24210.3	23026.8	30318.4	24264.1	0.60177	0.771921	0.592696	0.860711	0.970333	1.39952	0.0313083	0.164909	0.0276791	0.278784	0.436747	0.125895	0.113899	0.312346	0.104958	0.404285	0.48308	0.268617
PF3D7_0203200	conserved Plasmodium protein, unknown function	N/A	140.838	97.833	67.716	80.161	90.814	103.476	137.917	96.641	142.222	58.048	69.973	86.526	1.01767	1.00976	0.559272	1.26066	1.21294	1.14892	0.495806	0.493109	0.0168802	0.219581	0.262359	0.328937	0.498998	0.498389	0.0741718	0.361159	0.393855	0.436147
PF3D7_0612400	peptidyl-tRNA hydrolase, putative	N/A	1435.62	1644.97	810.062	2293.16	2965.12	2111.18	1852.48	798.216	1036.79	1462.05	3204.67	1847.95	0.778253	2.028	0.786836	1.55823	0.925896	1.14037	0.172236	0.0067949	0.182395	0.0631513	0.372104	0.33862	0.320067	0.0387952	0.32947	0.178655	0.458578	0.441616
PF3D7_1006500	conserved Plasmodium protein, unknown function	N/A	677.938	3437.03	2753.13	2282.51	863.334	613.504	592.592	512.145	3912.7	2510.01	1601.19	588.218	1.13765	6.44045	0.705658	0.910319	0.547075	1.04108	0.341742	2.25704e-11	0.0977736	0.349469	0.0138502	0.463513	0.443227	9.49393e-10	0.232371	0.447341	0.0644824	0.490861
PF3D7_0911800	conserved Plasmodium protein, unknown function	N/A	7301.26	2462.23	1201.48	7391.44	9759.6	11064.6	9966.35	3997.81	917.463	2594.01	7955.77	8121.39	0.733326	0.618327	1.30077	2.83052	1.22594	1.36119	0.123579	0.0387673	0.18801	0.000128012	0.250127	0.147538	0.265977	0.131193	0.334356	0.00155735	0.384881	0.293191
PF3D7_0809800	conserved Plasmodium protein, unknown function	N/A	156.687	135.675	96.128	254.223	595.655	437.527	333.28	150.285	92.942	310.648	471.623	308.479	0.510436	0.916875	1.0266	0.832783	1.2483	1.38433	0.00717161	0.358982	0.483382	0.240712	0.230103	0.134117	0.0402618	0.45193	0.495874	0.377616	0.369989	0.278271
PF3D7_1012800	conserved Plasmodium protein, unknown function	N/A	502.475	754.542	580.617	1316.83	530.668	369.309	434.973	392.419	755.912	715.353	555.809	312.029	1.14598	1.86654	0.77605	1.81046	0.956929	1.16881	0.332247	0.0149176	0.169671	0.0195309	0.417304	0.307127	0.438353	0.0680172	0.31746	0.0821623	0.477163	0.423257
PF3D7_0422600	conserved Plasmodium protein, unknown function	N/A	1924.34	5378.78	3606.32	4625.14	1770.49	1543.04	2574.61	1643.71	6108.28	5120.74	3781.54	1797.14	0.750093	3.23766	0.592189	0.903721	0.472088	0.860721	0.140805	1.77391e-05	0.0274857	0.339921	0.00319675	0.278798	0.285863	0.000274714	0.104487	0.442258	0.0220553	0.404285
PF3D7_0608400	respiratory chain complex 4 associated protein 4	C4AP4	2509.97	6367.57	3580.36	4818.2	2993.87	2867.8	3876.44	2116.48	5406.57	4789.24	5565.71	3220.94	0.649972	2.98468	0.663893	1.00601	0.540219	0.891283	0.0562228	6.02374e-05	0.0652956	0.487822	0.0123377	0.322016	0.166022	0.000811938	0.182059	0.497164	0.0593205	0.432189
PF3D7_1135700	conserved Plasmodium protein, unknown function	N/A	9404.81	18033.5	11049.6	13649.7	4115.64	2077.36	9541.39	11942.2	17431.3	12114	7395.54	3013.73	0.985726	1.50897	0.634456	1.12649	0.558169	0.692085	0.458929	0.0786248	0.0471238	0.354725	0.0165878	0.0863529	0.489453	0.204031	0.149055	0.450264	0.0731809	0.215261
PF3D7_1243400	conserved Plasmodium protein, unknown function	N/A	6829.66	699.231	1093.71	1192.18	3449.01	10885.2	7813.03	3193.58	1191.43	1239.78	1255.84	7804.03	0.874577	0.22513	0.919786	0.962421	2.70842	1.39344	0.298227	4.02765e-08	0.363213	0.42528	0.000233492	0.129132	0.417907	1.08901e-06	0.453902	0.479411	0.00261307	0.272601
PF3D7_1436400	conserved Plasmodium protein, unknown function	N/A	940.62	1705.38	1801.53	1231.78	272.661	361.944	669.617	1774.41	1886.25	1182.67	443.698	317.088	1.38878	0.961643	0.955716	1.0406	0.637325	1.13025	0.13166	0.424151	0.41554	0.464163	0.0487272	0.350317	0.27557	0.47907	0.476561	0.491057	0.152183	0.447704
PF3D7_1408300	conserved Plasmodium protein, unknown function	N/A	217.259	212.983	87.072	282.944	380.709	195.894	264.036	116.973	56.5	134.354	388.908	231.247	0.839514	1.67401	1.36688	1.92211	0.980329	0.863259	0.249734	0.0371896	0.144136	0.0113989	0.451174	0.282333	0.384699	0.127582	0.289551	0.0561666	0.487288	0.406829
PF3D7_1331200	conserved Plasmodium protein, unknown function	N/A	5552.69	5783.45	4375	3733.42	2365.16	3010.04	3789.33	5723.69	4596.32	3367.59	2277.18	2762.47	1.46201	1.01039	0.952127	1.10778	1.03817	1.08874	0.0965104	0.493999	0.410319	0.377186	0.467483	0.400862	0.230647	0.498537	0.474802	0.460724	0.491881	0.471063
PF3D7_1461000	conserved Plasmodium protein, unknown function	N/A	136.038	524.97	366.498	851.888	246.492	135.654	142.428	89.955	668.424	677.726	340.377	134.987	0.962381	4.76868	0.565733	1.24721	0.74507	1.00411	0.425224	1.74292e-08	0.0186719	0.231051	0.135524	0.485133	0.479411	5.01618e-07	0.079415	0.370658	0.28009	0.496268
PF3D7_1310200	conserved Plasmodium protein, unknown function	N/A	27006	2381.64	1532.68	2254.35	51323.5	55180.6	59054.7	26533.2	2233.32	2739.83	35314	36505	0.457556	0.0906338	0.690004	0.824521	1.45299	1.51121	0.00226762	3.70252e-18	0.0846753	0.229787	0.100336	0.0778531	0.0168233	3.12311e-16	0.212864	0.369789	0.235931	0.202908
PF3D7_0933400	conserved Plasmodium protein, unknown function	N/A	1271.89	5858.94	3067.87	6519.8	2083.27	1395.26	1318.17	866.099	5198.85	4785.62	3470.82	1257.39	0.965605	6.60003	0.592209	1.36035	0.603413	1.10732	0.4299	1.24998e-11	0.0274933	0.148042	0.0319995	0.377744	0.480685	5.44565e-10	0.104491	0.293842	0.115605	0.460897
PF3D7_0703300	conserved Plasmodium protein, unknown function	N/A	63.501	121.48	65.634	115.814	71.555	54.99	51.872	50.6	236.754	99.376	75.611	44.296	1.14663	1.93172	0.350795	1.13029	0.960816	1.14938	0.33151	0.0108781	7.67857e-05	0.350271	0.422951	0.328421	0.437744	0.0544181	0.00100014	0.44768	0.478587	0.435874
PF3D7_1133600	conserved Plasmodium protein, unknown function	N/A	977.098	1806.43	743.799	897.172	156.727	185.161	585.994	685.575	1377.94	1043.79	310.574	139.817	1.63757	2.57633	0.548579	0.863045	0.54547	1.27134	0.0440181	0.000448758	0.0142	0.282035	0.0134842	0.210787	0.142763	0.00452554	0.0656257	0.406573	0.063283	0.353852
PF3D7_0921900	conserved Plasmodium protein, unknown function	N/A	13934.5	13535.7	14516.7	13166.7	4726.09	3909.46	9643.16	14484.5	14497.6	11019.8	8207.18	3756.99	1.44375	0.934613	1.00131	1.19435	0.577285	1.04029	0.104394	0.384802	0.48117	0.280604	0.0222184	0.464588	0.24106	0.464239	0.495398	0.405561	0.0901818	0.491196
PF3D7_0214700	conserved Plasmodium protein, unknown function	N/A	6443.7	394.825	199.493	99.774	5256.48	15675	8026.94	3400.01	89.348	80.967	1196.67	7143.7	0.80343	0.122698	1.94807	1.17453	4.3153	2.1897	0.202733	2.55686e-14	0.0100459	0.301033	1.24096e-07	0.00305955	0.347091	1.50173e-12	0.0513898	0.419728	3.05103e-06	0.021294
PF3D7_0215600	Golgi to ER traffic protein 2	GET2	2271.22	2057.83	1868.49	2992.01	1744.73	1303.74	1845.02	2955.03	2149.82	1840.71	2229.66	1397.58	1.22761	0.698976	0.87075	1.6165	0.785201	0.934141	0.248584	0.0920476	0.292831	0.0484887	0.180439	0.384114	0.383946	0.224275	0.414157	0.151783	0.327805	0.463921
PF3D7_1018400	conserved Plasmodium protein, unknown function	N/A	964.58	3350.82	1570.37	867.312	426.67	877.794	1009.38	720.193	1298.78	1028.49	732.043	814.49	0.956787	4.52788	1.20487	0.847265	0.598164	1.0752	0.417097	4.89893e-08	0.270165	0.26025	0.0298281	0.418193	0.477163	1.30348e-06	0.398787	0.39251	0.110453	0.477333
PF3D7_1002900	conserved Plasmodium protein, unknown function	N/A	6179.66	7612.14	4709.1	9582.35	8070.39	7657.62	9224.84	6337.13	5962.25	8037.79	13171.3	6303.82	0.670872	1.20039	0.790761	1.19152	0.613543	1.21383	0.0701733	0.274575	0.187124	0.283453	0.0364982	0.261502	0.190566	0.401796	0.333547	0.407655	0.126056	0.393369
PF3D7_1129700	conserved Plasmodium protein, unknown function	N/A	2557.69	2223.89	863.089	6018.32	6262.7	3585.52	3241.61	1751.5	1443.75	2741.84	8242.41	3001.87	0.790791	1.26584	0.605149	2.18343	0.760624	1.19268	0.187161	0.21528	0.0327411	0.003156	0.152205	0.282285	0.333547	0.357412	0.117362	0.0218263	0.29802	0.406805
PF3D7_1464800	EF-hand calcium-binding domain-containing protein, putative	N/A	67.852	127.478	52.628	58.116	51.54	69.851	83.674	47.892	32.042	35.312	41.843	72.495	0.857599	2.08478	1.34967	1.36721	1.13904	0.973504	0.274464	0.00513887	0.15463	0.143938	0.340147	0.441331	0.40177	0.0315604	0.300947	0.289317	0.442326	0.484803
PF3D7_0614600	conserved Plasmodium protein, unknown function	N/A	1184.05	490.86	139.096	229.35	2095.03	4186.7	1975.17	772.727	79.634	145.407	1429.1	3517.17	0.604954	0.646872	1.55852	1.48749	1.45706	1.18889	0.0326572	0.0543203	0.0630685	0.0863981	0.0985941	0.286128	0.117121	0.162638	0.178549	0.215323	0.23344	0.409581
PF3D7_1245500	conserved Plasmodium protein, unknown function	N/A	976.566	226.641	147.954	1718.59	1725.82	1266.69	1007.37	671.461	71.748	459.983	1621.32	1225.67	0.970229	0.361748	1.77305	3.58562	1.06336	1.03274	0.436597	0.000118623	0.023343	3.41514e-06	0.433663	0.474912	0.48308	0.00145485	0.0933015	6.34904e-05	0.482266	0.493603
PF3D7_1206800	conserved Plasmodium protein, unknown function	N/A	512.335	639.567	571.543	711.575	548.181	308.928	285.633	583.294	704.941	522.778	477.475	243.022	1.72413	1.09244	0.817705	1.34354	1.13991	1.24381	0.0294178	0.396201	0.220908	0.158525	0.33915	0.23402	0.109496	0.469053	0.362384	0.305585	0.441892	0.372749
PF3D7_1031900	conserved Plasmodium protein, unknown function	N/A	432.697	1632.19	1609.51	1229.79	456.156	438.468	469.193	434.561	1123.88	2269.21	609.186	390.483	0.926512	3.60333	1.42202	0.547289	0.759797	1.11486	0.373001	3.14393e-06	0.114513	0.0138997	0.151294	0.368588	0.459014	5.88625e-05	0.255085	0.0646301	0.297118	0.456432
PF3D7_0420500	conserved Plasmodium protein, unknown function	N/A	10291.5	9007.07	2074.68	2002.75	4696.34	16866.9	21771.1	8845.27	1682.91	1839.67	8466.26	12228.3	0.47338	1.01824	1.22914	1.08738	0.556174	1.37849	0.00329237	0.495004	0.247181	0.402593	0.016068	0.137401	0.0225823	0.498779	0.382848	0.471687	0.0716152	0.282278
PF3D7_1310100	conserved Plasmodium protein, unknown function	N/A	228.428	1224.33	629.176	860.998	275.877	257.456	231.716	192.744	760.101	714.679	229.107	159.8	0.987312	5.7273	0.833626	1.19734	1.18198	1.52197	0.461204	3.46004e-10	0.241835	0.27761	0.293239	0.0742382	0.490347	1.2442e-08	0.378525	0.403809	0.41451	0.196851
PF3D7_1205300	conserved Plasmodium protein, unknown function	N/A	1331.54	1261.37	843.074	4810.27	3348.99	1672.8	1676.99	740.501	1160.06	2023.22	4278.56	1563.42	0.797321	1.68	0.73293	2.35953	0.784145	1.06876	0.195142	0.0361661	0.123187	0.00131683	0.179182	0.426575	0.340605	0.125305	0.265526	0.0109679	0.326662	0.479665
PF3D7_1134900	conserved Plasmodium protein, unknown function	N/A	560.712	108.685	86.934	360.283	850.9	628.959	486.81	367.182	187.738	131.363	365.929	397.675	1.14371	0.341671	0.5302	2.44748	2.23142	1.54424	0.334817	5.24112e-05	0.0103568	0.000850627	0.00248789	0.067234	0.439512	0.000716188	0.0525144	0.00767682	0.018106	0.185345
PF3D7_1142200	vacuolar protein sorting-associated protein IST1-like, putative	N/A	347.686	1470.42	1280.52	892.142	874.41	841.74	460.018	322.71	1775.23	1255.72	811.513	527.361	0.769553	4.29628	0.725475	0.716512	1.07493	1.5668	0.162207	1.34966e-07	0.115919	0.107499	0.418546	0.060762	0.309595	3.2877e-06	0.256827	0.245336	0.477333	0.174503
PF3D7_0514900	conserved Plasmodium protein, unknown function	N/A	264.935	705.674	645.964	498.033	494.231	420.21	418.347	322.461	1450.1	1237.09	624.001	300.457	0.655859	2.10139	0.455537	0.415246	0.800936	1.36538	0.0599535	0.00473468	0.0021581	0.000725986	0.199621	0.145026	0.172972	0.0297714	0.016258	0.00675231	0.344685	0.290498
PF3D7_1026000	conserved Plasmodium protein, unknown function	N/A	9966.45	14945.4	9134.05	7580.41	3603.32	2168.98	5962.2	14615.9	11044.3	7405.39	5630.28	3687.71	1.66853	1.0225	0.827459	1.02355	0.641766	0.591189	0.0381477	0.489063	0.233652	0.487611	0.0512789	0.0271068	0.129747	0.497462	0.372439	0.497068	0.157288	0.103444
PF3D7_0905000	ATP synthase-associated protein, putative	ATPTG4	618.415	1596.44	1005.54	2078.77	1249.81	863.502	795.392	282.21	1367.81	1712.27	1766	767.501	0.784916	5.27136	0.740239	1.21075	0.712253	1.12079	0.1801	2.14941e-09	0.130541	0.264464	0.10362	0.361483	0.327526	7.03516e-08	0.274352	0.395439	0.240041	0.453186
PF3D7_1141500	conserved Plasmodium protein, unknown function	N/A	157.164	234.317	291.129	404.944	485.961	227.479	159.207	91.42	175.825	349.303	226.756	125.845	0.989054	2.22245	1.56897	1.14795	2.01786	1.66368	0.463699	0.00260111	0.0601722	0.330032	0.00714149	0.0390165	0.490867	0.018745	0.17343	0.43692	0.0401595	0.131774
PF3D7_1217700	conserved Plasmodium protein, unknown function	N/A	5805.09	4230.62	3668.3	3962.78	3183.79	3420.32	3731.28	4694.67	3860.5	2864.62	3112.77	2806.11	1.55173	0.901687	0.950558	1.3798	1.02261	1.21677	0.0650172	0.336984	0.408035	0.136659	0.488911	0.258704	0.181538	0.440709	0.474056	0.28152	0.497443	0.391276
PF3D7_1330200	conserved Plasmodium protein, unknown function	N/A	5144.2	6054.84	5995.76	12506.8	9254.04	7594.12	6178.78	4314.98	6200.83	8122.83	12201.8	5686.18	0.833299	1.40085	0.967072	1.53794	0.758967	1.33394	0.2414	0.125195	0.432025	0.0691512	0.150382	0.164786	0.378251	0.267794	0.481336	0.188825	0.296208	0.312246
PF3D7_0723200	conserved Plasmodium protein, unknown function	N/A	54.153	50.726	41.96	43.15	77.081	159.007	65.293	36.885	57.993	41.77	66.349	102.151	0.879864	1.22196	0.810983	1.02013	1.11387	1.43923	0.305718	0.253827	0.212275	0.492369	0.369784	0.10643	0.422251	0.38785	0.354978	0.498263	0.457339	0.243737
PF3D7_0929900	conserved Plasmodium protein, unknown function	N/A	630.952	1090.13	696.723	2816.54	2627.25	1526.96	1267.37	420.831	1087.08	2848.47	3839.14	1407.84	0.508482	2.49964	0.649563	0.988893	0.68661	1.083	0.00690397	0.0006565	0.0559691	0.463469	0.0819817	0.408163	0.0392694	0.00621168	0.165652	0.490861	0.209064	0.474099
PF3D7_1111400	conserved Plasmodium protein, unknown function	N/A	2085.31	5055.14	3219.6	5076.41	2764.1	1608.85	1951.48	1919.06	3942.34	3760.63	3499.57	1216.21	1.06763	2.61276	0.817912	1.34741	0.791501	1.31575	0.428059	0.000374664	0.221175	0.15606	0.188022	0.177206	0.48	0.00389219	0.362633	0.302859	0.334356	0.325076
PF3D7_0605700	conserved Plasmodium protein, unknown function	N/A	4668.72	1329.88	447.087	158.403	2330.79	10381.7	6345.16	2726.61	292.866	105.259	720.352	3842.63	0.736929	0.492484	1.4824	1.40246	3.15226	2.68972	0.127183	0.00499539	0.0883381	0.124351	2.67432e-05	0.000256076	0.270484	0.030932	0.218191	0.266841	0.00039765	0.00283381
PF3D7_0205300	conserved Plasmodium protein, unknown function	N/A	671.192	3067.92	2068.34	1049.54	328.902	701.122	753.08	586.046	2554.57	3571.22	525.646	540.83	0.895085	5.05854	0.811642	0.299146	0.644576	1.28214	0.327473	5.15967e-09	0.213116	6.71931e-06	0.0529383	0.202185	0.435277	1.60121e-07	0.35569	0.000116415	0.160255	0.346731
PF3D7_1026500	conserved Plasmodium protein, unknown function	N/A	2417.74	667.039	226.502	1430.44	5042.1	6708.02	6185.7	2625.39	316.267	1234.19	7676.87	5299.79	0.393549	0.26124	0.738368	1.15564	0.658035	1.26435	0.000368584	6.63351e-07	0.128637	0.321459	0.0613718	0.216507	0.00383783	1.42733e-05	0.272102	0.431785	0.175604	0.35867
PF3D7_1308600	conserved Plasmodium protein, unknown function	N/A	277.027	971.932	1339.93	1347.71	419.008	312.101	249.863	149.993	1369.34	923.351	650.786	310.626	1.09796	5.68429	0.978939	1.44663	0.658491	1.00436	0.389293	4.099e-10	0.449172	0.103115	0.0616716	0.485493	0.466428	1.45581e-08	0.486504	0.239449	0.176173	0.496434
PF3D7_1110300	G-patch domain-containing protein, putative	N/A	5244.05	9341.48	4034.33	6143.47	1647.3	1172.43	3372.41	5149.23	5963.44	4190.1	2206.92	1305.18	1.55051	1.81014	0.677959	1.46322	0.749591	0.900374	0.0653751	0.01956	0.0753518	0.096004	0.140273	0.33509	0.182248	0.0822367	0.198736	0.230096	0.285438	0.439706
PF3D7_1475800	conserved Plasmodium protein, unknown function	N/A	1387.09	272.371	114.935	187.183	642.779	2350.35	6185.55	2279.17	139.59	219.419	920.038	3894.47	0.227672	0.129237	0.851851	0.86907	0.707514	0.606269	5.02388e-08	1.03705e-13	0.266532	0.290468	0.0993994	0.0332261	1.33225e-06	5.65137e-12	0.39649	0.412691	0.234582	0.118511
PF3D7_1331500	ATF7-int domain-containing protein, putative	N/A	3872.26	428.069	676.292	776.463	2109.27	6022.37	4300.99	2707.48	671.27	443.643	709.786	3133.46	0.900949	0.165954	1.00719	1.70748	2.89712	1.91399	0.335919	5.49199e-11	0.48949	0.03181	9.236e-05	0.0118569	0.440125	2.18824e-09	0.497522	0.115053	0.00117031	0.0576856
PF3D7_0407400	conserved Plasmodium protein, unknown function	N/A	2817.14	12584.6	11223.6	9182.44	1897.8	1438.16	2389.7	4558.67	10838.9	7750.79	4461.69	2210.33	1.17684	2.7508	1.03541	1.18407	0.428927	0.654917	0.298608	0.000189457	0.47126	0.291071	0.00107536	0.0593464	0.418173	0.00218582	0.492746	0.412973	0.00929575	0.171768
PF3D7_1360400	conserved Plasmodium protein, unknown function	N/A	4397.66	11776.1	9653.94	8658.9	1576.7	1087.84	3197.38	4492.58	11887.9	10178.8	3311.83	1335.51	1.3722	2.61209	0.812503	0.851075	0.480458	0.818264	0.141016	0.000375906	0.214216	0.265466	0.00385791	0.22163	0.28615	0.00390125	0.356607	0.396027	0.0254699	0.36293
PF3D7_0931500	conserved Plasmodium protein, unknown function	N/A	14248.4	6477.99	3818.44	9040.13	18290	29905.5	23766.4	9822.72	5155.23	5406.64	19068.5	18065.5	0.599982	0.660371	0.742035	1.66873	0.959234	1.65441	0.030568	0.062918	0.132382	0.0381123	0.420654	0.0407275	0.112236	0.178314	0.276272	0.129668	0.477846	0.135855
PF3D7_1231300	conserved Plasmodium protein, unknown function	N/A	2273.78	180.57	122.147	52.003	1140.84	3619.18	1834.35	1040.61	85.242	45.665	212.852	1943.6	1.23603	0.193273	1.3293	1.08748	4.8545	1.85016	0.240934	1.71426e-09	0.167884	0.402464	1.21184e-08	0.0161431	0.377823	5.67532e-08	0.315533	0.471642	3.58867e-07	0.0718588
PF3D7_0602700	conserved Plasmodium protein, unknown function	N/A	1047.61	612.917	889.056	648.254	349.103	666.201	842.109	884.601	719.652	691.212	392.137	559.812	1.23633	0.701471	1.22694	0.94017	0.897547	1.18121	0.240663	0.0941622	0.249207	0.392901	0.331016	0.294038	0.377584	0.227556	0.384297	0.467977	0.437449	0.415075
PF3D7_1330100	conserved Plasmodium protein, unknown function	N/A	1640.8	1831.45	1852.97	6278.78	3557.35	2574.47	1768.15	1147.63	2358.88	3107.03	4835.69	2283.15	0.929071	1.58292	0.787942	2.0121	0.73716	1.12609	0.376728	0.0564976	0.183722	0.00734601	0.127416	0.355206	0.46056	0.16656	0.330587	0.040997	0.270726	0.450488
PF3D7_1462500	conserved Plasmodium protein, unknown function	N/A	393.365	829.193	716.061	1408	447.667	281.525	664.15	487.987	529.523	1006.71	893.218	501.631	0.608457	1.66452	1.33529	1.38829	0.516294	0.583861	0.0341881	0.0388638	0.163893	0.131932	0.00802259	0.0244433	0.120868	0.131436	0.31126	0.275813	0.043659	0.0963635
PF3D7_1221200	conserved Plasmodium protein, unknown function	N/A	4583.31	11429.2	9557.92	7984.69	4553.44	2271.41	4877.31	6505.11	11408.6	8493.01	7264.23	2647.1	0.94006	1.754	0.838163	0.940336	0.628258	0.859526	0.392741	0.0255503	0.247915	0.393143	0.0437822	0.277136	0.467879	0.099381	0.38348	0.467983	0.142398	0.40367
PF3D7_0828100	conserved Plasmodium protein, unknown function	N/A	779.008	3613.79	3541.41	2537.52	1167.11	984.186	702.658	1214.35	3438.23	3450.96	1463.08	881.843	1.10458	2.93531	1.02978	0.737348	0.801489	1.11257	0.381108	7.66355e-05	0.478995	0.127605	0.200309	0.371351	0.462633	0.000998592	0.494751	0.270891	0.345133	0.45823
PF3D7_1349000	conserved Plasmodium protein, unknown function	N/A	171.011	167.62	129.619	196.19	448.21	340.988	214.251	122.794	65.039	107.575	250.997	214.959	0.82109	1.30233	1.70296	1.65952	1.70712	1.52024	0.225302	0.186862	0.0324908	0.0397753	0.0318642	0.0748077	0.365789	0.333325	0.116781	0.133644	0.115195	0.197774
PF3D7_0315400	conserved Plasmodium protein, unknown function	N/A	3192.31	7280.31	6700.77	14368.5	8569.2	3953.63	3665.45	2575.26	7910.08	6681.13	13514.3	4993.55	0.871878	2.80912	0.847635	2.14601	0.634837	0.792879	0.29442	0.000142197	0.260755	0.00379809	0.0473347	0.189698	0.415272	0.00170701	0.392823	0.0251903	0.149439	0.335647
PF3D7_0929700	conserved Plasmodium protein, unknown function	N/A	283.246	624.973	386.531	1672.13	1079.72	504.341	428.058	156.108	634.464	820.586	1343.09	567.172	0.682076	3.58211	0.625079	2.00492	0.807899	0.894307	0.0784647	3.47166e-06	0.0421315	0.00760919	0.208359	0.326355	0.203832	6.44278e-05	0.138888	0.0420616	0.351543	0.434702
PF3D7_1217500	conserved Plasmodium protein, unknown function	N/A	26511	23715.1	21130.6	25808.8	12528.3	11716.4	13423.1	23454.7	23086	14007.4	16923.2	15479.9	1.97303	1.01109	0.915398	1.84091	0.74073	0.757309	0.00889404	0.49498	0.356838	0.0168777	0.131043	0.148569	0.047091	0.49877	0.451294	0.0741713	0.274896	0.294436
PF3D7_0408800	conserved Plasmodium protein, unknown function	N/A	97.72	70.907	135.293	46.368	41.687	56.101	73.536	100.264	51.678	48.364	47.902	42.483	1.23951	0.766522	2.06505	0.97344	0.918011	1.19517	0.237819	0.158778	0.00566336	0.441239	0.360633	0.279781	0.375425	0.305886	0.0340059	0.484803	0.452797	0.405131
PF3D7_0404800	sporozoite-specific protein S10, putative	N/A	1106.38	146.538	169.547	502.047	1842.86	3176.12	1170.57	673.533	216.988	309.756	479.969	1380.45	0.946425	0.246081	0.805425	1.57137	3.68354	2.27557	0.402016	2.22337e-07	0.205236	0.0595239	2.16454e-06	0.00199835	0.471501	5.21519e-06	0.349066	0.17214	4.20911e-05	0.0152686
PF3D7_1127400	conserved Plasmodium protein, unknown function	N/A	1351.7	3419.76	4345.91	5612.6	2050.15	1331.19	1538.35	1685.55	5993.26	6370.04	3784.67	1344.91	0.880792	2.01355	0.726358	0.881592	0.545053	0.989998	0.307036	0.00729405	0.116768	0.308174	0.0133904	0.46505	0.423169	0.0407716	0.257987	0.423917	0.0629791	0.491405
PF3D7_1404900	conserved Plasmodium protein, unknown function	N/A	20756.8	14572.6	12786.8	17647.5	8240.57	7903.88	12631.6	16099.7	15452	12847.9	12435	6350.01	1.64184	0.905298	0.827817	1.37279	0.663445	1.24366	0.04316	0.3422	0.234125	0.140673	0.0649907	0.234156	0.141134	0.443408	0.37283	0.28567	0.18148	0.372835
PF3D7_0729600	COX assembly mitochondrial protein, putative	CMC1	3392.41	3620.7	4834.85	9125.28	6873.79	6365.09	3568.5	2396.1	3888.55	5456.47	7413.53	4920.48	0.951031	1.5057	1.24169	1.66909	0.927469	1.29197	0.408723	0.0797661	0.235891	0.0380479	0.374394	0.194604	0.474342	0.205613	0.374147	0.129505	0.459442	0.340112
PF3D7_0215400	WD repeat-containing protein, putative	N/A	1319.98	1416.73	1372.03	1057.4	1492.81	2436.19	1616.93	1452.01	1303.54	1242.56	925.898	1506.25	0.819412	0.97612	1.05148	0.854131	1.59437	1.6064	0.223119	0.445108	0.449467	0.269671	0.0536356	0.0507781	0.364251	0.485398	0.486531	0.398531	0.161653	0.156387
PF3D7_1122700	conserved Plasmodium protein, unknown function	N/A	5897.4	1554.11	485.492	9474.86	24085.2	17805.7	13699.6	4741.32	442.701	4914.3	21925.8	12578.2	0.431618	0.331372	1.09114	1.92299	1.09836	1.4147	0.0011584	3.32857e-05	0.39784	0.0113502	0.38879	0.118113	0.00989225	0.00048183	0.469748	0.0560024	0.466143	0.259512
PF3D7_1337900	conserved Plasmodium protein, unknown function	N/A	12986.8	9226.78	12133.2	12616.4	9514.49	10699.3	12742.7	11161.2	14826.6	8814.22	12176.5	9243.1	1.01912	0.827075	0.81867	1.43006	0.78188	1.15708	0.493773	0.233146	0.222157	0.110672	0.176498	0.319867	0.4985	0.371973	0.363379	0.250094	0.324435	0.430709
PF3D7_0825900	conserved Plasmodium protein, unknown function	N/A	938.444	932.109	395.532	819.263	251.131	281.619	545.609	1556.22	569.017	584.354	212.238	262.397	1.68552	0.605414	0.708843	1.38438	1.16196	1.06635	0.035248	0.0328556	0.100573	0.134093	0.314522	0.429728	0.123269	0.117639	0.23614	0.278239	0.427741	0.480685
PF3D7_1476000	conserved Plasmodium protein, unknown function	N/A	5979.14	4147.29	2070.7	958.915	353.07	887.352	9021	9067.63	11816.3	5324.25	1181.3	694.114	0.663825	0.458893	0.177109	0.184208	0.315061	1.26786	0.0652494	0.00234261	2.4717e-10	5.97787e-10	1.53567e-05	0.213619	0.181962	0.0172706	9.14731e-09	2.09265e-08	0.000242315	0.356062
PF3D7_0711300	conserved Plasmodium protein, unknown function	N/A	12774.6	30094.3	22731.3	17211	11880.7	6396.31	17796.3	16283.6	35388.2	35181.1	18672.9	8793.86	0.718261	1.84682	0.642612	0.489599	0.636797	0.728204	0.109114	0.0164049	0.0517752	0.0047009	0.048429	0.118552	0.247538	0.0725458	0.157985	0.0296232	0.151671	0.259991
PF3D7_0916800	conserved Plasmodium protein, unknown function	N/A	2704.14	13454.9	6678.34	11147.9	2887.71	1971.35	3667.8	4203.48	11146.3	8470.55	6618.06	2801.58	0.739216	3.18763	0.600116	1.31508	0.438705	0.706515	0.129498	2.25557e-05	0.0306232	0.177679	0.00140286	0.0985222	0.273082	0.00034098	0.1124	0.325681	0.0115004	0.233332
PF3D7_1120800	conserved Plasmodium protein, unknown function	N/A	1586.46	11642.8	5439.67	9307.41	3216.66	2341.88	2710.19	1336.64	7761.05	8698.9	5632.73	2704.29	0.589524	8.56633	0.701924	1.06974	0.57318	0.867325	0.0264844	1.45439e-14	0.0945497	0.425297	0.0209065	0.288021	0.101754	8.78619e-13	0.228076	0.479411	0.0862585	0.41098
PF3D7_1363600	conserved Plasmodium protein, unknown function	N/A	819.888	5914.22	4495.16	4648.61	2559.01	2078.77	1764.95	545.667	7588.53	6288.11	3695.56	2033.87	0.472735	10.3997	0.593799	0.740376	0.694759	1.02179	0.00324432	0	0.0281036	0.13068	0.0885376	0.490058	0.0223349	0	0.106011	0.274535	0.218509	0.497768
PF3D7_1013700	thioredoxin-like protein, putative	N/A	994.157	5232.02	3448.51	4069.33	2451.2	1937.04	1814.52	989.152	6783.43	6523.89	4258.62	1621.24	0.554624	5.18171	0.51031	0.625297	0.578347	1.19157	0.0156727	3.10256e-09	0.00715403	0.0422435	0.0225673	0.283412	0.0703973	9.94951e-08	0.0401923	0.139084	0.0911662	0.407613
PF3D7_1135400	HotDog domain-containing protein, putative	N/A	3003.37	4061.12	2943.39	3930.77	2166.32	986.946	1604.51	1796.69	4770.84	2962.4	3179.78	1029.82	1.85718	2.24272	0.619097	1.32396	0.684054	0.959446	0.0156067	0.00235229	0.0391412	0.171512	0.0799872	0.420961	0.0701703	0.0173138	0.132092	0.319379	0.205988	0.477924
PF3D7_1140400	conserved Plasmodium protein, unknown function	N/A	16195.1	947.66	247.793	1730.55	30047.3	36695.4	29527	8653.16	568.705	987.635	15201.4	22505.7	0.548904	0.11213	0.461137	1.73235	1.97482	1.62973	0.0142762	2.08084e-15	0.00247295	0.0283009	0.0088167	0.0456346	0.0658979	1.36074e-13	0.0180179	0.106539	0.0467844	0.145931
PF3D7_0724500	conserved Plasmodium protein, unknown function	N/A	266.989	302.772	381.454	267.182	193.542	203.694	278.833	165.517	668.472	340.552	177.19	161.63	0.961328	1.71865	0.587204	0.800267	1.07973	1.22265	0.423694	0.030186	0.0256339	0.198788	0.412354	0.253179	0.478864	0.111414	0.0995962	0.343852	0.475445	0.38738
PF3D7_0405500	conserved Plasmodium protein, unknown function	N/A	1550.57	5331.83	3690.09	1945.58	810.685	553.219	1879.57	2586.8	7699.14	5498.84	1705.78	587.449	0.827478	2.05082	0.481094	0.356948	0.483703	0.944318	0.233676	0.00607419	0.00391238	9.83363e-05	0.00414208	0.398946	0.372445	0.0358331	0.0257491	0.00123469	0.0268431	0.470266
PF3D7_1018900	conserved Plasmodium protein, unknown function	N/A	235.958	379.705	460.07	531.577	257.649	377.03	336.756	204.924	434.291	450.544	207.844	265.573	0.723228	1.7586	1.05591	1.16976	1.21127	1.38057	0.113775	0.0249992	0.44355	0.306105	0.263962	0.136223	0.253988	0.0978858	0.485058	0.422439	0.395086	0.280897
PF3D7_0613000	conserved Plasmodium protein, unknown function	N/A	978.191	8091.05	2462.7	6929.51	2254.1	1783.45	2054.51	850.263	4771.08	5912.26	5183.86	2113.12	0.483022	9.26822	0.518878	1.17128	0.437856	0.845982	0.00408104	1.55431e-15	0.00842212	0.304484	0.0013715	0.258501	0.0265506	1.03347e-13	0.0453338	0.421541	0.0113218	0.391117
PF3D7_1014800	EF hand domain-containing protein, putative	N/A	114.845	78.973	65.292	315.192	209.919	178.871	164.879	74.267	58.976	83.591	175.053	171.934	0.739832	1.04718	1.07361	3.09823	1.17179	1.03482	0.130125	0.455249	0.42026	3.47149e-05	0.30394	0.472062	0.27388	0.48848	0.47782	0.000499501	0.421337	0.492923
PF3D7_0821400	conserved Plasmodium protein, unknown function	N/A	1685.09	437.37	1228.76	1991.25	2644.78	4311.13	2432.32	1593.25	2340.57	1854.18	2776.98	2709.73	0.696218	0.285932	0.530366	1.07287	0.952868	1.58509	0.0897433	3.18305e-06	0.0103876	0.421215	0.411397	0.055945	0.220353	5.94544e-05	0.052645	0.477993	0.475072	0.16561
PF3D7_1333500	conserved Plasmodium protein, unknown function	N/A	2130.79	6477.48	7239.92	6652.68	1364.34	1176.8	1618.01	1361.7	6119.15	5584.81	2854.1	1243.05	1.31164	4.68789	1.18236	1.1903	0.483082	0.947854	0.180121	2.45959e-08	0.292845	0.284699	0.00408639	0.404098	0.327526	6.92177e-07	0.414157	0.408519	0.0265742	0.472275
PF3D7_1232600	conserved Plasmodium protein, unknown function	N/A	7071.74	2047.42	2356.07	3267.03	7561.56	17313.8	10747.8	4598.01	2233.72	2260.91	4599.1	9251.93	0.658842	0.44834	1.05412	1.43979	1.64025	1.8688	0.0619033	0.00180236	0.445927	0.106175	0.0434773	0.0147559	0.176595	0.0139833	0.485398	0.24337	0.141787	0.0673961
PF3D7_1409200	conserved Plasmodium protein, unknown function	N/A	4052.75	3265.43	2167.25	3495.71	3598.14	4957.86	3994.13	2385.47	1932.79	2132.78	3500.51	3792.53	1.01458	1.36499	1.11964	1.63111	1.02767	1.30507	0.499872	0.14526	0.362846	0.0453452	0.481902	0.184856	0.499971	0.290632	0.453711	0.145314	0.495436	0.331542
PF3D7_0616300	conserved Plasmodium protein, unknown function	N/A	2341.37	5730.07	3568.72	2711.12	1608.02	1158.38	2253.5	2582.31	4074.2	3499.5	2160.64	1149.84	1.03852	2.20706	0.876745	0.776428	0.747491	1.00726	0.466996	0.00280734	0.301294	0.17011	0.138056	0.489577	0.491752	0.0199012	0.41989	0.318029	0.283111	0.497563
PF3D7_0820400	conserved Plasmodium protein, unknown function	N/A	323.913	1244.99	1013.84	1040.38	405.465	422.28	365.193	210.163	1221.51	1346.73	700.146	306.017	0.894862	5.3916	0.83364	0.776953	0.595245	1.34881	0.327154	1.31922e-09	0.241854	0.17072	0.0286666	0.155172	0.435071	4.42754e-08	0.378536	0.318494	0.107571	0.301647
PF3D7_1024000	conserved Plasmodium protein, unknown function	N/A	8965.75	7111.05	6715.06	10076.8	3237.19	6719.94	6963.99	6255	7002.96	7321.13	4915.15	3770.67	1.28632	1.1363	0.959045	1.37503	0.660542	1.77654	0.198938	0.343291	0.420379	0.139379	0.0630326	0.0229595	0.343992	0.444002	0.47783	0.284462	0.178479	0.0922684
PF3D7_1425700	vacuolar ER assembly factor VMA12, putative	N/A	6000.87	6279.76	4451.96	6975.31	6425.64	5785.38	5242.79	5068.31	4907.64	5259.76	7044.57	4349.92	1.14384	1.23783	0.907653	1.32451	0.912487	1.32794	0.334667	0.239322	0.345607	0.17113	0.352613	0.1688	0.439479	0.376411	0.445213	0.318893	0.449188	0.316597
PF3D7_0619100	conserved Plasmodium protein, unknown function	N/A	1414.87	2314.4	2686.47	2755.05	2452.74	2513.9	1998.17	1557.46	3566.06	3705.45	2652.77	2028.23	0.712034	1.47819	0.755186	0.745353	0.925381	1.23628	0.103423	0.0899733	0.146263	0.135818	0.371354	0.240713	0.239804	0.220747	0.291794	0.280426	0.45823	0.377616
PF3D7_1327400	conserved Plasmodium protein, unknown function	N/A	12285.7	5333.62	6889.8	17709.4	16891.9	19867.1	13284.5	7182.31	6030.65	9217.55	17435.5	16220.8	0.924976	0.743515	1.14183	1.9186	0.968869	1.22442	0.370764	0.133909	0.33695	0.0115945	0.434628	0.251538	0.457946	0.277948	0.440709	0.0568828	0.482609	0.386184
PF3D7_1237300	conserved Plasmodium protein, unknown function	N/A	80.898	132.698	83.816	74.49	211.434	291.07	148.494	69.802	90.604	166.59	243.054	246.047	0.615777	1.66015	0.942197	0.523731	0.883302	1.16471	0.0375459	0.0396601	0.395856	0.00921369	0.310608	0.311534	0.128292	0.133375	0.468959	0.0482658	0.425327	0.425913
PF3D7_1118000	conserved Plasmodium protein, unknown function	N/A	2470.58	3695.2	4314.89	4108.13	4305.38	3290.53	2571.39	2052.18	6296.17	5282.62	7463.26	3437.3	0.961209	1.7908	0.686655	0.778791	0.578452	0.957637	0.423522	0.0214523	0.0820173	0.172865	0.0226022	0.418333	0.478784	0.0880411	0.209088	0.320639	0.0912489	0.477333
PF3D7_0827200	conserved Plasmodium protein, unknown function	N/A	73.062	285.855	298.086	119.478	87.51	65.154	71.546	197.358	71.638	61.083	60.058	90.546	1.01532	1.39715	3.29971	1.66455	1.3121	0.78452	0.499092	0.127148	1.31838e-05	0.038858	0.179793	0.179628	0.499659	0.270437	0.000211715	0.13143	0.327287	0.327061
PF3D7_1222100	conserved Plasmodium protein, unknown function	N/A	1369.49	4770.25	2966.17	4409.84	2933.54	2167.54	1687.29	1009.87	2879.74	5059.85	3707.47	1701.01	0.814663	4.63203	1.02973	0.872212	0.79281	1.26994	0.216986	3.12522e-08	0.479055	0.29489	0.189614	0.211928	0.359013	8.64163e-07	0.494753	0.415626	0.335583	0.354695
PF3D7_1336000	conserved Plasmodium protein, unknown function	N/A	2604.12	2258.55	2897.35	3800.28	2689.64	2356.67	2310.6	2173.86	3994.72	3079.79	3440.96	2096.58	1.12554	1.03851	0.727127	1.23192	0.783409	1.12246	0.355847	0.467013	0.117509	0.244645	0.178308	0.35949	0.450852	0.491752	0.258634	0.380853	0.325894	0.452156
PF3D7_1241500	conserved Plasmodium protein, unknown function	N/A	529.318	1736.12	743.639	2731.87	546.083	237.135	328.477	537.167	773.028	810.402	581.741	308.983	1.5643	3.13093	0.963257	3.29514	0.94151	0.786342	0.0614503	2.96418e-05	0.426495	1.34745e-05	0.394854	0.181803	0.175772	0.000435208	0.479665	0.000215885	0.468559	0.328945
PF3D7_0515200	conserved Plasmodium protein, unknown function	N/A	544.587	881.154	681.674	1065.94	1259.05	741.231	833.747	393.446	823.323	835.715	1398.72	838.743	0.664229	2.1642	0.833384	1.26692	0.902093	0.887404	0.0655257	0.00347125	0.241513	0.214388	0.337569	0.316463	0.182475	0.0235445	0.378319	0.356781	0.441096	0.428727
PF3D7_0614700	F-box protein FBXO6, putative	N/A	2487.49	507.932	182.261	158.769	3403.27	7090.39	3807.05	1333.2	138.132	184.341	1351.85	4981.63	0.65587	0.392592	1.26751	0.87888	2.4868	1.421	0.059961	0.000357131	0.213908	0.304321	0.000699732	0.11501	0.172978	0.00373328	0.356307	0.421496	0.00655232	0.25576
PF3D7_1335600	WD repeat-containing protein, putative	N/A	3410.95	4853.07	3641.34	5063.56	5950.32	4414.94	4914.39	3893.28	5617.81	4992.6	8034.49	4498.94	0.695772	1.24492	0.649851	1.01414	0.741495	0.981442	0.0893733	0.233045	0.0561475	0.499255	0.131827	0.452776	0.219842	0.371869	0.165867	0.49968	0.275752	0.487944
PF3D7_1407200	conserved Plasmodium protein, unknown function	N/A	2730.39	1814.73	1111.48	1141.41	1305.42	3010.36	3538.93	2335.21	2216.14	1270.94	1008.85	2122.37	0.773286	0.779521	0.507503	0.900181	1.28605	1.41308	0.166476	0.173721	0.0067729	0.334811	0.19914	0.118921	0.314019	0.321454	0.0387044	0.439512	0.344173	0.2604
PF3D7_1203100	conserved Plasmodium protein, unknown function	N/A	5116.14	5694.48	6262.25	5420.06	1811.8	1480.61	2935.76	5280.9	9295.31	4808.35	3571.16	1917.98	1.73582	1.07794	0.674638	1.12651	0.511161	0.77516	0.027842	0.414656	0.0728968	0.354701	0.00727291	0.168639	0.105375	0.476287	0.194793	0.450264	0.0406821	0.316445
PF3D7_1204200	conserved Plasmodium protein, unknown function	N/A	241.167	956.991	820.01	649.319	510.875	554.127	330.528	247.634	1184.38	919.213	803.279	441.839	0.750362	3.59735	0.699166	0.7147	0.648206	1.23935	0.141091	3.23303e-06	0.0922081	0.105839	0.0551338	0.237963	0.286211	6.02815e-05	0.224561	0.242876	0.164098	0.375558
PF3D7_0726600	conserved Plasmodium protein, unknown function	N/A	99.392	167.786	153.178	304.241	202.987	119.18	123.536	68.033	122.401	210.695	224.689	103.617	0.840075	2.0668	1.20624	1.39391	0.914082	1.11888	0.250491	0.00561487	0.268832	0.128881	0.354927	0.363756	0.385107	0.0338101	0.398023	0.272326	0.450274	0.454136
PF3D7_1009300	AMP-binding protein, putative	N/A	3630.36	4429.3	3065.45	4401.4	3816.99	2821.85	3102.57	3741.35	2140.59	2450.89	3571.12	2339.26	1.16862	1.18263	1.42671	1.78723	1.06831	1.20392	0.307325	0.292559	0.112258	0.0218206	0.427159	0.271093	0.423426	0.414051	0.25198	0.0890801	0.479789	0.39949
PF3D7_0311000	conserved Plasmodium protein, unknown function	N/A	129.653	212.789	84.331	101.837	161.1	171.545	165.966	108.808	108.749	71.581	75.806	90.141	0.81224	1.77435	0.819898	1.30758	1.82245	1.69319	0.21388	0.0231998	0.223751	0.183039	0.0184408	0.0340093	0.356307	0.0929282	0.364614	0.330158	0.0787385	0.120367
PF3D7_0933900	Fip1 domain-containing protein, putative	N/A	4682.3	6690.28	6905.47	7931.69	3617.5	3542.69	3804.22	3987.47	6335.92	6462.01	4470.2	2853.83	1.22917	1.67352	1.08951	1.22649	0.810431	1.23909	0.247159	0.037273	0.399888	0.249614	0.211572	0.238193	0.382834	0.127748	0.470781	0.384589	0.354363	0.37566
PF3D7_0527400	conserved Plasmodium protein, unknown function	N/A	9209.78	9971.93	4883.18	4237.62	4035.7	3354.02	6570.27	8496.2	7950.84	3927.21	4529.9	2951.43	1.40007	1.17317	0.615469	1.07851	0.89157	1.13516	0.125606	0.302473	0.0374001	0.413929	0.322428	0.344614	0.268282	0.420682	0.127945	0.476114	0.432504	0.444809
PF3D7_1017700	conserved Plasmodium protein, unknown function	N/A	704.5	433.507	416.125	319.87	552.613	1034.26	620.051	502.594	244.613	206.497	350.23	780.825	1.13043	0.86917	1.63185	1.48598	1.53522	1.31362	0.350113	0.29061	0.0451912	0.086967	0.0699939	0.178717	0.447623	0.412773	0.14501	0.216186	0.19029	0.326172
PF3D7_1127200	conserved Plasmodium protein, unknown function	N/A	45.934	59.479	48.232	56.927	52.91	54.212	49.884	42.886	54.503	49.343	52.859	37.729	0.948913	1.24273	0.922897	1.09962	1.00063	1.2535	0.40564	0.234972	0.367739	0.387232	0.480203	0.225629	0.472888	0.373488	0.455897	0.465409	0.495053	0.366132
PF3D7_0210800	conserved Plasmodium protein, unknown function	N/A	17178.8	13422.8	11663	6732.67	3095.85	5249.2	11673.2	14797.6	13837.3	6635.24	3967.46	3278.29	1.47053	0.907253	0.843168	1.01462	0.781846	1.59624	0.0930148	0.345029	0.254676	0.49994	0.176458	0.0531833	0.225859	0.445034	0.388621	0.499971	0.324399	0.160797
PF3D7_1322600	conserved Plasmodium protein, unknown function	N/A	4780.67	350.425	198.13	1313.74	7243.95	9223.69	8148.2	2965.51	161.035	462.433	5070.97	7102.3	0.588101	0.125677	1.19746	2.74013	1.42617	1.29755	0.0259604	4.90363e-14	0.277492	0.00019969	0.112518	0.190406	0.100426	2.74777e-12	0.403768	0.00229014	0.252184	0.336338
PF3D7_0504300	conserved Plasmodium protein, unknown function	N/A	314.787	515.781	297.746	863.411	319.299	233.042	315.319	139.835	228.988	440.463	472.349	287.934	0.998448	3.2742	1.26878	1.90518	0.694053	0.825865	0.477101	1.48924e-05	0.212872	0.0123747	0.0879577	0.231552	0.494227	0.000235928	0.355546	0.0594661	0.217569	0.370875
PF3D7_1010900	conserved Plasmodium protein, unknown function	N/A	1868.71	4373.6	3012.88	2573.98	1125.24	1013.22	1590.16	1800.59	4044.91	2809.84	1538.09	941.328	1.1722	2.40905	0.746539	0.916853	0.736363	1.07422	0.303507	0.0010296	0.137057	0.358951	0.126613	0.419466	0.421105	0.00897353	0.281901	0.451908	0.269754	0.477468
PF3D7_0419300	conserved Plasmodium protein, unknown function	N/A	2266.67	2221.31	2893.86	5050.64	5777.49	5341.66	3295.06	2239.41	1557.43	4070.04	6021.59	4080.3	0.690477	0.992008	1.84357	1.23935	0.95965	1.30708	0.0850551	0.467924	0.0166632	0.237961	0.421257	0.183399	0.213351	0.491927	0.0734013	0.375558	0.477993	0.330343
PF3D7_1325700	conserved Plasmodium protein, unknown function	N/A	8827.22	31353	22567	21401	9942.85	8481.56	13315.7	7267.57	23277.3	23467.1	16679	8199.9	0.66361	4.30252	0.969518	0.912057	0.596806	1.03424	0.0651031	1.31296e-07	0.435567	0.351989	0.0292838	0.472863	0.181665	3.20568e-06	0.48281	0.448845	0.109228	0.493132
PF3D7_1007800	conserved Plasmodium protein, unknown function	N/A	754.506	1048.2	716.287	377.696	122.054	351.356	477.834	624.305	520.842	403.19	155.966	234.333	1.54757	1.65237	1.35687	0.940709	0.815562	1.44729	0.0662391	0.0411123	0.150168	0.393687	0.218142	0.102821	0.183768	0.136736	0.295969	0.468146	0.359968	0.239063
PF3D7_1222800	conserved Plasmodium protein, unknown function	N/A	1115.62	3506.72	1855.27	1644.57	574.169	823.398	899.681	850.476	1525.79	1981.89	880.731	722.6	1.23292	4.03242	1.21221	0.832069	0.662611	1.13442	0.243741	4.38439e-07	0.263053	0.239761	0.0644243	0.345472	0.380119	9.80645e-06	0.394338	0.376809	0.180614	0.445198
PF3D7_1011100	conserved Plasmodium protein, unknown function	N/A	1010.19	1833.72	1140.79	2067	1431.76	1177.8	1242.02	1375.53	1707.64	1478.78	1364.31	1010.63	0.817383	1.32704	0.673185	1.39069	1.04845	1.16106	0.22049	0.16941	0.0718379	0.130618	0.453539	0.315508	0.362148	0.3172	0.193069	0.274458	0.488055	0.428223
PF3D7_1145900	conserved Plasmodium protein, unknown function	N/A	728.335	1493.17	796.695	571.371	302.809	643.781	707.045	840.238	817.285	673.891	390.308	592.035	1.02899	1.75422	0.975608	0.853685	0.790777	1.08355	0.480085	0.0255243	0.444368	0.269056	0.187144	0.407459	0.495032	0.099341	0.485324	0.398084	0.333547	0.47382
PF3D7_1318600	thioredoxin, putative	N/A	173.579	209.604	153.013	490.534	421.606	248.958	214.112	81.263	187.964	376.02	358.411	209.855	0.832194	2.2024	0.837281	1.28429	1.16359	1.16489	0.239927	0.00287288	0.24673	0.200509	0.312756	0.311345	0.376971	0.0202346	0.382691	0.345242	0.426879	0.425858
PF3D7_1147600	conserved Plasmodium protein, unknown function	N/A	859.389	1703.57	1015.4	1902.32	2447.14	2056.8	1327.01	741.306	1235.27	2101.69	3253.52	1641.01	0.65475	2.25493	0.825795	0.906329	0.754259	1.24923	0.0592393	0.00221393	0.23146	0.343691	0.145262	0.229295	0.171552	0.0165489	0.370851	0.444294	0.290632	0.36936
PF3D7_1234000	conserved Plasmodium protein, unknown function	N/A	3218.45	10217	6099.61	6185.2	3853.01	4317.02	4902.3	5209.31	9101.4	7975.59	5078.64	3599.75	0.658431	1.95663	0.671153	0.776267	0.759988	1.19776	0.0616322	0.00963552	0.0703742	0.169923	0.151504	0.27719	0.176101	0.049842	0.190931	0.317801	0.297363	0.403698
PF3D7_0630400	conserved Plasmodium protein, unknown function	N/A	4977.66	1607.49	442.102	1976.13	11692.7	17276.3	9181	3132	249.894	1017.27	10042.7	10505.5	0.543534	0.517172	1.69458	1.9184	1.16384	1.64283	0.0130525	0.00815673	0.0337885	0.011606	0.312481	0.0429635	0.0617502	0.0442144	0.119803	0.0569222	0.426704	0.140666
PF3D7_0417000	conserved Plasmodium protein, unknown function	N/A	1414.49	1879.33	673.008	311.245	526.362	1111.03	1406.77	919.674	464.552	323.294	303.272	543.425	1.00539	2.01535	1.42422	0.965582	1.67364	1.99454	0.486938	0.00723008	0.11345	0.429867	0.0372535	0.00800614	0.496875	0.0404997	0.253465	0.480685	0.127733	0.0435994
PF3D7_0624200	SURP domain-containing protein, putative	N/A	3661.01	4607.81	4630.91	5155.58	5652.04	5453.79	4491.61	3282.45	3846.39	4151.34	5633.98	4122.01	0.816198	1.40066	1.20255	1.24036	1.00319	1.32096	0.218961	0.125292	0.272441	0.237071	0.48383	0.173571	0.360666	0.267901	0.400444	0.374935	0.495933	0.321338
PF3D7_1305700	conserved Plasmodium protein, unknown function	N/A	150.938	2122.27	3056.79	632.994	302.911	210.686	265.095	218.08	5474.72	3561.2	424.513	199.807	0.60976	8.81836	0.560499	0.183886	0.731215	1.0479	0.0347697	6.43929e-15	0.0172104	5.75007e-10	0.121494	0.454276	0.122187	4.01235e-13	0.0750878	2.01713e-08	0.263438	0.488198
PF3D7_0928100	conserved Plasmodium protein, unknown function	N/A	1002.54	1172.18	565.581	369.106	207.626	199.929	237.586	554.391	352.937	433.693	112.048	114.436	3.88639	2.0654	1.55993	0.85974	1.68295	1.60321	8.50786e-07	0.00565368	0.0626688	0.277434	0.0356734	0.0515206	1.79651e-05	0.0339606	0.177878	0.403749	0.124182	0.157573
PF3D7_1319800	conserved Plasmodium protein, unknown function	Pfg17	8251.91	28933.5	7404.53	1068.39	979.127	2305.55	2506.33	2481.57	3159.55	948.308	910.756	819.419	3.26761	11.551	2.33222	1.12315	1.07284	2.75518	1.53695e-05	0	0.00150821	0.35868	0.421258	0.000185419	0.000242396	0	0.0122151	0.451862	0.477993	0.00214626
PF3D7_0204200	translocation protein SEC66, putative	SEC66	31042.1	14569.7	25576.9	27873.9	33464.7	37375	39555.4	29096.6	28519.5	23105.8	23381.6	31811.4	0.784924	0.501174	0.896919	1.20612	1.43072	1.17474	0.18011	0.00597162	0.330112	0.268947	0.110362	0.300815	0.327526	0.0353879	0.436971	0.398074	0.249606	0.419628
PF3D7_1145000	conserved Plasmodium protein, unknown function	N/A	2663.18	512.498	313.949	210.389	1734.35	5377.59	3314.48	1595.82	311.59	235.692	456.682	2646.19	0.80511	0.331816	1.00697	0.9036	3.63664	2.02166	0.204841	3.39612e-05	0.489175	0.339746	2.69176e-06	0.00700943	0.348855	0.00048982	0.497462	0.44214	5.11516e-05	0.0396772
PF3D7_1306100	conserved Plasmodium protein, unknown function	N/A	1654.6	4174.33	2215.96	6142.33	2886.67	1840.59	2479.85	1028.45	2771.96	4475.02	3925.38	2017.35	0.670858	3.98491	0.801342	1.37036	0.737255	0.913552	0.0701633	5.43506e-07	0.200126	0.142086	0.127511	0.354158	0.190566	1.19211e-05	0.344994	0.287124	0.27085	0.449982
PF3D7_0510700	conserved Plasmodium protein, unknown function	N/A	267.946	358.626	401.524	69.325	93.107	156.005	191.889	237.357	516.105	83.855	50.371	73.724	1.34678	1.4614	0.78896	0.868677	1.54599	1.81453	0.156458	0.0967655	0.184948	0.289917	0.0667088	0.0191542	0.303319	0.230961	0.331607	0.412313	0.184507	0.0809557
PF3D7_1348600	conserved Plasmodium protein, unknown function	N/A	6680.87	618.908	520.136	1312.42	11754	18272.9	10397.9	3692.72	554.151	749.731	6486.22	11629	0.643464	0.173305	0.941452	1.72463	1.80867	1.56998	0.0522775	1.50486e-10	0.394771	0.0293482	0.0196983	0.0598986	0.15907	5.70912e-09	0.468548	0.109352	0.0826717	0.172877
PF3D7_0718900	conserved Plasmodium protein, unknown function	N/A	41.661	49.186	45.883	53.178	51.031	56.227	43.341	43.382	47.521	59.917	50.334	47.96	0.976263	1.08429	0.977969	0.922277	1.00891	1.10986	0.445314	0.406515	0.447775	0.366836	0.491909	0.374648	0.485398	0.473312	0.486041	0.455466	0.498198	0.459546
PF3D7_1328600	conserved Plasmodium protein, unknown function	N/A	1096.19	2873.51	1528.91	706.397	342.77	924.984	908.296	1048.41	1312.33	1034.01	365.699	463.389	1.2008	2.69953	1.16173	0.691162	0.941745	1.94072	0.274169	0.00024397	0.314774	0.0856065	0.395198	0.0104121	0.401647	0.00271215	0.427881	0.214242	0.468687	0.0527272
PF3D7_0308300	PhIL1-interacting candidate PIC4	PIC4	8389.3	403.94	270.666	353.079	14306	28328	17846.2	6455.71	677.439	415.951	3628.37	14534.6	0.470902	0.0662555	0.422418	0.857993	3.92037	1.94722	0.00311095	1.179e-22	0.000894839	0.27501	7.28663e-07	0.0100875	0.0215665	1.34026e-20	0.00799232	0.402056	1.5594e-05	0.0515361
PF3D7_0203400	conserved protein, unknown function	N/A	4789.67	11094.2	9228.22	16367.9	12073.5	9697.96	9531.04	3844.61	10155	16857.9	17748.1	8239.49	0.503961	2.87324	0.908978	0.970984	0.680772	1.17643	0.00631477	0.000103814	0.347527	0.437688	0.0774703	0.299039	0.0368296	0.00129324	0.446331	0.483451	0.202226	0.418383
PF3D7_1441500	conserved Plasmodium protein, unknown function	N/A	5009.97	5482.94	6779.52	10181.1	9281.87	7268.2	4912.41	4551.99	5257.73	5938.31	10716.6	6895.43	1.01975	1.20338	1.28797	1.71127	0.86647	1.05385	0.492895	0.27163	0.197663	0.03125	0.286821	0.446296	0.4983	0.399843	0.342948	0.113766	0.410083	0.485499
PF3D7_1470300	conserved Plasmodium protein, unknown function	N/A	3324.87	3030.06	1596.92	1653.89	378.994	422.022	1762.1	3212.84	2290	1568.63	667.515	407.476	1.87329	0.943557	0.700849	1.05344	0.58511	1.03346	0.01444	0.397837	0.093633	0.446837	0.0248835	0.473932	0.0665111	0.469748	0.226796	0.485638	0.0975532	0.493411
PF3D7_1437300	conserved Plasmodium protein, unknown function	N/A	15342.2	1638.11	1108.77	4197.79	32780.1	37529	24985.2	10276.2	936.156	2309.99	19374.7	24106.1	0.614477	0.161487	1.17924	1.80786	1.69091	1.5562	0.0369334	2.87704e-11	0.296085	0.0197744	0.0343729	0.0637293	0.127075	1.19435e-09	0.416399	0.0828596	0.121254	0.179666
PF3D7_0313000	conserved Plasmodium protein, unknown function	N/A	4821.48	4297.25	2674.78	3748.57	3583.91	3840.26	4112.85	4004.22	3526.51	2931.23	3616.66	3067.49	1.17116	1.07272	0.7603	1.27631	0.991013	1.2497	0.304618	0.421418	0.151847	0.206792	0.466501	0.228892	0.421639	0.47803	0.297702	0.350241	0.491726	0.368955
PF3D7_0526400	conserved Plasmodium protein, unknown function	N/A	2829.99	3277.93	2645.93	4001.49	8139.72	8656.24	5340.54	2146.43	3192.52	4073.48	8842.54	6097.88	0.53231	1.52097	0.830218	0.982441	0.920768	1.41768	0.0107521	0.0745666	0.237302	0.454212	0.364641	0.116637	0.0539835	0.197409	0.375019	0.488171	0.454419	0.25777
PF3D7_1403400	dynein regulatory complex protein, putative	N/A	195.165	220.427	211.171	296.582	339.436	220.074	185.946	147.924	120.227	180.751	316.705	187.529	1.0432	1.41813	1.61843	1.55812	1.06596	1.1515	0.46063	0.116415	0.048062	0.063182	0.430242	0.326054	0.48995	0.257445	0.150932	0.178679	0.480714	0.434501
PF3D7_0601900	conserved Plasmodium protein, unknown function	N/A	29715.9	39079	25241.2	12600.2	4148.57	1353.26	16066	42327.6	52576.6	34089.4	10363.8	4209.98	1.84816	0.923297	0.480349	0.370118	0.401906	0.325812	0.0162992	0.36832	0.00384864	0.000162737	0.000482598	2.57708e-05	0.0722828	0.456297	0.0254405	0.00192086	0.00479514	0.000384814
PF3D7_1032200	conserved Plasmodium protein, unknown function	N/A	68.304	148.343	174.844	158.288	65.19	62.695	61.554	63.312	264.642	210.822	67.663	47.17	1.07585	1.95771	0.691916	0.778907	0.974122	1.20849	0.417353	0.00958488	0.0862159	0.173001	0.442224	0.26664	0.477163	0.0496479	0.215089	0.320814	0.484807	0.396528
PF3D7_1210500	conserved Plasmodium protein, unknown function	N/A	114.526	206.109	95.004	289.639	64.552	47.998	76.994	82.021	135.665	181.86	86.83	47.565	1.3594	2.15436	0.749771	1.51656	0.805824	1.00578	0.14862	0.00364448	0.140463	0.0760357	0.205739	0.4875	0.294436	0.0244373	0.285481	0.199914	0.349503	0.497068
PF3D7_0419100	conserved Plasmodium protein, unknown function	N/A	52.172	360.971	354.634	457.882	143.284	107.701	79.503	46.913	810.426	602.751	345.019	87.261	0.744422	5.3386	0.455612	0.769881	0.459039	1.17843	0.134849	1.63501e-09	0.0021621	0.162579	0.00235092	0.296936	0.279188	5.424e-08	0.0162759	0.30987	0.0173078	0.417004
PF3D7_0323200	conserved Plasmodium protein, unknown function	N/A	2132.26	5148.26	3861.83	8890.2	4550.7	3155.17	2879.05	2104.83	3011.46	4977.03	5246.04	3055.84	0.743063	2.42864	1.27989	1.78204	0.868156	1.03222	0.133441	0.000934073	0.20396	0.0223668	0.289186	0.475635	0.277396	0.00827284	0.348065	0.0905867	0.411717	0.493692
PF3D7_1365300	conserved Plasmodium protein, unknown function	N/A	5065.91	3069.55	2965.02	3895.7	2299.48	1945.25	3292.76	5240.06	2636.82	2287.19	2259.06	1767.48	1.53405	0.58779	1.12321	1.69513	1.01768	1.09905	0.0703593	0.0258468	0.358601	0.0337026	0.495792	0.38794	0.190907	0.100178	0.451862	0.119659	0.498998	0.465757
PF3D7_1114500	conserved Plasmodium protein, unknown function	N/A	221.736	599.658	1034.42	1162.5	844.815	619.295	374.903	165.882	1596.88	1189.32	915.294	583.63	0.619308	3.26685	0.653596	0.977946	0.925276	1.05838	0.039244	1.54251e-05	0.0585011	0.447741	0.371201	0.440259	0.132341	0.000243032	0.170019	0.486041	0.458186	0.484448
PF3D7_1365000	conserved Plasmodium protein, unknown function	N/A	3157.84	3422.51	3192.75	5141.02	1572.82	1001.33	1942.99	3484.73	3490.34	3114.33	2581.71	1438.99	1.61654	0.982276	0.915391	1.64521	0.613394	0.701522	0.0484785	0.453974	0.356827	0.042495	0.0364288	0.0942055	0.151766	0.488163	0.451294	0.139579	0.125885	0.227571
PF3D7_0716700	conserved Plasmodium protein, unknown function	N/A	894.647	3110.32	3228.74	2757.86	1150.13	1786.1	1286.31	1157.54	3451.37	6042.06	1382.26	1459.91	0.701872	2.65067	0.935992	0.458843	0.835385	1.21933	0.0945047	0.00031058	0.386812	0.00233972	0.244187	0.256292	0.228015	0.00334137	0.465354	0.0172533	0.380515	0.389661
PF3D7_1125200	ubiquitin-like domain-containing protein, putative	N/A	3668.36	13418.2	10186.6	5662.78	1876.01	1758.32	2990.87	6131.98	14049.6	11838.4	3303.97	1796.1	1.22446	2.18331	0.725573	0.479518	0.571425	0.97928	0.251496	0.00315791	0.116013	0.00377866	0.0203631	0.449663	0.386156	0.0218348	0.25691	0.0250877	0.084611	0.486624
PF3D7_1457600	conserved Plasmodium protein, unknown function	N/A	1615.46	1614.52	1118.29	1466.3	1447.73	2025.53	1439.51	1351.9	1640.12	1391.71	1227.72	1582.81	1.11995	1.19067	0.686956	1.05258	1.17522	1.27497	0.362487	0.284323	0.0822537	0.447993	0.300307	0.207869	0.453576	0.408239	0.209376	0.486056	0.419415	0.351129
PF3D7_1446700	apicomplexan kinetochore protein 4, putative	AKIT4	3664.98	4657.19	3825.25	5128.79	8460.94	10924.3	8041.38	3714	3931.72	5490.27	8087.14	6835.23	0.457615	1.25222	0.973105	0.93448	1.04606	1.59585	0.00227087	0.22672	0.440754	0.384609	0.456761	0.0532764	0.0168435	0.366964	0.484657	0.464138	0.488844	0.16094
PF3D7_0911200	spindle and kinetochore-associated protein 1, putative	SKA1	1644.77	2300.79	1462.28	4272.89	4644.73	3789.27	2637.48	1185.14	2562.94	2987.76	5055.87	2811.38	0.627488	1.92156	0.574994	1.42631	0.919127	1.34449	0.0433784	0.0114291	0.0214791	0.11245	0.362255	0.157917	0.141572	0.0562605	0.0881101	0.252155	0.453405	0.304932
PF3D7_1349900	conserved Plasmodium protein, unknown function	N/A	1038.63	3671.83	2615.56	3175.74	1881.38	1242.85	1237.92	692.925	3601.38	3268.93	2400.03	1216.88	0.842501	5.14659	0.72829	0.971724	0.786382	1.02088	0.253772	3.58495e-09	0.118635	0.438758	0.181851	0.491327	0.387848	1.13928e-07	0.260049	0.483753	0.328955	0.498042
PF3D7_0915600	conserved Plasmodium protein, unknown function	N/A	2403.3	2933.73	1395.04	1208.12	400.442	333.411	1438.32	2161.74	1830.84	877.796	487.957	332.061	1.65835	1.35296	0.765405	1.36517	0.830351	1.00376	0.0399914	0.152579	0.157523	0.145151	0.237477	0.484632	0.134092	0.298501	0.304374	0.290586	0.375175	0.496268
PF3D7_1029100	conserved Plasmodium protein, unknown function	N/A	513.555	2237.69	3003.55	1772.88	448.585	596.56	426.908	391.048	2501.97	2719.09	811.639	535.626	1.19071	5.43348	1.19835	0.655406	0.567556	1.10825	0.284281	1.11417e-09	0.276602	0.0596608	0.0192019	0.37661	0.408233	3.75525e-08	0.403284	0.172442	0.0810713	0.460551
PF3D7_1117400	conserved Plasmodium protein, unknown function	N/A	2583.32	1506.21	614.342	734.087	4747.89	7421.23	3764.99	1928.49	1194.62	853.321	3098.62	5594.12	0.688413	0.783884	0.524929	0.864524	1.52751	1.32503	0.0834063	0.178872	0.00941773	0.284099	0.0724341	0.170779	0.211129	0.326272	0.0490062	0.408139	0.194031	0.318556
PF3D7_1403200	EGF domain-containing protein, putative	N/A	107.056	257.067	119.453	54.677	44.901	57.412	71.916	150.856	115.235	42.44	53.468	46.857	1.3537	1.60234	1.02969	1.17676	0.894714	1.14235	0.152121	0.0517258	0.479113	0.298684	0.326941	0.336366	0.297948	0.157905	0.494753	0.418173	0.434989	0.440307
PF3D7_0506000	conserved Plasmodium protein, unknown function	N/A	3410.26	10058.6	8253.89	8092.88	3813.72	2671.68	3977.53	5426.99	13406.6	12640.3	8962.85	3066.13	0.858358	1.84945	0.616428	0.641006	0.427286	0.872488	0.275515	0.0161981	0.037855	0.0508364	0.00102722	0.29528	0.402378	0.0719838	0.129112	0.156476	0.00895892	0.4159
PF3D7_1318900	conserved Plasmodium protein, unknown function	N/A	477.308	91.82	130.983	89.847	127.17	331.899	314.418	206.188	62.18	68.555	88.831	184.668	1.47649	0.506315	1.77298	1.22332	1.32844	1.69461	0.0906392	0.00661643	0.023351	0.252556	0.168465	0.0337838	0.222003	0.0380502	0.09331	0.386848	0.31623	0.1198
PF3D7_1221100	conserved Plasmodium protein, unknown function	N/A	1311.38	1662.13	633.025	635.485	1898.59	1556.68	1571.31	1348.8	175.494	242.907	1712.12	1288.26	0.837416	1.228	3.26138	2.45564	1.10717	1.20404	0.24691	0.248227	1.58346e-05	0.000816838	0.377932	0.270981	0.382781	0.383645	0.000248373	0.00744017	0.461026	0.399406
PF3D7_1343100	conserved Plasmodium protein, unknown function	N/A	8928.94	1696.38	1685.55	6662.24	14857	20547	11995	5876.05	1247.15	2428.77	13302.8	12866.3	0.744972	0.291764	1.34412	2.72404	1.11659	1.5957	0.135422	4.45873e-06	0.158152	0.000216177	0.366508	0.0533142	0.279989	8.08999e-05	0.305105	0.00245098	0.455253	0.160982
PF3D7_1122300	conserved Plasmodium protein, unknown function	N/A	5427.19	2312.32	1980.3	1491.24	5331.04	8344.77	5912.09	4173.54	3294.41	1711.6	5344.35	5622.87	0.91836	0.556749	0.604331	0.873239	0.997522	1.48174	0.361141	0.0162165	0.0323902	0.296339	0.475785	0.0885921	0.452994	0.0720442	0.116538	0.416534	0.493702	0.218564
PF3D7_1024500	conserved Plasmodium protein, unknown function	N/A	1572.06	3279.26	2928.73	5160.5	5207.72	4006.93	2653.49	1513.82	3462.38	4855.51	7069.83	3277.82	0.596622	2.14692	0.847056	1.06247	0.737646	1.2206	0.0292107	0.00378108	0.259965	0.434842	0.127906	0.255099	0.109071	0.0250985	0.392306	0.482609	0.271313	0.388996
PF3D7_1419700	eukaryotic translation initiation factor 3 subunit H, putative	EIF3H	12582.4	10754.2	15960.9	11087.8	5871.95	5984.88	8935.23	17834.2	10516.3	9526.21	7256.67	5754.42	1.40692	0.60358	1.51641	1.16347	0.80991	1.03986	0.122044	0.0320701	0.0760873	0.312885	0.210909	0.465176	0.263981	0.115781	0.199932	0.426999	0.35392	0.491472
PF3D7_1229900	dynein regulatory complex subunit 7, putative	N/A	1264.78	2006.36	2352.58	1442.94	1218.95	1278.75	1160.31	1671.27	1556.54	2209.81	1522.81	1041.45	1.08795	1.19749	1.50275	0.657124	0.804051	1.22203	0.401867	0.277456	0.0808095	0.0607757	0.203511	0.253758	0.47145	0.403749	0.207091	0.174519	0.347869	0.387848
PF3D7_1136100	conserved Plasmodium protein, unknown function	N/A	294.167	1426.3	2145.45	1628.76	447.622	529.404	463.557	294.067	1348.6	2298.43	515.085	325.349	0.655005	4.5433	1.57935	0.711996	0.875756	1.57865	0.0594026	4.58228e-08	0.057417	0.103389	0.299894	0.0575996	0.171915	1.2223e-06	0.16835	0.239769	0.419064	0.16862
PF3D7_0627600	conserved Plasmodium protein, unknown function	N/A	3303.27	8519.3	4891.58	1386.18	551.789	937.22	2066.33	2748.39	5747.32	5548.81	980.292	705.253	1.59077	3.08046	0.851797	0.25342	0.574979	1.31666	0.05452	3.78334e-05	0.266458	3.82618e-07	0.0214743	0.176571	0.162913	0.000538324	0.39649	8.6494e-06	0.0881087	0.324484
PF3D7_0626600	conserved Plasmodium protein, unknown function	N/A	1387.63	4927.9	2933.48	3954.44	1168.43	1205.34	2128.38	1104.51	5573.26	5722.25	2747.55	1240.65	0.656396	4.38359	0.528618	0.692503	0.43104	0.97215	0.0603017	9.18987e-08	0.0100678	0.0866928	0.00114011	0.439375	0.173645	2.31139e-06	0.0514518	0.215786	0.00977026	0.484046
PF3D7_1345000	RING zinc finger protein, putative	N/A	673.741	1471.27	1122.1	1337.16	647.858	600.721	505.474	492.277	325.958	940.033	689.286	531.546	1.31575	2.89085	3.2567	1.41076	0.942235	1.12378	0.177208	9.52405e-05	1.61928e-05	0.120092	0.395912	0.357924	0.325076	0.00120244	0.000253116	0.261711	0.468962	0.451635
PF3D7_1129800	conserved Plasmodium protein, unknown function	N/A	636.783	954.549	683.485	1957.23	626.49	368.634	416.138	476.446	1025.74	1051.03	978.346	331.155	1.49743	1.95255	0.674841	1.84078	0.650328	1.10456	0.0827199	0.00982909	0.0730453	0.0168879	0.0564443	0.381128	0.210052	0.0505742	0.195042	0.0741952	0.166449	0.462637
PF3D7_1469800	mediator of RNA polymerase II transcription subunit 22, putative	MED22	1921.44	4642.43	3990.18	8122.8	2665.97	2416.07	1882.72	1770.03	3364.03	4300.05	3352.8	2056.07	1.02027	2.59977	1.18466	1.8835	0.796841	1.1728	0.492176	0.000399569	0.290469	0.0137448	0.194551	0.302872	0.49825	0.00410786	0.412691	0.0642113	0.340103	0.420835
PF3D7_0630100	alpha/beta hydrolase, putative	N/A	2290.96	2231.08	2591.51	1141.95	2200.95	7927.94	4860.87	3484.63	3665.63	1969.86	1380.85	5292.11	0.474274	0.642875	0.709104	0.585352	1.58215	1.49551	0.00335985	0.0519298	0.100805	0.0249693	0.0566942	0.083418	0.0229509	0.15831	0.236457	0.0978171	0.166909	0.211129
PF3D7_1317300	RNA-binding protein, putative	N/A	8092.85	17877.2	12233.4	17565.2	10669	5978.73	8028.19	11312.7	12266.3	17782.6	11585.9	6000.24	1.00803	1.57898	0.997319	0.987792	0.921052	0.996432	0.490665	0.0575138	0.475496	0.461891	0.365054	0.474234	0.4979	0.168525	0.493648	0.490517	0.454594	0.493525
PF3D7_1215400	conserved Plasmodium protein, unknown function	N/A	242.603	184.629	103.82	320.445	520.824	389.436	359.28	144.261	86.157	228.772	284.033	347.704	0.698287	1.23783	1.15633	1.35871	1.75911	1.11129	0.0914687	0.239321	0.320696	0.149038	0.0249399	0.372909	0.223327	0.376411	0.431293	0.294805	0.0977259	0.458952
PF3D7_0911400	conserved Plasmodium protein, unknown function	N/A	1977.24	3183.12	2709.64	2559.33	1066.02	841.61	1296.86	2516.04	3199.18	1904.77	1095.48	788.803	1.51377	1.26247	0.848251	1.33888	0.97378	1.06471	0.0769789	0.218065	0.261598	0.16154	0.44173	0.431892	0.201387	0.359879	0.393382	0.308883	0.484803	0.481336
PF3D7_0511400	conserved Plasmodium protein, unknown function	N/A	863.496	405.871	511.515	709.102	382.564	391.221	481.661	812.424	567.265	444.263	229.574	258.959	1.75003	0.514794	0.90616	1.56223	1.59419	1.46205	0.0260353	0.00779762	0.343447	0.0620251	0.0536798	0.0964934	0.100567	0.0428241	0.444149	0.176794	0.161697	0.23063
PF3D7_1006700	conserved Plasmodium protein, unknown function	N/A	5046.07	8654.86	5982.61	1873.08	1750.33	2239.38	4215.17	6549.05	4608.07	2881.78	1944.08	1732.21	1.19585	1.3203	1.29656	0.653195	0.901748	1.28824	0.2791	0.174031	0.191141	0.058246	0.337072	0.197452	0.404512	0.321803	0.336921	0.169682	0.440758	0.342768
PF3D7_0512400	conserved Plasmodium protein, unknown function	N/A	73.924	63.285	73.013	70.197	63.741	62.558	58.735	51.168	71.942	60.567	68.979	44.029	1.17627	1.1581	1.01084	1.11024	0.945933	1.25979	0.299206	0.318746	0.494631	0.374181	0.401299	0.220303	0.418547	0.430067	0.498638	0.459383	0.471268	0.361952
PF3D7_0710700	conserved Plasmodium protein, unknown function	N/A	21063.9	14019.6	17340.8	14902.5	5501.98	3540.21	8763.33	18746.6	14990.6	9890.69	8220.57	4320.22	2.39926	0.748192	1.1565	1.50535	0.670412	0.820584	0.00108092	0.138794	0.320506	0.0798887	0.0698451	0.224642	0.00933617	0.283744	0.431215	0.205812	0.190049	0.36526
PF3D7_1361300	conserved Plasmodium protein, unknown function	N/A	80.239	523.034	180.671	57.823	34.318	52.856	47.191	35.42	36.294	37.228	37.871	35.307	1.44285	9.00759	3.2872	1.32172	0.94598	1.28034	0.104797	3.55271e-15	1.39957e-05	0.173051	0.401368	0.203605	0.241672	2.25807e-13	0.000223432	0.320829	0.471294	0.347873
PF3D7_0524300	alpha- and gamma-adaptin-binding protein p34, putative	N/A	4060.59	5861.46	5284.05	5592.94	3406	2207.18	2762.26	4099.11	6829.74	4818.11	4249.49	2368.88	1.4654	1.42728	0.774568	1.15993	0.802802	0.932517	0.0951037	0.11199	0.167954	0.316741	0.201948	0.381747	0.228924	0.25162	0.315608	0.428926	0.346496	0.462799
PF3D7_1411800	conserved Plasmodium protein, unknown function	N/A	2708.16	3423.9	2592.52	3557.85	865.047	947.65	1648.58	2195.29	2588.04	2502.87	1207.22	904.456	1.6322	1.55323	1.00171	1.41704	0.722962	1.04636	0.0451189	0.0645813	0.481738	0.116951	0.113523	0.456362	0.144912	0.18091	0.495403	0.258159	0.253573	0.488775
PF3D7_0810700	conserved Plasmodium protein, unknown function	N/A	1042.09	7272.47	3168.92	2490.76	1198.69	691.688	1388.13	2367.42	6478.58	3952.05	2249.32	984.84	0.755543	3.04984	0.491246	0.632736	0.538635	0.710362	0.14665	4.38857e-05	0.00486723	0.0461801	0.0120068	0.101924	0.292232	0.000614788	0.0303518	0.146994	0.058272	0.238026
PF3D7_0511900	conserved Plasmodium protein, unknown function	N/A	1766.18	5688.42	4378.18	3275.16	493.935	423.415	917.732	3578.05	4717.81	3600.11	993.685	520.699	1.89767	1.58564	0.928419	0.910408	0.51081	0.822472	0.0128335	0.0558037	0.375778	0.349598	0.00722367	0.227104	0.0610502	0.165408	0.46009	0.44742	0.0404711	0.367304
PF3D7_1214800	conserved Plasmodium protein, unknown function	OBC13	225.068	1744.37	893.234	470.237	294.979	197.441	186.278	147.849	516.976	360.949	309.889	156.545	1.18151	10.2113	1.6919	1.28186	0.95586	1.22246	0.293731	1.11022e-16	0.0342151	0.202406	0.41575	0.253361	0.414835	8.24633e-15	0.12091	0.34685	0.476576	0.387575
PF3D7_1321000	conserved Plasmodium protein, unknown function	N/A	53.198	46.595	46.325	53.354	94.094	88.106	51.244	43.437	43.582	41.785	56.263	79.358	1.02484	1.04583	1.03896	1.16871	1.44949	1.08202	0.485827	0.457079	0.466407	0.307231	0.101854	0.409412	0.496519	0.488977	0.491692	0.423345	0.237968	0.474455
PF3D7_0407000	conserved Plasmodium protein, unknown function	N/A	390.221	435.258	237.678	293.692	87.782	81.385	250.149	244.02	721.025	385.563	141.602	62.015	1.50461	1.70962	0.353689	0.777202	0.682483	1.21689	0.0801497	0.0314925	8.63444e-05	0.17101	0.0787768	0.258594	0.206267	0.114318	0.00110557	0.318819	0.204275	0.391196
PF3D7_1346900	conserved Plasmodium protein, unknown function	N/A	2489.96	1227.63	978.038	3750.44	7177.75	7382.94	5267.49	1385.63	996.364	2852.3	7141.5	5697.9	0.475435	0.888032	0.982089	1.31195	1.00506	1.29432	0.00344917	0.31736	0.453706	0.179898	0.486471	0.192825	0.0234449	0.429255	0.488102	0.327328	0.496804	0.33846
PF3D7_0810900	conserved Plasmodium protein, unknown function	N/A	4066.36	1522.1	1217.25	1406.56	8157.44	16640.7	7347.24	2757.71	1571.96	2530.74	5488.13	10368	0.555116	0.556045	0.778137	0.560444	1.48392	1.60342	0.0157972	0.0160348	0.172101	0.0171954	0.0877543	0.0514723	0.0708261	0.0715257	0.320041	0.0750579	0.217313	0.157521
PF3D7_0314800	conserved Plasmodium protein, unknown function	N/A	874.133	73.504	58.05	345.309	2030.06	1788.49	1287.73	541.161	52.17	72.686	1242.79	1473.55	0.685514	0.174677	1.07443	3.74065	1.61956	1.20984	0.0811233	1.80321e-10	0.419193	1.66165e-06	0.0478132	0.265338	0.207593	6.76812e-09	0.477418	3.31661e-05	0.150411	0.396002
PF3D7_1322700	conserved Plasmodium protein, unknown function	N/A	472.889	905.443	699.15	901.921	394.547	343.876	351.186	183.089	629.569	910.863	516.644	263.29	1.32144	4.46348	1.106	0.990463	0.775782	1.27733	0.173244	6.48096e-08	0.379354	0.465716	0.169359	0.205987	0.321002	1.67796e-06	0.461601	0.491665	0.3172	0.349606
PF3D7_1142900	conserved Plasmodium protein, unknown function	N/A	5553.04	629.788	356.454	1120.56	7526.63	16021	8635.98	4143.37	270.4	739.258	4958.78	10060.7	0.644143	0.157181	1.28952	1.49775	1.51494	1.59083	0.0526805	1.50266e-11	0.196473	0.0826037	0.0765811	0.0545056	0.159841	6.48411e-10	0.341873	0.209807	0.200857	0.162885
PF3D7_0503900	conserved Plasmodium protein, unknown function	N/A	581.136	4183.82	3871.84	3801.68	1298.7	760.367	793.707	1178.54	3399.02	3736.87	1722.8	815.986	0.741128	3.49605	1.13802	1.01722	0.757754	0.934044	0.13145	5.19849e-06	0.341321	0.496425	0.149055	0.383974	0.275386	9.25227e-05	0.443054	0.498998	0.29482	0.463824
PF3D7_1251400	conserved Plasmodium protein, unknown function	N/A	175.688	638.097	658.708	552.457	238.748	183.361	249.008	247.321	1401.77	682.275	495.037	229.272	0.734774	2.43249	0.479867	0.816916	0.509906	0.821055	0.125021	0.000916383	0.00380795	0.219888	0.00709815	0.225256	0.267626	0.0081389	0.0252346	0.361497	0.0400293	0.365789
PF3D7_1105300	conserved Plasmodium protein, unknown function	N/A	3378.3	1832.91	1600.86	3367.32	7717.84	13539.2	5677.98	1729.05	3334.37	4303.64	6663.11	8056.08	0.596931	1.05919	0.484257	0.78378	1.15763	1.67832	0.0293337	0.43918	0.00419221	0.178749	0.319258	0.0364503	0.109324	0.483899	0.0271015	0.326172	0.43029	0.125946
PF3D7_1450200	conserved Plasmodium protein, unknown function	N/A	429.209	230.786	115.535	547.571	168.419	85.925	119.686	217.162	260.075	200.533	129.584	81.745	3.10387	1.05615	0.49621	2.52664	1.24659	1.03834	3.37821e-05	0.443224	0.0053971	0.00057416	0.231585	0.467254	0.000487458	0.485019	0.0328298	0.00554846	0.3709	0.491787
PF3D7_1213300	conserved Plasmodium protein, unknown function	N/A	268.027	1142.33	232.167	126.604	63.998	71.127	92.429	71.308	72.538	58.662	72.751	56.704	2.46498	12.0663	2.60644	1.79511	0.913037	1.17171	0.000779808	0	0.000386574	0.0210164	0.35341	0.30403	0.00716051	0	0.00399889	0.0865882	0.449571	0.421387
PF3D7_0906800	conserved Plasmodium protein, unknown function	N/A	2057.71	1324	1752.03	2817.75	1123.64	927.842	1187.05	2487.38	1864.52	1404.75	815.996	802.582	1.7169	0.537028	0.940527	1.98706	1.36455	1.15094	0.0304347	0.011678	0.393421	0.0083047	0.145522	0.326678	0.111915	0.0571572	0.46805	0.0448652	0.291026	0.434767
PF3D7_0713500	conserved Plasmodium protein, unknown function	N/A	3926.29	2100.65	1922.08	2888.36	3762.38	3244.31	3440.33	2998.91	3184.66	1457.3	2445.38	2368.16	1.14014	0.702994	0.606856	1.96428	1.53249	1.36575	0.338889	0.0954667	0.0334822	0.00928246	0.07085	0.144804	0.441731	0.22938	0.119129	0.0485013	0.191567	0.290256
PF3D7_0208800	protein P22, putative	N/A	3322.75	8761.34	2804.97	3779.48	1860.5	1297.39	4404.05	4373.47	7895.37	8632.99	3285.34	1713.28	0.755997	1.99748	0.357451	0.439534	0.569958	0.761064	0.147143	0.00789155	0.000100309	0.00143406	0.0199169	0.15269	0.2929	0.043183	0.00125598	0.0117025	0.0832807	0.298643
PF3D7_0309100	OMD protein, putative	OMD	762.81	3220.05	1016.35	484.534	675.99	1007.17	519.728	613.878	560.976	429.744	753.407	745.342	1.44426	5.07627	1.7747	1.12001	0.900914	1.33888	0.104166	4.79386e-09	0.0231613	0.362405	0.335868	0.161539	0.240799	1.49795e-07	0.0928433	0.453534	0.44012	0.308883
PF3D7_0509700	conserved Plasmodium protein, unknown function	N/A	1497.5	3869.3	2815.57	2066.12	808.075	2233.67	2060.96	1315.67	1880.55	3113.53	1003.25	1834.22	0.730197	2.90406	1.49021	0.666463	0.810718	1.21458	0.120495	8.92774e-05	0.085377	0.0670662	0.211938	0.260788	0.262257	0.00113579	0.213901	0.185059	0.354695	0.392836
PF3D7_0507400	subtilisin propeptide-like protein	SUB1-ProM	17414.4	1692.18	1423.27	1541.01	20984.9	47677.6	48422.6	17188.5	2255.21	2249.08	10619.6	36770.5	0.359996	0.0997824	0.635441	0.68888	1.9735	1.29641	0.000110831	6.94145e-17	0.0476705	0.0837775	0.00887379	0.191259	0.00136988	5.29219e-15	0.150126	0.211686	0.0470087	0.337017
PF3D7_1310400	conserved Plasmodium protein, unknown function	N/A	4439.15	4079.51	4773.94	2883.78	957.757	3212.2	3426.84	5611.44	3181.3	3383.83	1126.76	3369.94	1.29306	0.728233	1.49644	0.853386	0.853633	0.953569	0.193779	0.11858	0.0830791	0.268643	0.268985	0.412417	0.339355	0.260017	0.210662	0.397952	0.398079	0.475445
PF3D7_0604000	conserved Plasmodium protein, unknown function	N/A	537.639	1790.76	2038.55	1116.11	663.369	524.8	453.941	596.717	2291.76	1024.38	547.424	600.201	1.17387	2.9191	0.890791	1.08726	1.20153	0.879838	0.301734	8.29488e-05	0.321311	0.402739	0.273449	0.305681	0.420188	0.001069	0.431671	0.471687	0.401106	0.422218
PF3D7_0408000	conserved Plasmodium protein, unknown function	N/A	7653.52	691.113	1165.28	474.881	5588.92	28792.4	18370.2	4119.7	1828.5	960.455	2158.53	14691.8	0.417497	0.172873	0.642534	0.508151	2.56895	1.95798	0.000775827	1.42088e-10	0.051729	0.00685949	0.000465486	0.00957206	0.00713065	5.41643e-09	0.157905	0.0390655	0.00465721	0.0495896
PF3D7_0906200	conserved Plasmodium protein, unknown function	N/A	1635.13	3587.56	2325.9	3352.62	2287.41	1773.43	2333.92	1613.65	2740.92	3027.74	2940.97	2007.97	0.704074	2.20425	0.85005	1.10636	0.779863	0.884762	0.0963983	0.00284672	0.26406	0.378917	0.174122	0.312689	0.230519	0.0201173	0.395101	0.461302	0.321933	0.426824
PF3D7_1442800	conserved Plasmodium protein, unknown function	N/A	291.291	427.836	264.333	1072.7	421.907	298.828	245.917	154.571	365.08	618.634	579.487	277.109	1.16599	2.51776	0.742933	1.70351	0.740561	1.07135	0.310154	0.000600036	0.133308	0.0324061	0.13087	0.423196	0.424992	0.00574369	0.277269	0.116556	0.274734	0.478591
PF3D7_1352300	conserved Plasmodium protein, unknown function	N/A	2116.34	6124.85	3215.96	5892.88	2596.87	1834.83	2121.37	1888.93	3510.49	4199.16	3863.75	1905.4	0.997661	3.21265	0.916737	1.40079	0.674461	0.963488	0.475983	2.00009e-05	0.358782	0.125225	0.0727674	0.42683	0.493754	0.000306152	0.451862	0.26781	0.194594	0.479714
PF3D7_0527600	conserved Plasmodium protein, unknown function	N/A	4020.91	2710.84	2725.46	3884.64	5019.74	5542.91	3842.5	2584.95	2759.51	3395.45	4051.57	3908.22	1.0461	1.04822	0.987779	1.14294	1.23733	1.41537	0.456707	0.453846	0.461874	0.335689	0.239769	0.11778	0.488844	0.488163	0.490517	0.439955	0.376809	0.258997
PF3D7_1037200	conserved Plasmodium protein, unknown function	N/A	43.168	46.326	40.882	54.674	56.892	67.276	52.265	40.115	34.874	51.901	61.424	56.782	0.885859	1.0947	1.09737	1.03524	0.949264	1.12482	0.314256	0.393368	0.39003	0.471486	0.406151	0.356702	0.427535	0.468036	0.466638	0.492755	0.473097	0.451294
PF3D7_0913700	conserved protein, unknown function	N/A	1610.8	2056.83	3525.48	4983.83	3308.65	2141.35	1650.02	2441.41	2753.5	4144.88	3546.44	1703.21	0.976621	0.844104	1.27766	1.20111	0.933473	1.25319	0.44583	0.255946	0.205723	0.273867	0.383141	0.225894	0.485398	0.389345	0.349494	0.401497	0.463448	0.366374
PF3D7_1027500	conserved Plasmodium protein, unknown function	N/A	53.806	193.537	56.89	165.563	43.431	44.67	47.55	49.536	241.125	189.091	50.977	37.129	1.08343	2.91976	0.312441	0.891013	0.904333	1.11706	0.407615	8.26829e-05	1.34715e-05	0.321629	0.340806	0.365944	0.473859	0.001066	0.000215885	0.431918	0.442799	0.455015
PF3D7_0933700	conserved Plasmodium protein, unknown function	N/A	1067.72	630.468	935.99	2631.49	3397.79	2781.46	1393.59	602.932	599.974	1948.99	3389.1	1799.05	0.770682	1.04382	1.53608	1.34543	1.00254	1.53792	0.163492	0.459797	0.0697267	0.157313	0.482914	0.0691583	0.310821	0.489724	0.189824	0.304246	0.495741	0.188828
PF3D7_1403000	radial spoke protein 3, putative	N/A	408	1872.65	886.22	325.749	119.392	326.337	208.986	258.938	660.63	701.541	140.998	122.953	1.84178	6.67386	1.32815	0.484035	0.872077	2.35367	0.0168073	9.53215e-12	0.168658	0.00417206	0.294701	0.00135573	0.0739333	4.2342e-10	0.316462	0.0269988	0.41555	0.0112179
PF3D7_1311600	conserved Plasmodium protein, unknown function	N/A	4603.42	2247.13	1822.95	1954.11	5787.01	8300.83	6103.18	3921.62	2348.7	1583.3	3416.25	5748.75	0.755366	0.575767	0.778684	1.2303	1.68834	1.44184	0.146458	0.0217265	0.17274	0.246117	0.0347876	0.105251	0.292046	0.0888214	0.320552	0.382045	0.122195	0.242142
PF3D7_1003900	dynein attachment factor-domain containing protein, putative	N/A	53.774	46.678	46.366	56.631	51.075	46.325	42.251	44.24	50.198	45.571	58.068	38.692	1.16536	1.03497	0.950252	1.15285	0.918657	1.11568	0.31084	0.471854	0.407589	0.324549	0.361572	0.367601	0.425432	0.492838	0.473859	0.433769	0.453186	0.455851
PF3D7_0304300	conserved Plasmodium protein, unknown function	N/A	453.307	455.603	326.006	873.46	520.384	445.649	399.16	216.445	393.316	396.529	436.797	412.898	1.12693	1.98859	0.839794	2.12665	1.17987	1.0744	0.354213	0.00824269	0.250111	0.00417954	0.295428	0.41923	0.449989	0.0445884	0.384881	0.0270417	0.41592	0.477418
PF3D7_1329900	conserved Plasmodium protein, unknown function	N/A	113.964	296.051	452.745	340.82	163.617	185.851	94.423	99.508	822.537	555.411	162.247	125.112	1.16036	2.57257	0.564626	0.631413	1.0072	1.39854	0.31627	0.000457209	0.0183555	0.0454625	0.489506	0.126412	0.428629	0.00459178	0.0785223	0.145581	0.497522	0.269458
PF3D7_1325300	conserved Plasmodium protein, unknown function	N/A	98.882	121.278	104.977	163.958	60.28	64.529	61.544	60.042	106.24	98.828	70.658	65.905	1.41963	1.71608	0.990509	1.51848	0.894703	0.985236	0.11568	0.0305526	0.465781	0.0753908	0.326924	0.458226	0.256514	0.112205	0.491669	0.198794	0.434985	0.489231
PF3D7_0319800	conserved Plasmodium protein, unknown function	N/A	72.482	47.68	44.337	122.639	119.105	134.142	74.308	44.121	44.783	51.274	108.253	87.393	0.982053	1.05114	0.993772	1.91421	1.0797	1.40763	0.453654	0.449925	0.470442	0.0118445	0.412388	0.121685	0.488079	0.486731	0.492569	0.0576521	0.475445	0.263659
PF3D7_1112300	conserved Plasmodium protein, unknown function	N/A	677.35	1635.79	1564.23	2899.11	704.739	637.25	519.563	432.492	1204.72	1424.84	886.138	700.497	1.28846	3.62749	1.29192	2.01559	0.801541	0.913097	0.197285	2.80892e-06	0.194646	0.00722137	0.200374	0.353498	0.34263	5.32503e-05	0.340112	0.0404711	0.345133	0.449571
PF3D7_0824900	conserved Plasmodium protein, unknown function	N/A	3734.86	4637.49	3862.86	2259.49	796.126	1370.28	2266.39	5964.89	3705.01	2698.73	1100.92	1061.44	1.64018	0.778411	1.0423	0.83884	0.729986	1.28367	0.0434915	0.172421	0.461859	0.248826	0.120288	0.200995	0.141809	0.320196	0.490517	0.384065	0.261983	0.345666
PF3D7_1228200	conserved Plasmodium protein, unknown function	N/A	216.868	968.632	936.105	968.48	294.781	478.258	322.117	114.533	1082.33	1222	456.441	381.858	0.698903	7.1004	0.868167	0.796988	0.666228	1.23561	0.0919865	2.04836e-12	0.289201	0.194733	0.0669029	0.241311	0.224177	9.84331e-11	0.41172	0.340154	0.184866	0.378133
PF3D7_1339600	conserved Plasmodium protein, unknown function	N/A	1550.08	3148.29	2973.33	3671.04	1131.03	1815.16	1861.94	1947.27	3046.07	3248.25	1572.86	1550.75	0.834941	1.60881	0.976328	1.12909	0.723985	1.16755	0.243592	0.0502228	0.445407	0.351671	0.114495	0.308474	0.379981	0.155295	0.485398	0.448585	0.255061	0.423952
PF3D7_0902900	early transcribed membrane protein, putative	N/A	55.653	106.242	333.042	142.976	69.503	49.638	74.184	83.297	91.861	130.834	68.074	48.64	0.817642	1.21095	3.03201	1.07703	1.01489	1.01314	0.220826	0.264269	4.78535e-05	0.415828	0.499689	0.497862	0.362362	0.395337	0.000665083	0.47658	0.499942	0.499358
PF3D7_1336200	conserved Plasmodium protein, unknown function	N/A	4706.97	8414.16	6681	14754	9933.93	5968.09	5181.95	7088.43	5608.49	6992.66	8816.37	5973.46	0.908823	1.18636	1.19032	2.10569	1.12636	0.999105	0.347301	0.28872	0.284676	0.00463526	0.354882	0.478035	0.446264	0.411431	0.408519	0.0292969	0.450274	0.494495
PF3D7_0929300	conserved Plasmodium protein, unknown function	N/A	1226.69	1864.35	1261.81	2544.4	798.143	871.899	808.11	1038.21	1148.21	2289.91	975.222	910.26	1.50096	1.77667	1.09668	1.10985	0.823472	0.959084	0.0814461	0.0229452	0.390889	0.374653	0.228412	0.420435	0.20815	0.0922389	0.467122	0.459546	0.368448	0.47783
PF3D7_1461100	conserved Plasmodium protein, unknown function	N/A	1966.89	2980.76	3620.38	1774.19	3990.29	3719.85	3790.7	2784.68	4596.52	2201.88	3394.45	3305.76	0.52233	1.06977	0.788867	0.808098	1.1741	1.12424	0.0089796	0.42525	0.184836	0.208611	0.301491	0.357389	0.0474503	0.479411	0.331542	0.351837	0.420034	0.451441
PF3D7_0628700	conserved Plasmodium protein, unknown function	N/A	666.829	2267.53	1512.89	1161.97	769.179	795.771	891.352	1130.37	2591.46	2133.63	1023.02	693.442	0.755631	1.98383	0.588066	0.550243	0.758455	1.14198	0.146746	0.00843656	0.0259474	0.0145946	0.149821	0.336785	0.292382	0.0453746	0.100421	0.0669291	0.295542	0.440664
PF3D7_1112900	conserved protein, unknown function	N/A	1593.7	237.358	135.937	136.687	1997.63	3657.21	1815.48	1219.49	90.611	60.055	800.225	2287.02	0.87966	0.211117	1.38595	1.88242	2.44592	1.59205	0.305428	1.10364e-08	0.133222	0.0138167	0.000857238	0.0542047	0.422101	3.28359e-07	0.277252	0.0643668	0.00771538	0.162445
PF3D7_0417900	conserved Plasmodium protein, unknown function	N/A	598.067	843.107	960.377	433.807	635.632	296.006	279.606	687.528	522.811	285.031	257.241	238.233	2.03719	1.2182	1.79609	1.47712	2.32703	1.21758	0.00649485	0.257353	0.0209178	0.0903906	0.00154766	0.257942	0.0376101	0.390429	0.086294	0.221518	0.0124575	0.390771
PF3D7_1002300	conserved Plasmodium protein, unknown function	N/A	124.48	164.348	176.561	229.102	78.677	94.7	104.023	85.055	141.277	218.003	79.475	64.154	1.15562	1.7174	1.20989	1.04534	0.992568	1.33403	0.321481	0.0303639	0.265288	0.457736	0.468724	0.164724	0.431785	0.1118	0.396002	0.48917	0.492178	0.312165
PF3D7_1131500	conserved Plasmodium protein, unknown function	N/A	80.504	74.394	61.756	56.311	56.408	113.59	84.278	50.095	48.797	70.986	49.147	64.957	0.966217	1.32155	1.17135	0.849909	1.09424	1.52719	0.430786	0.173168	0.304407	0.263867	0.393939	0.0725387	0.480814	0.320918	0.421505	0.395034	0.468209	0.194196
PF3D7_0824000	conserved Plasmodium protein, unknown function	N/A	307.562	137.427	156.133	128.894	109.164	313.502	281.482	135.457	104.531	127.07	90.105	257.399	1.08442	1.01224	1.39283	1.01186	1.16151	1.19707	0.406347	0.496596	0.129462	0.496054	0.315014	0.277881	0.473203	0.498998	0.273044	0.498998	0.427968	0.403912
PF3D7_1106900	conserved Plasmodium protein, unknown function	N/A	149.714	143.798	93.601	224.872	68.077	60.465	72.386	133.361	75.653	94.15	65.19	53.264	1.77467	1.06571	1.17513	2.0809	1.03101	1.08939	0.0231647	0.430574	0.300403	0.00523806	0.477292	0.400043	0.0928433	0.480814	0.419425	0.0320653	0.494254	0.470893
PF3D7_1410500	conserved Plasmodium protein, unknown function	N/A	6312.2	30951.2	25509.2	20884	9410.61	5316.64	6587.75	6754.65	20676.6	29095.5	12045.6	4892.57	0.958347	4.56874	1.23342	0.718035	0.781751	1.0862	0.419364	4.10491e-08	0.243286	0.108905	0.176345	0.404092	0.477468	1.10707e-06	0.379764	0.247317	0.32427	0.472275
PF3D7_0806100	conserved Plasmodium protein, unknown function	N/A	226.027	162.089	102.463	699.725	140.476	88.369	123.06	214.035	141.777	225.138	153.684	94.639	1.68419	0.783115	0.766831	2.88383	0.927263	0.948578	0.0354679	0.177959	0.159125	9.85666e-05	0.374094	0.405152	0.123809	0.325761	0.30635	0.00123709	0.459383	0.472651
PF3D7_1140200	conserved Plasmodium protein, unknown function	N/A	15174.5	14276.2	17737.7	20370.2	21594.4	19013.2	13778	16236	9202.18	16220.9	19223	16321.5	1.10115	0.879486	1.92485	1.25538	1.12319	1.16464	0.385332	0.305181	0.0112477	0.224027	0.358629	0.311613	0.464507	0.422006	0.0556609	0.364851	0.451862	0.425936
PF3D7_0913800	conserved Plasmodium protein, unknown function	N/A	34202.4	1469.36	2027.27	375.634	42024.9	52023.7	60566.3	25427.1	2307.52	896.618	9670.29	37106.6	0.564906	0.0587301	0.879948	0.435802	4.33615	1.40171	0.0184352	1.57849e-24	0.305837	0.00129801	1.13202e-07	0.124744	0.0787354	2.05177e-22	0.422319	0.0108507	2.80494e-06	0.267342
PF3D7_0907100	conserved Plasmodium protein, unknown function	N/A	356.278	683.457	1102.46	1003.91	746.332	499.091	456.879	613.145	1884.94	1047.91	1217.62	1039.01	0.792281	1.1101	0.590707	0.959061	0.621612	0.493652	0.18897	0.374351	0.0269255	0.420402	0.0403803	0.00511866	0.335276	0.459425	0.102966	0.47783	0.135024	0.031468
PF3D7_1354700	conserved Plasmodium protein, unknown function	N/A	53.044	55.194	56.595	78.261	100.032	55.242	49.662	44.488	55.532	63.988	52.338	47.237	1.04387	1.15303	1.01291	1.15723	1.5944	1.10741	0.459732	0.324352	0.49753	0.319698	0.0536297	0.377637	0.489701	0.433764	0.499246	0.4306	0.161653	0.460873
PF3D7_1222900	conserved Plasmodium protein, unknown function	N/A	59.196	284.303	87.928	657.938	76.172	55.02	57.655	38.13	135.655	363.479	110.944	51.468	1.01811	4.8704	0.706268	1.75451	0.749562	1.0451	0.495184	1.13325e-08	0.0983066	0.0254891	0.140242	0.458064	0.498865	3.36853e-07	0.233026	0.0992797	0.285434	0.489213
PF3D7_1252300	conserved Plasmodium protein, unknown function	N/A	49816.6	42648.6	39891.5	35832.3	15470.5	3923.95	27306.3	51810.2	62201.1	47725.4	33022.3	17051.8	1.82354	0.823255	0.641485	0.750941	0.468934	0.23135	0.0183453	0.228129	0.0511151	0.141707	0.00297267	6.86761e-08	0.0785005	0.36821	0.156953	0.286759	0.020831	1.7694e-06
PF3D7_0423300	conserved Plasmodium protein, unknown function	N/A	22268.5	922.903	1448.31	2097.59	35397.8	40304.7	21033.7	13416.4	439.079	608.188	13301.5	29665.6	1.05863	0.0705539	3.16615	3.3456	2.6577	1.35831	0.439924	1.03913e-21	2.50125e-05	1.05941e-05	0.000299968	0.149287	0.48432	1.12867e-19	0.000374903	0.000174729	0.00324481	0.29504
PF3D7_0514200	conserved Plasmodium protein, unknown function	N/A	2251.49	2639.52	2268.45	2589.36	3470.57	3157.13	3081.04	2451.75	2731.53	3185.1	4694.87	3099.47	0.733134	1.0758	0.832117	0.814523	0.740765	1.01844	0.123389	0.417425	0.239825	0.216805	0.131079	0.494723	0.265772	0.477163	0.376866	0.358883	0.274954	0.498653
PF3D7_1367400	conserved Plasmodium protein, unknown function	N/A	1502.62	1238.59	1149.15	735.18	163.212	384.396	1006.39	1814.07	1772.39	774.36	197.326	264.345	1.48	0.687162	0.653605	0.951095	0.848535	1.41164	0.0892672	0.0824166	0.0585067	0.408817	0.261986	0.119645	0.219728	0.209567	0.17002	0.474342	0.393574	0.26116
PF3D7_0822400	conserved Plasmodium protein, unknown function	N/A	162.011	112.791	110.205	117.216	74.882	70.219	71.198	81.887	66.079	59.763	59.791	49.161	1.92072	1.28785	1.47494	1.66381	1.17209	1.27543	0.0114761	0.197753	0.0912532	0.0389931	0.303623	0.207495	0.0564434	0.343011	0.223007	0.131733	0.421107	0.350889
PF3D7_1350000	conserved Plasmodium protein, unknown function	N/A	252.678	370.112	179.622	101.973	107.658	87.55	121.703	214.389	82.59	67.154	79.8	72.334	1.87821	1.64922	1.88678	1.37064	1.25866	1.15273	0.0141004	0.0417165	0.0135281	0.141923	0.221254	0.324682	0.0653414	0.138128	0.0634698	0.287013	0.362655	0.433806
PF3D7_1127700	conserved Plasmodium protein, unknown function	N/A	91.663	93.109	92.896	81.315	95.268	82.333	74.355	65.819	61.524	61.126	45.598	54.438	1.17004	1.29893	1.35507	1.22964	1.67579	1.3413	0.305812	0.189377	0.15127	0.246721	0.036882	0.159965	0.422319	0.335343	0.297095	0.382691	0.126992	0.307278
PF3D7_1432200	conserved Plasmodium protein, unknown function	N/A	2099.97	364.12	189.473	753.831	4550.69	5848.09	3478.79	1804.48	378.266	445.718	2884.49	5013.06	0.60675	0.212898	0.533955	1.65208	1.57211	1.16567	0.0334358	1.31091e-08	0.0110683	0.0411677	0.0593262	0.310501	0.119012	3.86761e-07	0.0550743	0.136806	0.171746	0.425238
PF3D7_1237500	conserved Plasmodium protein, unknown function	N/A	459.001	324.943	305.252	449.152	317.202	212.455	198.536	506.478	439.337	280.609	300.851	282.989	2.15265	0.658738	0.712367	1.54829	1.04974	0.772678	0.00367549	0.0618347	0.103723	0.0660268	0.451809	0.165777	0.0246039	0.176474	0.240143	0.183356	0.487504	0.313188
PF3D7_1317600	conserved Plasmodium protein, unknown function	N/A	1484.71	3986.2	3782.97	6196.81	3549.83	2515.15	1988.58	1961.19	3288.72	4360.96	4019.76	2991.16	0.750065	2.0193	1.14907	1.41841	0.8839	0.842297	0.140776	0.00709133	0.328772	0.116279	0.31146	0.253495	0.285823	0.0400051	0.436071	0.25732	0.425898	0.387631
PF3D7_1419600	conserved Plasmodium protein, unknown function	N/A	2914.22	1398	1252.67	2533.27	3150.13	3967.99	2513.2	2198.23	1355.15	1762.05	2421.64	2966.63	1.15784	0.640137	0.925841	1.43113	1.2974	1.33446	0.319031	0.0503328	0.372023	0.11017	0.190516	0.164437	0.430172	0.155484	0.45852	0.249298	0.336416	0.311808
PF3D7_0217900	thioesterase/thiol ester dehydrase-isomerase, putative	N/A	885.816	1650.54	3515.47	3861.61	4819.08	2995.85	1398.7	973.274	2629.92	4215.41	5806.91	2487.96	0.640369	1.67812	1.33332	0.916599	0.830701	1.20192	0.050467	0.0364853	0.165194	0.358582	0.237942	0.273061	0.155762	0.126026	0.312729	0.451862	0.375558	0.400795
PF3D7_1023700	conserved Plasmodium protein, unknown function	N/A	88.902	140.031	69.456	41.703	45.648	54.45	57.506	51.074	42.999	38.954	41.472	44.178	1.36962	2.16211	1.37888	1.04181	1.0602	1.14372	0.142521	0.00350744	0.13718	0.462516	0.437848	0.334802	0.287654	0.0237341	0.282052	0.490689	0.483498	0.439512
PF3D7_1108800	conserved Plasmodium protein, unknown function	N/A	49.792	74.136	90.883	90.514	68.885	46.832	40.627	45.183	93.754	63.173	74.959	39.636	1.13466	1.40977	0.976191	1.30392	0.940949	1.10752	0.345194	0.120593	0.44521	0.185697	0.394037	0.377502	0.445102	0.262382	0.485398	0.332217	0.468259	0.460823
PF3D7_1246700	conserved Plasmodium protein, unknown function	N/A	223.763	1134.74	1013.31	2004.2	264.563	174.947	172.039	144.191	1003.66	1207.4	439.899	161.755	1.2593	6.83828	1.00936	1.6456	0.62519	1.06978	0.220715	5.24014e-12	0.492549	0.0424182	0.0421886	0.425241	0.362292	2.42269e-10	0.498263	0.139478	0.13899	0.479411
PF3D7_1473500	conserved Plasmodium protein, unknown function	N/A	130.509	241.341	70.441	99.856	55.675	45.314	86.52	116.629	165.557	133.599	60.703	41.043	1.38602	1.87762	0.505601	0.789615	0.943253	1.0625	0.133181	0.0141411	0.00652369	0.185738	0.397395	0.434801	0.277252	0.065465	0.037692	0.332226	0.469597	0.482609
PF3D7_0819800	tetratricopeptide repeat protein, putative	N/A	1952.46	954.967	1012.49	717.602	1163.14	2941.96	827.591	823.623	309.424	459.389	406.516	1495.27	2.31559	1.15469	3.09087	1.53111	2.74169	1.95017	0.00163812	0.32251	3.59742e-05	0.0712857	0.00019816	0.00994391	0.0129958	0.432576	0.000515804	0.192172	0.00227546	0.051007
PF3D7_1122400	conserved Plasmodium protein, unknown function	N/A	3755.05	4070.11	3335.12	3555.89	1939.06	1622.71	2584.83	3941.24	3006.09	2666.76	2382.53	1500.41	1.44797	1.03249	1.10849	1.3301	0.816022	1.08006	0.102521	0.475263	0.376318	0.167345	0.218734	0.411931	0.238664	0.493648	0.460467	0.314855	0.360438	0.475326
PF3D7_0727700	conserved Plasmodium protein, unknown function	N/A	1317	2356.71	1667.19	2278.79	1990.82	1538.64	1321.34	1215.8	2424	1998.53	2221.53	1354.15	0.996782	1.91914	0.691202	1.13838	0.897436	1.13355	0.474732	0.0115642	0.0856392	0.340905	0.330856	0.346472	0.493539	0.0567845	0.214308	0.442862	0.437335	0.445793
PF3D7_1432600	DNA-binding protein, putative	N/A	941.28	1057.14	1618.51	1782.19	1101.43	598.784	585.001	881.44	1547.92	1020.06	955.25	713.536	1.58174	1.19374	1.04482	1.72802	1.14869	0.845103	0.0567988	0.281221	0.458438	0.0288838	0.329196	0.257304	0.16714	0.405953	0.489309	0.108194	0.436342	0.390406
PF3D7_0930700	conserved Plasmodium protein, unknown function	N/A	735.682	1199.08	1022.73	1105.57	274.513	196.179	419.321	844.031	1156.44	832.961	509.055	246.055	1.70813	1.40833	0.887	1.31708	0.563201	0.817537	0.0317132	0.121326	0.315884	0.176275	0.0179538	0.220689	0.114851	0.263253	0.428384	0.324235	0.0772814	0.362287
PF3D7_0216200	Alba domain-containing protein, putative	N/A	1995.05	2515.65	2870.23	1903.96	529.821	429.581	1113.21	2508.14	5309.46	2519.09	1257.85	545.832	1.77311	1.00296	0.542899	0.758383	0.433772	0.797163	0.0233366	0.48351	0.0129131	0.149742	0.00122863	0.194948	0.0932874	0.495887	0.0612581	0.295491	0.0103548	0.340378
PF3D7_1210700	conserved Plasmodium protein, unknown function	N/A	2018.1	2216.65	2086.13	4727.91	6227.56	4350.02	3936.36	1565.06	1513.35	3595.28	6105.74	3467.28	0.516054	1.40967	1.37189	1.31271	1.01986	1.2526	0.00798627	0.120643	0.141195	0.179363	0.492741	0.226397	0.0435286	0.262401	0.286271	0.326842	0.498263	0.366722
PF3D7_0614100	filamin domain-containing protein, putative	N/A	3940.66	847.756	937.824	1203.08	7185.98	9359.6	3959	3284.58	709.673	537.484	3426.12	7941.82	0.9954	0.263811	1.30978	2.17957	2.08855	1.17791	0.472764	7.90139e-07	0.181455	0.00321695	0.00504431	0.297483	0.493132	1.68044e-05	0.32867	0.0221753	0.0311377	0.41731
PF3D7_0604300	conserved Plasmodium protein, unknown function	N/A	215.578	407.089	403.096	374.963	432.266	267.342	252.114	172.746	563.414	447.387	364.55	229.291	0.869304	2.18224	0.728387	0.847263	1.17255	1.1483	0.290797	0.00317476	0.11873	0.260248	0.303139	0.329635	0.412893	0.0219226	0.260111	0.39251	0.420865	0.436595
PF3D7_1231200	conserved Plasmodium protein, unknown function	N/A	13273.2	714.869	575.038	487.068	4367.05	19655	14495.7	5875.93	390.268	418.94	938.762	11339.2	0.915826	0.125452	1.44299	1.15285	4.54652	1.73161	0.357459	4.6719e-14	0.104733	0.324552	4.51895e-08	0.0283994	0.451441	2.63655e-12	0.241644	0.433769	1.20744e-06	0.106787
PF3D7_0933100	conserved Plasmodium protein, unknown function	N/A	261.09	310.538	277.455	262.329	238.97	240.165	245.284	322.326	104.725	196.922	163.489	289.767	1.05796	0.966107	2.31299	1.29237	1.39438	0.843556	0.440819	0.430627	0.00165947	0.194298	0.128624	0.255202	0.484661	0.480814	0.0131251	0.339963	0.272102	0.389116
PF3D7_1140600	conserved Plasmodium protein, unknown function	N/A	1778.93	159.416	79.576	219.934	2361.82	3200.1	1841.07	1156.86	66.386	61.776	1232.41	3419.66	0.966743	0.156377	1.1415	2.7858	1.89614	0.936305	0.431549	1.32704e-11	0.337332	0.000159471	0.0129294	0.387268	0.481167	5.74194e-10	0.440903	0.00188723	0.0612959	0.465409
PF3D7_1017800	conserved Plasmodium protein, unknown function	N/A	1256.91	2044.5	1898.54	1473.28	1550.25	1353.68	1478.42	1582.43	2457.38	1478.79	1205.62	1286.08	0.852897	1.28737	0.775046	0.996341	1.27939	1.05147	0.267971	0.198123	0.168507	0.474104	0.204353	0.449479	0.397448	0.343295	0.316254	0.493461	0.348389	0.486531
PF3D7_0927400	conserved Plasmodium protein, unknown function	N/A	515.81	112.44	233.458	155.373	327.082	810.127	339.583	183.831	62.313	83.717	130.721	601.721	1.48016	0.658914	2.91989	1.64844	2.23792	1.33132	0.0892043	0.0619509	8.26282e-05	0.0418661	0.002409	0.166526	0.219668	0.176688	0.00106573	0.138372	0.017633	0.314019
PF3D7_0608600	conserved Plasmodium protein, unknown function	N/A	5837.84	13418.5	7448.8	8950.43	5568.05	5029.01	4964.66	3976.97	3189.46	5653.73	5672.39	4179.53	1.17491	3.35895	2.32431	1.58035	0.981696	1.20193	0.300634	9.94248e-06	0.00156873	0.0571567	0.453141	0.273057	0.419511	0.000164838	0.0125831	0.16779	0.488055	0.400795
PF3D7_0315300	conserved Plasmodium protein, unknown function	N/A	705.978	497.133	548.543	1019.68	555.478	842.768	549.664	463.56	342.091	647.372	417.108	657.851	1.27086	1.06865	1.55961	1.55225	1.31094	1.2699	0.211177	0.426717	0.0627596	0.0648667	0.180623	0.211961	0.354075	0.479665	0.178072	0.181277	0.327931	0.354716
PF3D7_1326200	conserved Plasmodium protein, unknown function	N/A	1837.07	2402.65	3264.15	4227.83	2172.01	1917.52	1590.99	1858.48	2320.49	3141.08	2704.63	1697.83	1.15205	1.28884	1.40201	1.34305	0.805081	1.12735	0.32544	0.196994	0.124586	0.158836	0.204804	0.353719	0.434158	0.342474	0.267129	0.305948	0.348841	0.449714
[truncated: 4,040 more rows]

## Sheet: var
Table S3B. Expression of var family genes at six-time points.
[truncated: 63 more rows]

## Sheet: cell cycle regulators
Table S3C. Expression of the genes related to cell-cycle regulators at six-time points.
[truncated: 21 more rows]

## Sheet: DNA replication
Table S3D. Expression of the genes related to DNA relpication at six-time points.
[truncated: 36 more rows]

[truncated: 5 more sheets: Invasion, DNA repair, GO, ATM, AP2]
