# Supplementary material for: MYST regulates DNA repair and forms a NuA4-like complex in the malaria parasite Plasmodium falciparum
Source: mSphere. 2024 Apr 2;9(4):e00140-24. doi: 10.1128/msphere.00140-24 (PMC11036802; doi:10.1128/msphere.00140-24)
Supplement: Table S4 — Primers used in this study. [file msphere.00140-24-s0005.xlsx]

## Sheet: Sheet1
Table S4. Primers used in this study
F1	cgggatccGAACTATAGAAGAAATAAAAGAACG, BamHI underlined
R1	gacctaggTGTTTTTTGTTGTTTTTTTAAATATTCTTCTTCC, AvrII underlined
F2	CAACCATTAAACACAGGTTGGAC
R2	CAAGAATTGGGACAACTCCAG
